# Supplementary material for: Genome-Wide Identification and Functional Characterization of β-Agarases in Vibrio astriarenae Strain HN897
Source: Front Microbiol. 2020 Jun 24;11:1404. doi: 10.3389/fmicb.2020.01404 (PMC7326809; doi:10.3389/fmicb.2020.01404)
Supplement: TABLE S1 — Bacterial strains and plasmids used in this study. [file Table_1.XLSX]

## Sheet: Sheet1
Strains and plasmids	Relevant characteristics	Reference
V. astriarenae
HN897	wild type strain	Zhang et al., 2018
Δ1312	Vas1_1312 knockout	This study
Δ1313	Vas1_1313 knockout	This study
Δ1314	Vas1_1314 knockout	This study
Δ1317	Vas1_1317 knockout	This study
Δ1339	Vas1_1339 knockout	This study
Δ922	Vas2_922 knockout	This study
Δ927	Vas2_927 knockout	This study
Δ928	Vas1_928 knockout	This study
Δ1339 :pVas1_1339	Vas1_1339 knockout complemented with Vas1_1339	This study
V. parahaemolyticus
RIMD2210633	Clinical isolate O3: K6	Makino et al., 2003
E. coli
S17-1λpir	thi pro hsdR hsdM+ recA RP4-2-Tc::Mu-Km::Tn7 λpir	Milton et al., 1992
S17:pDM4_∆1312 (A1+A2)	S17-1 strain carrying the plasmid pDM4_∆1312 (A1+A2)	This study
S17:pDM4_∆1313 (A1+A2)	S17-1 strain carrying the plasmid pDM4_∆1313 (A1+A2)	This study
S17:pDM4_∆1314 (A1+A2)	S17-1 strain carrying the plasmid pDM4_∆1314 (A1+A2)	This study
S17:pDM4_∆1317 (A1+A2)	S17-1 strain carrying the plasmid pDM4_∆1317 (A1+A2)	This study
S17:pDM4_∆1339 (A1+A2)	S17-1 strain carrying the plasmid pDM4_∆1339(A1+A2)	This study
S17:pDM4_∆922 (A1+A2)	S17-1 strain carrying the plasmid pDM4_∆922 (A1+A2)	This study
S17:pDM4_∆927 (A1+A2)	S17-1 strain carrying the plasmid pDM4_∆927(A1+A2)	This study
S17:pDM4_∆928 (A1+A2)	S17-1 strain carrying the plasmid pDM4_∆928 (A1+A2)	This study
S17:pMMB207_Vas1_1339	S17-1 strain carrying the plasmid pMMB207_Vas1_1339	This study
Plasmids
pDM4 vector	Cmr, suicide vector with an R6K origin (pir-requiring) and sacBR of Bacillus subtilis	Milton et al., 1996
pMMB207 vector	Cmr, RSF1010 derivative, IncQ lacIq Tac oriT	Morales et al., 1991
pDM4_∆1312 (A1+A2)	pDM4 containing the flanking region sequences of Vas1_1312	This study
pDM4_∆1313 (A1+A2)	pDM4 containing the flanking region sequences of Vas1_1313	This study
pDM4_∆1314 (A1+A2)	pDM4 containing the flanking region sequences of Vas1_1314	This study
pDM4_∆1317 (A1+A2)	pDM4 containing the flanking region sequences of Vas1_1317	This study
pDM4_∆1339 (A1+A2)	pDM4 containing the flanking region sequences of Vas1_1339	This study
pDM4_∆922 (A1+A2)	pDM4 containing the flanking region sequences of Vas2_922	This study
pDM4_∆927 (A1+A2)	pDM4 containing the flanking region sequences of Vas2_927	This study
pDM4_∆928 (A1+A2)	pDM4 containing the flanking region sequences of Vas2_928	This study
pMMB207_Vas1_1339	pMMB207 containing the Vas1_1339	This study
Makino, K., Oshima, K., Kurokawa, K., Yokoyama, K., Uda, T., Tagomori, K., et al. (2003). Genome sequence of Vibrio parahaemolyticus: a pathogenic mechanism distinct from that of V cholera. Lancet. 361(9359):743-749.
Milton, D. L., Norqvist, A., Wolf-Watz, H. (1992). Cloning of a metalloprotease gene involved in the virulence mechanism of Vibrio anguillaru.J. Bacteriol. 174(22):7235-7244.
Milton, D. L., O’Toole, R., Horstedt, P., Wolf-Watz, H. (1996). Flagellin A is essential for the virulence of Vibrio anguillarum. J. Bacteriol. 178:1310-1319.
Morales, V.M., Backman, A., Bagdasarian, M. (1991). A series of wide‐host‐range low‐copy‐number vectors that allow direct screening for recombinants. Gene. 97: 39–47.
Zhang, J. Y., Liu Y. P., Wu, C., Deng, Y. D., Yin, H. X., Zhao, Z. (2018). Isolation and enzyme activity assay of an agarase-producing Vibrio sp.strain (In Chinese). J. Trop Biol. 2, 142-146.
