# Supplementary material for: Genome-Wide Identification and Functional Characterization of β-Agarases in Vibrio astriarenae Strain HN897
Source: Front Microbiol. 2020 Jun 24;11:1404. doi: 10.3389/fmicb.2020.01404 (PMC7326809; doi:10.3389/fmicb.2020.01404)
Supplement: TABLE S2 — Sequences for oligo primer pairs used in each indicated experiment. [file Table_2.XLSX]

## Sheet: Supplemental Table 1 and Table 
Supplementary Table S2. PCR primers used in this study (underlined nucleotides indicates the cutting site for restriction endonuclease)
Primer name	Sequence(5’-->3’)	Usage
1312_A1_Sac I	AATGAGCTCACTGCAAAGTGATTGGGATT	construct suicide plasmid pDM4_∆1312 (A1+A2) for Vas1_1312 knockout
1312_A1_R	TGAATTGTTTCGACTGGCAACCGTAAGC
1312_A2_F	TTGCCAGTCGAAACAATTCAACGCAAACC
1312_A2_Sal I	ACTGTCGACGAGCATTAGCATCATCCC
1312_int_F	AAGGTTTCGGGTGTTGGAGT	confirm Vas1_1312 knockout
1312_int_R	GTTGCGTCTTTGGTAGGGTTT
1313_A1_Sac I	GCAGAGCTCAGAAAGTGGTTAGCGGAGTT	construct suicide plasmid pDM4_∆1313 (A1+A2) for Vas1_1313 knockout
1313_A1_R	GCCCACCAGCAAGCAAGCGTAGGAGCAG
1313_A2_F	ACGCTTGCTTGCTGGTGGGCTATTTATC
1313_A2_Sal I	TATGTCGACGAGTCGCTTCATTTGTCG
1313_int_F	TACGCTTGCTTCAACCCTTAT	confirm Vas1_1313 knockout
1313_int_R	AATTCCCGACGCATCATTAC
1314_A1_Sac I	GGTGAGCTCGCTGGTGGGCTATTTATC	construct suicide plasmid pDM4_∆1314 (A1+A2) for Vas1_1314 knockout
1314_A1_R	AAAGCCCACGGAGTCGCTTCATTTGTCG
1314_A2_F	GAAGCGACTCCGTGGGCTTTGTAACGGTA
1314_A2_Sal I	CGTGTCGACTCATCATCTCAAGGCGAAC
1314_int_F	GGATTTACCCATTTATCTCGCA	confirm Vas1_1314 knockout
1314_int_R	CTGACTTGGACGCATACCTTTA
1317_A1_Sac I	CAAGAGCTCGCATAGTACGGTAGGTCGC	construct suicide plasmid pDM4_∆1317(A1+A2) for Vas1_1317 knockout
1317_A1_R	TCGTATGAGCGGCTCAGGCTCAAGAAAC
1317_A2_F	AGCCTGAGCCGCTCATACGATGGCGAAAACT
1317_A2_Sal I	GAAGTCGACCTGACACGATAAGGACGGTAG
1317_int_F	CGCCTTGCGAACTCCTACAC	confirm Vas1_1317 knockout
1317_int_R	GAAGCGGCAGCCCAAATAGA
1339_A1_Sac I	TTAGAGCTCAACATCATATACCTCCGTTATCGC	construct suicide plasmid pDM4_∆1339 (A1+A2) for Vas1_1339 knockout
1339_A1_R	CCTGATTGTCCGCCAGTCTTCAGCCATT
1339_A2_F	AAGACTGGCGGACAATCAGGGAAGCAACGG
1339_A2_Sal I	AATGTCGACCGAATGTGCCAAATGAAAGA
1339_int_F	TGGTGAATGCGGGCGTTG	confirm Vas1_1339knockout
1339_int_R	AAATCGTTGGTTCGGGTTGC
922_A1_Sac I	CGAGCTCATCAAGAAGCCCTTATGCC	construct suicide plasmid pDM4_∆922(A1+A2) for Vas2_922 knockout
922_A1_R	TATAAGTTATCATTGAACGTCACCCCTGAAGATAT
922_A2_F	TTCAGGGGTGACGTTCAATGATAACTTATAGCTCACG
922_A2_Sal I	GCGTCGACGTTTGTGCTTGAACTCCC
922_int_F	ACGCATCCATTTCGGTTTA	confirm Vas2_922knockout
922_int_R	TGGTGTTTGGACTTGGGAC
927_A1_Sac I	CGAGCTCAGTAAAGAAGACCTGGCTAAA	construct suicide plasmid pDM4_∆927 (A1+A2) for Vas2_927 knockout
927_A1_R	TTGTTCCATACGCGAAACATCTGCCGCAAATAC
927_A2_F	TTTGCGGCAGATGTTTCGCGTATGGAACAAAGA
927_A2_Sal I	GCGTCGACTGAACGGCACCAGACTTAT
927_int_F	GATTTCCAACCTAACCCTTTC	confirm Vas2_927knockout
927_int_R	TTTCTTGCCACGCATACCC
928_A1_Sac I	CGAGCTCTGAGAAACATAACCGCAAGT	construct suicide plasmid pDM4_∆928 (A1+A2) for Vas2_928 knockout
928_A1_R	CCTTTACTTTACCCGGCGAGGGTAGACAGCAGAA
928_A2_F	GCTGTCTACCCTCGCCGGGTAAAGTAAAGGGAACA
928_A2_Sal I	GCGTCGACCAACTAGACCTCGTAAAGACAAC
928_int_F	ATCCAAATAGCAAGCCACTG	confirm Vas2_928knockout
928_int_R	ATGCGATGTTAGAGTTATCAGAGT
1339_207_BamH I	GGGGATCCATGAAATCCATAATTAAAACTCTGA	construct recombinant plasmid pMMB207_ Vas1_1339 for Vas1_1339 expression under tac promoter control
1339_207_Sal I	GCGTCGACTTATTGTATAAATTTCAATCGCTGG
