# Supplementary material for: Genome-Wide Identification and Functional Characterization of β-Agarases in Vibrio astriarenae Strain HN897
Source: Front Microbiol. 2020 Jun 24;11:1404. doi: 10.3389/fmicb.2020.01404 (PMC7326809; doi:10.3389/fmicb.2020.01404)
Supplement: TABLE S3 — Phylogenomics and BLAST sequence alignments. tab#1: Data related to Supplementary Figures S3A–D. Annotation output from BLASTP-NR-based sequence similarity comparisons for both Vas1 and Vas2. tab#2: Data related to Figures 1A,B. The full standard metrics for HN897 assembly according to the Genomic Standards Consortium (GSC). Taxonomic classification and genome completeness assessment for Vibrio astriarenae HN897 that were performed by GTDB-tk ‘classify_wf’ and CheckM, respectively. tab#3: Data related to Figure 1B and Supplementary Figure S4. Metadata of 140 representative Vibrio genomes from GTDB release 89. tab#4: Data related to Figures 1C,D. tBLASTx hits between HN897 and C7, with threshold of Evalue 1e-10, alignment length 100, percent identity 90. [file Table_3.XLSX]

## Sheet: blast_nr
#Data related to Supplementary Figure S3A-D. Annotation output from BlastP-NR-based sequence similarity comparisons for both Vas1 and Vas2.
Query_name	Query_description	Query_length	Query_start	Query_end	Hit_name	Hit_Species	Hit_description	Hit_length	Hit_start	Hit_end	Aln_length	Identity	Evalue	Coverage
Vas1_1	102-1481 - length=459 aa	459	1	459	GAL12762.1	Vibrio sp. C7	chromosomal replication initiator protein DnaA [Vibrio sp. C7]	459	1	459	459	99.5643	9.3e-260	1
Vas1_10	9242-11140 + length=632 aa	632	1	632	GAL12747.1	Vibrio sp. C7	tRNA uridine 5-carboxymethylaminomethyl modification enzyme GidA [Vibrio sp. C7]	632	1	632	632	99.8418	0	1
Vas1_100	107433-108128 - length=231 aa	231	1	231	WP_047046268.1	Vibrio mexicanus	hypothetical protein [Vibrio mexicanus]	231	1	231	231	78.7879	1.7e-100	1
Vas1_1000	1083305-1083703 + length=132 aa	132	1	132	GAL12150.1	Vibrio sp. C7	peptide methionine sulfoxide reductase MsrB [Vibrio sp. C7]	132	1	132	132	98.4848	5.3e-75	1
Vas1_1001	1083768-1084592 - length=274 aa	274	1	274	GAL12151.1	Vibrio sp. C7	hypothetical protein JCM19233_3143 [Vibrio sp. C7]	274	1	274	274	99.635	1.2e-148	1
Vas1_1002	1084749-1085039 + length=96 aa	96	1	96	GAL12152.1	Vibrio sp. C7	uncharacterized protein YeaC [Vibrio sp. C7]	96	1	96	96	100	2.9e-46	1
Vas1_1003	1085163-1086176 - length=337 aa	337	1	337	WP_038881890.1	Vibrio jasicida	L-asparaginase 1 [Vibrio jasicida]	337	1	337	337	94.6588	1.2e-182	1
Vas1_1004	1086278-1088134 - length=618 aa	618	1	617	WP_045975228.1	Vibrio neptunius	signal peptide peptidase SppA [Vibrio neptunius] KJY91112.1 protease 4 [Vibrio neptunius]	616	1	615	617	66.2885	1.3e-235	0.998382
Vas1_1005	1088195-1088383 - length=62 aa	62	1	62	GAL12157.1	Vibrio sp. C7	hypothetical protein JCM19233_3149 [Vibrio sp. C7]	62	1	62	62	95.1613	5.3e-25	1
Vas1_1006	1088382-1090385 + length=667 aa	667	1	667	KGK09703.1	Vibrio navarrensis	2,4-dienoyl-CoA reductase [Vibrio navarrensis] KGK22480.1 2,4-dienoyl-CoA reductase [Vibrio navarrensis]	670	4	670	667	87.2564	0	1
Vas1_1007	1090457-1091221 - length=254 aa	254	1	253	GAL29542.1	Vibrio variabilis	2-keto-4-pentenoate hydratase [Vibrio variabilis]	254	1	253	253	81.8182	2.9e-117	0.996063
Vas1_1008	1091368-1092201 - length=277 aa	277	1	277	EGU51230.1	Vibrio tubiashii ATCC 19109	formyltetrahydrofolate deformylase [Vibrio tubiashii ATCC 19109] EIF02389.1 formyltetrahydrofolate deformylase [Vibrio tubiashii NCIMB 1337 = ATCC 19106]	280	4	280	277	93.8628	5.3e-149	1
Vas1_1009	1092320-1094305 + length=661 aa	661	22	653	GAL12165.1	Vibrio sp. C7	DinG family ATP-dependent helicase YoaA [Vibrio sp. C7]	632	1	632	632	99.6835	0	0.956127
Vas1_101	108343-109698 - length=451 aa	451	1	451	WP_063344463.1	Vibrio inhibens	glutathione-disulfide reductase [Vibrio inhibens]	451	1	451	451	94.4568	7e-252	1
Vas1_1010	1094314-1095015 + length=233 aa	233	1	233	WP_060532234.1	Vibrio vulnificus	tRNA (adenosine(37)-N6)-threonylcarbamoyltransferase complex dimerization subunit type 1 TsaB [Vibrio vulnificus] ALM71518.1 TsaB protein [Vibrio vulnificus] ANH62680.1 TsaB protein, required for threonylcarbamoyladenosine (t(6)A) formation in tRNA [Vibrio vulnificus]	233	1	233	233	75.5365	1.4e-97	1
Vas1_1011	1095059-1095364 + length=101 aa	101	1	101	GAL12169.1	Vibrio sp. C7	chromosome segregation ATPase [Vibrio sp. C7]	101	1	101	101	100	5.6e-48	1
Vas1_1012	1095416-1096285 + length=289 aa	289	1	289	GAL12170.1	Vibrio sp. C7	predicted hydrolase/acyltransferase [Vibrio sp. C7]	289	1	289	289	97.9239	1.3e-161	1
Vas1_1013	1096379-1098073 + length=564 aa	564	1	564	GAL12171.1	Vibrio sp. C7	long-chain-fatty-acid-CoA ligase [Vibrio sp. C7]	564	1	564	564	99.8227	0	1
Vas1_1014	1098153-1099274 + length=373 aa	373	1	373	GAL12172.1	Vibrio sp. C7	ribonuclease D [Vibrio sp. C7]	373	1	373	373	98.9276	1.2e-207	1
Vas1_1015	1099358-1099486 - length=42 aa	42	1	42	GAL12173.1	Vibrio sp. C7	hypothetical protein JCM19233_3165 [Vibrio sp. C7]	42	1	42	42	92.8571	9.2e-13	1
Vas1_1016	1099485-1100114 + length=209 aa	209	1	209	GAL12174.1	Vibrio sp. C7	hypothetical protein JCM19233_3166 [Vibrio sp. C7]	209	1	209	209	99.0431	1.1e-109	1
Vas1_1017	1100330-1100683 + length=117 aa	117	1	99	GAL12175.1	Vibrio sp. C7	hypothetical protein JCM19233_3167 [Vibrio sp. C7]	143	1	99	99	94.9495	4.9e-40	0.846154
Vas1_1018	1100740-1102101 - length=453 aa	453	1	453	WP_017034413.1	Vibrio genomosp. F10	L-serine ammonia-lyase [Vibrio genomosp. F10] OEE36653.1 L-serine ammonia-lyase [Vibrio genomosp. F10 str. ZF-129] OEE98327.1 L-serine ammonia-lyase [Vibrio genomosp. F10 str. 9ZC157] OEF03901.1 L-serine ammonia-lyase [Vibrio genomosp. F10 str. 9ZB36]	453	1	453	453	88.3002	5.3e-231	1
Vas1_1019	1102185-1103435 - length=416 aa	416	1	416	GAL12180.1	Vibrio sp. C7	serine transporter [Vibrio sp. C7]	416	1	416	416	98.7981	1.2e-221	1
Vas1_102	109980-110819 - length=279 aa	279	1	279	WP_045572322.1	Vibrio sp. S2345	23S rRNA (adenine(2030)-N(6))-methyltransferase RlmJ [Vibrio sp. S234-5] KJR19473.1 ribosomal RNA large subunit methyltransferase J [Vibrio sp. S234-5]	279	1	279	279	89.9642	7.7e-148	1
Vas1_1020	1103745-1104359 - length=204 aa	204	1	197	WP_045369140.1	Vibrio campbellii	coenzyme A pyrophosphatase [Vibrio campbellii]	199	1	197	197	55.8376	2.5e-55	0.965686
Vas1_1021	1104407-1105801 - length=464 aa	464	22	464	WP_045954163.1	Vibrio galatheae	aminodeoxychorismate synthase, component I [Vibrio galatheae] KJY84896.1 aminodeoxychorismate synthase [Vibrio galatheae]	455	11	453	443	69.0745	1.6e-179	0.954741
Vas1_1022	1106029-1107546 + length=505 aa	505	1	505	WP_075649062.1	Vibrio ponticus	fumarate hydratase [Vibrio ponticus] OLQ93865.1 fumarate hydratase [Vibrio ponticus]	505	1	505	505	94.0594	5.8e-279	1
Vas1_1023	1107648-1107833 + length=61 aa	61	1	61	GAK82764.1	Vibrio ponticus	hypothetical protein JCM19238_307 [Vibrio ponticus]	61	1	61	61	85.2459	2.1e-18	1
Vas1_1024	1107915-1109291 + length=458 aa	458	1	458	WP_053408460.1	Vibrio hepatarius	nucleoside triphosphate hydrolase [Vibrio hepatarius] KOO08298.1 nucleoside triphosphate hydrolase [Vibrio hepatarius]	458	1	458	458	64.6288	4.1e-175	1
Vas1_1025	1109288-1110319 + length=343 aa	343	1	343	GAL12194.1	Vibrio sp. C7	membrane protein YcjF [Vibrio sp. C7]	343	1	343	343	98.8338	4.8e-184	1
Vas1_1026	1110419-1111963 + length=514 aa	514	1	514	WP_021703605.1	Vibrio proteolyticus	TyrR family transcriptional regulator [Vibrio proteolyticus] GAD65613.1 transcriptional regulator TyrR [Vibrio proteolyticus NBRC 13287]	514	1	514	514	73.7354	4.9e-217	1
Vas1_1027	1111987-1112541 + length=184 aa	184	1	184	GAL12197.1	Vibrio sp. C7	ribosomal-protein-S5p-alanine acetyltransferase [Vibrio sp. C7]	188	5	188	184	99.4565	1e-103	1
Vas1_1028	1112543-1113136 + length=197 aa	197	13	197	GAL12198.1	Vibrio sp. C7	predicted hydrolase [Vibrio sp. C7]	185	1	185	185	99.4595	3e-98	0.939086
Vas1_1029	1113141-1113614 + length=157 aa	157	1	144	GAL12199.1	Vibrio sp. C7	hypothetical protein JCM19233_3191 [Vibrio sp. C7]	157	1	144	144	98.6111	4.3e-79	0.917197
Vas1_103	111012-113054 + length=680 aa	680	1	680	WP_005475037.1	Vibrio sp. 16	oligopeptidase A [Vibrio sp. 16] EED25506.1 Peptidase family M3 [Vibrio sp. 16]	680	1	680	680	91.1765	0	1
Vas1_1030	1113864-1114049 + length=61 aa	61	1	61	GAL12200.1	Vibrio sp. C7	hypothetical protein JCM19233_3192 [Vibrio sp. C7]	61	1	61	61	98.3607	3.4e-24	1
Vas1_1031	1114354-1114950 + length=198 aa	198	1	198	GAK19803.1	Vibrio sp. JCM 19052	GTP cyclohydrolase II [Vibrio sp. JCM 19052]	215	18	215	198	88.8889	7.5e-97	1
Vas1_1032	1115295-1116848 + length=517 aa	517	254	517	GAL12204.1	Vibrio sp. C7	L,D-transpeptidase YcbB [Vibrio sp. C7]	264	1	264	264	99.2424	1.2e-149	0.510638
Vas1_1033	1116918-1117574 + length=218 aa	218	1	218	GAL12205.1	Vibrio sp. C7	hypothetical metal-binding enzyme YcbL homolog [Vibrio sp. C7]	218	1	218	218	99.0826	1.3e-126	1
Vas1_1034	1117571-1118260 - length=229 aa	229	4	229	GAL12206.1	Vibrio sp. C7	hypothetical protein JCM19233_3198 [Vibrio sp. C7]	226	1	226	226	99.5575	3.1e-123	0.9869
Vas1_1035	1118501-1118869 + length=122 aa	122	1	122	GAL12207.1	Vibrio sp. C7	hypothetical protein JCM19233_3199 [Vibrio sp. C7]	122	1	122	122	100	1.9e-50	1
Vas1_1036	1119354-1120571 + length=405 aa	405	1	404	WP_075650186.1	Vibrio ponticus	HD family phosphohydrolase [Vibrio ponticus] OLQ89877.1 HD family phosphohydrolase [Vibrio ponticus]	403	1	402	404	68.0693	1e-156	0.997531
Vas1_1037	1120657-1120878 + length=73 aa	73	1	73	GAL13697.1	Vibrio sp. C7	hypothetical protein JCM19233_4702 [Vibrio sp. C7]	73	1	73	73	98.6301	2.6e-31	1
Vas1_1038	1121111-1121929 + length=272 aa	272	1	272	GAL13698.1	Vibrio sp. C7	acyl dehydratase [Vibrio sp. C7]	272	1	272	272	95.9559	2e-145	1
Vas1_1039	1121981-1122724 - length=247 aa	247	1	219	GAL13699.1	Vibrio sp. C7	hypothetical protein JCM19233_4704 [Vibrio sp. C7]	224	1	219	219	99.5434	1.9e-113	0.88664
Vas1_104	113132-113590 - length=152 aa	152	1	152	GAL13476.1	Vibrio sp. C7	integral membrane protein rhomboid family [Vibrio sp. C7]	152	1	152	152	100	1.2e-81	1
Vas1_1040	1122831-1124363 - length=510 aa	510	1	510	GAL13700.1	Vibrio sp. C7	hypothetical protein JCM19233_4705 [Vibrio sp. C7]	510	1	510	510	99.4118	3.3e-274	1
Vas1_1041	1124796-1127618 - length=940 aa	940	83	940	GAL13701.1	Vibrio sp. C7	chaperone protein DnaK [Vibrio sp. C7]	858	1	858	858	98.4848	0	0.912766
Vas1_1042	1127710-1129620 - length=636 aa	636	1	636	WP_004745545.1	Vibrio tubiashii	hsp70 family protein [Vibrio tubiashii] EGU53816.1 molecular chaperone [Vibrio tubiashii ATCC 19109] AIW14360.1 molecular chaperone DnaK [Vibrio tubiashii ATCC 19109]	643	1	643	643	87.7138	0	1.01101
Vas1_1043	1129620-1130252 - length=210 aa	210	1	210	WP_039444131.1	Vibrio navarrensis	hypothetical protein [Vibrio navarrensis] KGK15691.1 hypothetical protein DC58_03285 [Vibrio navarrensis]	210	1	210	210	89.5238	1.2e-76	1
Vas1_1044	1130506-1131036 + length=176 aa	176	1	176	SEF96665.1	Vibrio hangzhouensis	Inhibitor of the KinA pathway to sporulation, predicted exonuclease [Vibrio hangzhouensis]	176	1	176	176	89.7727	7.8e-90	1
Vas1_1045	1131052-1132320 - length=422 aa	422	1	422	GAK23768.1	Vibrio sp. JCM 19052	O-acetylhomoserine sulfhydrylase [Vibrio sp. JCM 19052]	422	1	422	422	95.0237	4.4e-232	1
Vas1_1046	1132511-1134766 - length=751 aa	751	8	751	WP_044621555.1	Photobacterium gaetbulicola	bifunctional metallophosphatase/5'-nucleotidase [Photobacterium gaetbulicola] AJR06465.1 putative phosphatase/nucleotidase [Photobacterium gaetbulicola Gung47]	733	8	732	749	63.1509	1.8e-276	0.997337
Vas1_1047	1135144-1136268 - length=374 aa	374	5	374	WP_044621985.1	Photobacterium gaetbulicola	YibE/F family protein [Photobacterium gaetbulicola] AJR06462.1 hypothetical protein H744_1c1440 [Photobacterium gaetbulicola Gung47]	389	2	371	370	75.6757	5.8e-151	0.989305
Vas1_1048	1136655-1137170 + length=171 aa	171	64	171	GAL13716.1	Vibrio sp. C7	protein of unknown function DUF785 [Vibrio sp. C7]	108	1	108	108	99.0741	1.7e-52	0.631579
Vas1_1049	1137277-1138938 - length=553 aa	553	1	553	GAL13717.1	Vibrio sp. C7	transport ATP-binding protein CydC [Vibrio sp. C7]	574	22	574	553	98.7342	9.7e-304	1
Vas1_105	113615-114370 - length=251 aa	251	1	251	GAL13475.1	Vibrio sp. C7	conserved domain protein [Vibrio sp. C7]	251	1	251	251	98.8048	1.9e-137	1
Vas1_1050	1138994-1140754 - length=586 aa	586	1	586	WP_050938025.1	Vibrio harveyi	thiol reductant ABC exporter subunit CydD [Vibrio harveyi]	595	9	595	587	72.7428	4.9e-237	1.00171
Vas1_1051	1140890-1141846 - length=318 aa	318	1	318	WP_086969595.1	Vibrio sp. Vb150	thioredoxin-disulfide reductase [Vibrio sp. Vb150]	319	1	318	318	91.8239	7.6e-168	1
Vas1_1052	1142209-1142853 + length=214 aa	214	1	200	GAL13722.1	Vibrio sp. C7	hypothetical protein JCM19233_4727 [Vibrio sp. C7]	217	1	200	200	95	4.3e-106	0.934579
Vas1_1053	1142850-1144094 + length=414 aa	414	11	413	WP_004395452.1	Vibrio metschnikovii	cysteine desulfurase-like protein [Vibrio metschnikovii] EEX37351.1 cysteine desulfurase [Vibrio metschnikovii CIP 69.14]	416	6	408	403	63.2754	1.5e-147	0.97343
Vas1_1054	1144190-1145014 - length=274 aa	274	1	274	GAL13725.1	Vibrio sp. C7	hypothetical protein JCM19233_4730 [Vibrio sp. C7]	274	1	274	274	98.9051	1e-157	1
Vas1_1055	1145168-1145326 + length=52 aa	52	1	52	GAL13726.1	Vibrio sp. C7	hypothetical protein JCM19233_4731 [Vibrio sp. C7]	52	1	52	52	94.2308	1.6e-22	1
Vas1_1056	1145326-1145856 + length=176 aa	176	1	159	GAL13727.1	Vibrio sp. C7	ribosomal-protein-L7p-serine acetyltransferase [Vibrio sp. C7]	172	1	159	159	100	8.1e-87	0.903409
Vas1_1057	1145853-1146359 + length=168 aa	168	1	168	GAL13728.1	Vibrio sp. C7	probable hydrolase [Vibrio sp. C7]	168	1	168	168	93.4524	1.8e-83	1
Vas1_1058	1146578-1147954 + length=458 aa	458	1	458	GAL13729.1	Vibrio sp. C7	glycosidase [Vibrio sp. C7]	458	1	458	458	99.5633	4.5e-270	1
Vas1_1059	1148322-1151378 - length=1018 aa	1018	1	1015	WP_021705369.1	Vibrio proteolyticus	AcrB/AcrD/AcrF family protein [Vibrio proteolyticus] GAD67394.1 putative efflux system protein [Vibrio proteolyticus NBRC 13287]	1019	1	1015	1015	79.6059	0	0.997053
Vas1_106	114372-115253 - length=293 aa	293	7	279	WP_004409654.1	Vibrio orientalis	hypothetical protein [Vibrio orientalis] EEX95546.1 hypothetical protein VIA_000078 [Vibrio orientalis CIP 102891 = ATCC 33934] EGU48668.1 hypothetical protein VIOR3934_17307 [Vibrio orientalis CIP 102891 = ATCC 33934]	285	4	274	273	75.4579	4.9e-121	0.931741
Vas1_1060	1151375-1152424 - length=349 aa	349	1	349	GAL13734.1	Vibrio sp. C7	probable Co/Zn/Cd efflux system membrane fusion protein [Vibrio sp. C7]	349	1	349	349	99.7135	2.9e-189	1
Vas1_1061	1152424-1153515 - length=363 aa	363	1	363	GAL13735.1	Vibrio sp. C7	probable Co/Zn/Cd efflux system membrane fusion protein [Vibrio sp. C7]	363	1	363	363	98.8981	1.1e-197	1
Vas1_1062	1153686-1154426 + length=246 aa	246	25	222	GAL13736.1	Vibrio sp. C7	transcriptional regulator TetR family [Vibrio sp. C7]	198	1	198	198	98.9899	2.1e-109	0.804878
Vas1_1063	1154478-1155074 - length=198 aa	198	1	198	GAL13737.1	Vibrio sp. C7	AraC-type DNA-binding domain-containing protein [Vibrio sp. C7]	198	1	198	198	98.4848	1.4e-103	1
Vas1_1064	1155305-1156402 + length=365 aa	365	1	365	WP_020429450.1	Vibrio fluvialis	hypothetical protein [Vibrio fluvialis] EPP27209.1 hypothetical protein L911_2613 [Vibrio fluvialis I21563]	368	1	367	367	79.2916	2.5e-167	1.00548
Vas1_1065	1156556-1156771 + length=71 aa	71	1	71	GAL13740.1	Vibrio sp. C7	hypothetical protein JCM19233_4745 [Vibrio sp. C7]	71	1	71	71	97.1831	1.3e-30	1
Vas1_1067	1157461-1157760 - length=99 aa	99	1	99	GAL13744.1	Vibrio sp. C7	hypothetical protein JCM19233_4749 [Vibrio sp. C7]	113	15	113	99	100	1.3e-44	1
Vas1_1068	1158145-1158615 + length=156 aa	156	1	156	GAL13745.1	Vibrio sp. C7	transcriptional regulator LuxT [Vibrio sp. C7]	156	1	156	156	100	6.5e-80	1
Vas1_1069	1158743-1159723 + length=326 aa	326	1	326	GAL13746.1	Vibrio sp. C7	putative metal chaperone [Vibrio sp. C7]	326	1	326	326	99.0798	1.8e-177	1
Vas1_107	115338-115604 - length=88 aa	88	3	88	WP_005536405.1	Vibrio campbellii	membrane protein [Vibrio campbellii] ABU69373.1 hypothetical protein VIBHAR_00352 [Vibrio campbellii ATCC BAA-1116] ELU49567.1 hypothetical protein B878_22647 [Vibrio campbellii CAIM 519 = NBRC 15631] AGU95006.1 membrane protein [Vibrio campbellii ATCC BAA-1116] KGR32699.1 signal peptide protein [Vibrio campbellii] APX04725.1 hypothetical protein BWP24_00095 [Vibrio campbellii] AQM68515.1 hypothe…	86	1	86	86	95.3488	9.5e-36	0.977273
Vas1_1070	1159803-1160747 - length=314 aa	314	1	314	GAL13747.1	Vibrio sp. C7	50S ribosomal subunit maturation GTPase RbgA [Vibrio sp. C7]	314	1	314	314	100	5.6e-163	1
Vas1_1071	1161002-1162027 - length=341 aa	341	1	341	GAL13748.1	Vibrio sp. C7	galactose/methyl galactoside ABC transport system permease protein MglC (TC 3.A.1.2.3) [Vibrio sp. C7]	341	1	341	341	99.7067	6e-179	1
Vas1_1072	1162038-1163561 - length=507 aa	507	10	507	WP_063606038.1	Vibrio barjaei	galactose/methyl galactoside ABC transporter ATP-binding protein MglA [Vibrio barjaei] OIN28199.1 galactose/methyl galactoside ABC transporter ATP-binding protein MglA [Vibrio barjaei]	502	5	502	498	84.1365	1.8e-240	0.982249
Vas1_1073	1163613-1164593 - length=326 aa	326	1	326	WP_026959906.1	Aliagarivorans taiwanensis	galactose ABC transporter substrate-binding protein [Aliagarivorans taiwanensis]	323	1	323	326	80.0613	1.1e-142	1
Vas1_1074	1165093-1165737 - length=214 aa	214	7	214	GAL13754.1	Vibrio sp. C7	DNA polymerase III alpha subunit [Vibrio sp. C7]	210	3	210	208	98.0769	2.2e-110	0.971963
Vas1_1075	1165862-1167016 - length=384 aa	384	1	329	GAL13756.1	Vibrio sp. C7	outer membrane protein [Vibrio sp. C7]	335	1	329	329	96.9605	1.8e-187	0.856771
Vas1_1076	1167148-1167954 - length=268 aa	268	1	268	GAL13757.1	Vibrio sp. C7	tryptophan synthase alpha chain [Vibrio sp. C7]	268	1	268	268	98.8806	3.1e-146	1
Vas1_1077	1167954-1169144 - length=396 aa	396	1	396	WP_004414374.1	Vibrio orientalis	tryptophan synthase subunit beta [Vibrio orientalis] EEX92619.1 tryptophan synthase beta chain [Vibrio orientalis CIP 102891 = ATCC 33934] EGU49664.1 tryptophan synthase subunit beta [Vibrio orientalis CIP 102891 = ATCC 33934]	396	1	396	396	95.9596	5.3e-219	1
Vas1_1078	1169185-1170624 - length=479 aa	479	1	479	WP_038885020.1	Vibrio rotiferianus	bifunctional indole-3-glycerol phosphate synthase/phosphoribosylanthranilate isomerase [Vibrio rotiferianus]	479	1	479	479	79.7495	1.9e-218	1
Vas1_1079	1170626-1171636 - length=336 aa	336	1	336	GAL15213.1	Vibrio sp. C7	anthranilate phosphoribosyltransferase [Vibrio sp. C7]	336	1	336	336	97.3214	2e-179	1
Vas1_108	115866-118037 + length=723 aa	723	6	723	GAL13470.1	Vibrio sp. C7	ATP-dependent DNA helicase UvrD/PcrA [Vibrio sp. C7]	718	1	718	718	99.7214	0	0.993084
Vas1_1080	1171663-1172244 - length=193 aa	193	1	193	GAL15214.1	Vibrio sp. C7	anthranilate synthase amidotransferase component [Vibrio sp. C7]	193	1	193	193	97.4093	4.1e-100	1
Vas1_1081	1172250-1173827 - length=525 aa	525	1	525	GAL15215.1	Vibrio sp. C7	anthranilate synthase aminase component [Vibrio sp. C7]	525	1	525	525	98.8571	2.9e-297	1
Vas1_1082	1174005-1174130 - length=41 aa	41	1	41	GAL15216.1	Vibrio sp. C7	hypothetical protein JCM19233_6234 [Vibrio sp. C7]	41	1	41	41	95.122	9e-13	1
Vas1_1083	1174216-1175091 + length=291 aa	291	1	291	GAL15217.1	Vibrio sp. C7	predicted metal-dependent phosphoesterases PHP family [Vibrio sp. C7]	291	1	291	291	97.5945	1.5e-162	1
Vas1_1084	1175088-1175708 + length=206 aa	206	1	206	WP_005471931.1	Vibrio sp. 16	threonylcarbamoyl-AMP synthase [Vibrio sp. 16] EED26976.1 Sua5/YciO/YrdC/YwlC family protein [Vibrio sp. 16]	206	1	206	206	95.1456	3.2e-111	1
Vas1_1085	1175869-1176852 + length=327 aa	327	1	308	WP_006743307.1	Vibrio antiquarius	23S rRNA pseudouridylate synthase B [Vibrio antiquarius] EDN55854.1 ribosomal large subunit pseudouridine synthase B [Vibrio antiquarius] ACY51253.1 ribosomal large subunit pseudouridine synthase B [Vibrio antiquarius]	312	1	305	308	88.3117	5.6e-150	0.941896
Vas1_1086	1176933-1179164 - length=743 aa	743	1	697	GAL15221.1	Vibrio sp. C7	hypothetical protein JCM19233_6239 [Vibrio sp. C7]	711	1	697	697	95.122	0	0.938089
Vas1_1087	1179843-1180784 - length=313 aa	313	1	268	GAL15224.1	Vibrio sp. C7	hypothetical protein JCM19233_6242 [Vibrio sp. C7]	270	1	268	268	94.0299	1.3e-127	0.85623
Vas1_1088	1180784-1181470 - length=228 aa	228	1	227	WP_021705468.1	Vibrio proteolyticus	hypothetical protein [Vibrio proteolyticus] GAD67497.1 hypothetical protein VPR01S_08_00790 [Vibrio proteolyticus NBRC 13287]	227	1	227	227	92.511	1.3e-113	0.995614
Vas1_1089	1181614-1182294 - length=226 aa	226	1	226	GAL15227.1	Vibrio sp. C7	hypothetical protein JCM19233_6245 [Vibrio sp. C7]	226	1	226	226	100	2.7e-119	1
Vas1_109	118779-119435 - length=218 aa	218	1	215	WP_038514407.1	Vibrio coralliilyticus	LysE family translocator [Vibrio coralliilyticus] AIU68345.1 threonine transporter [Vibrio coralliilyticus] ARC93373.1 threonine transporter [Vibrio coralliilyticus]	222	1	216	219	66.6667	8.5e-70	1.00459
Vas1_1090	1182498-1185527 + length=1009 aa	1009	1	1005	WP_039484848.1	Vibrio sinaloensis	FAD-binding oxidoreductase [Vibrio sinaloensis] KHT40264.1 membrane protein [Vibrio sinaloensis]	1010	1	1007	1007	80.2383	0	0.998018
Vas1_1091	1185727-1187361 + length=544 aa	544	2	531	WP_005470653.1	Vibrio sp. 16	peptidase S1 [Vibrio sp. 16] EED27707.1 peptidase S1 and S6, chymotrypsin/Hap [Vibrio sp. 16]	532	6	530	540	40	1.1e-92	0.992647
Vas1_1092	1187430-1188155 - length=241 aa	241	1	241	GAL15275.1	Vibrio sp. C7	hypothetical protein JCM19233_6293 [Vibrio sp. C7]	241	1	241	241	98.7552	1.3e-130	1
Vas1_1093	1188298-1188615 - length=105 aa	105	1	98	GAL15276.1	Vibrio sp. C7	hypothetical protein JCM19233_6294 [Vibrio sp. C7]	136	1	98	98	98.9796	1.4e-46	0.933333
Vas1_1094	1188620-1189186 - length=188 aa	188	1	188	GAL15277.1	Vibrio sp. C7	translation elongation factor P-related protein [Vibrio sp. C7]	188	1	188	188	100	8.4e-98	1
Vas1_1095	1189313-1190071 + length=252 aa	252	1	252	GAL15278.1	Vibrio sp. C7	hypothetical protein JCM19233_6296 [Vibrio sp. C7]	252	1	252	252	99.2063	1e-143	1
Vas1_1096	1190102-1192465 - length=787 aa	787	1	787	AQM03556.1	Vibrio anguillarum	DNA polymerase II [Vibrio anguillarum]	786	1	786	787	77.5095	0	1
Vas1_1097	1192760-1193404 + length=214 aa	214	1	214	WP_008072743.1	Vibrio sinaloensis	DNA-binding response regulator [Vibrio sinaloensis] EGA72247.1 response regulator [Vibrio sinaloensis DSM 21326]	214	1	214	214	97.1963	4e-112	1
Vas1_1098	1193542-1195308 + length=588 aa	588	1	588	WP_045984873.1	Vibrio coralliilyticus	excinuclease ABC subunit C [Vibrio coralliilyticus] KJY74318.1 excinuclease ABC subunit C [Vibrio coralliilyticus] KJY77913.1 excinuclease ABC subunit C [Vibrio coralliilyticus]	610	23	610	588	84.5238	1.4e-295	1
Vas1_1099	1195356-1195913 + length=185 aa	185	1	184	WP_075709315.1	Vibrio panuliri	CDP-diacylglycerol--glycerol-3-phosphate 3-phosphatidyltransferase [Vibrio panuliri] OLQ88147.1 CDP-diacylglycerol--glycerol-3-phosphate 3-phosphatidyltransferase [Vibrio panuliri] OLQ96006.1 CDP-diacylglycerol--glycerol-3-phosphate 3-phosphatidyltransferase [Vibrio panuliri]	185	1	184	184	92.9348	2.2e-90	0.994595
Vas1_11	11137-11769 + length=210 aa	210	1	210	GAL12746.1	Vibrio sp. C7	rRNA small subunit 7-methylguanosine (m7G) methyltransferase GidB [Vibrio sp. C7]	210	1	210	210	98.5714	7.1e-114	1
Vas1_110	119435-120334 - length=299 aa	299	1	298	WP_063605235.1	Vibrio barjaei	protein RarD [Vibrio barjaei] OIN25378.1 chloramphenical resistance permease RarD [Vibrio barjaei]	303	1	298	298	77.5168	9.8e-125	0.996656
Vas1_1100	1196699-1198522 - length=607 aa	607	30	579	WP_011759532.1	Shewanella amazonensis	hypothetical protein [Shewanella amazonensis] ABL99624.1 hypothetical protein Sama_1417 [Shewanella amazonensis SB2B]	545	37	545	575	43.1304	5.8e-108	0.947282
Vas1_1101	1199455-1200438 + length=327 aa	327	1	327	WP_047042592.1	Vibrio mexicanus	phenylalanine--tRNA ligase subunit alpha [Vibrio mexicanus]	327	1	327	327	99.0826	1.6e-184	1
Vas1_1102	1200457-1202844 + length=795 aa	795	1	795	SEG23786.1	Vibrio hangzhouensis	phenylalanyl-tRNA synthetase beta subunit [Vibrio hangzhouensis]	795	1	795	795	94.8428	0	1
Vas1_1103	1202921-1203385 + length=154 aa	154	1	152	WP_042485694.1	Vibrio diazotrophicus	acetyltransferase [Vibrio diazotrophicus]	155	1	152	152	63.8158	8.2e-51	0.987013
Vas1_1104	1203604-1203837 + length=77 aa	77	1	77	GAL15299.1	Vibrio sp. C7	hypothetical protein JCM19233_6317 [Vibrio sp. C7]	77	1	77	77	97.4026	1.6e-39	1
Vas1_1105	1203936-1204712 - length=258 aa	258	1	258	GAL15300.1	Vibrio sp. C7	hypothetical protein JCM19233_6318 [Vibrio sp. C7]	258	1	258	258	100	1.6e-136	1
Vas1_1106	1205123-1205665 - length=180 aa	180	1	180	GAL15301.1	Vibrio sp. C7	hypothetical protein JCM19233_6319 [Vibrio sp. C7]	180	1	180	180	98.3333	2.5e-99	1
Vas1_1107	1206017-1208062 + length=681 aa	681	1	677	WP_053303516.1	Vibrio alginolyticus	hybrid sensor histidine kinase/response regulator [Vibrio alginolyticus] KOF31198.1 chemotaxis protein CheY [Vibrio alginolyticus] KVI30936.1 hybrid sensor histidine kinase/response regulator [Vibrio alginolyticus] OSP15479.1 hybrid sensor histidine kinase/response regulator [Vibrio alginolyticus]	681	1	677	677	56.5731	7.7e-218	0.994126
Vas1_1108	1208066-1208296 - length=76 aa	76	1	76	KOO13123.1	Vibrio xuii	glutaredoxin [Vibrio xuii]	76	1	76	76	89.4737	8.5e-33	1
Vas1_1109	1208405-1208908 + length=167 aa	167	29	167	GAL15307.1	Vibrio sp. C7	predicted metal-dependent hydrolase [Vibrio sp. C7]	139	1	139	139	97.1223	3.5e-71	0.832335
Vas1_111	120477-122312 + length=611 aa	611	1	611	GAL13465.1	Vibrio sp. C7	ATP-dependent DNA helicase RecQ [Vibrio sp. C7]	611	1	611	611	99.8363	0	1
Vas1_1110	1208905-1209864 + length=319 aa	319	5	318	WP_004748353.1	Vibrio tubiashii	23S rRNA (adenine(1618)-N(6))-methyltransferase [Vibrio tubiashii] EGU47833.1 23S rRNA mA1618 methyltransferase [Vibrio tubiashii ATCC 19109] EIF03031.1 23S rRNA mA1618 methyltransferase [Vibrio tubiashii NCIMB 1337 = ATCC 19106] AIW13946.1 23S rRNA methyltransferase [Vibrio tubiashii ATCC 19109]	350	24	336	315	63.8095	3.7e-114	0.987461
Vas1_1111	1209924-1211144 - length=406 aa	406	1	406	WP_063606690.1	Vibrio barjaei	ammonium transporter [Vibrio barjaei] OIN25001.1 ammonium transporter [Vibrio barjaei]	406	1	406	406	94.0887	8.7e-193	1
Vas1_1112	1211744-1213897 + length=717 aa	717	1	717	GAL15314.1	Vibrio sp. C7	2',3'-cyclic-nucleotide 2'-phosphodiesterase [Vibrio sp. C7]	717	1	717	717	99.5816	0	1
Vas1_1113	1213994-1214728 - length=244 aa	244	1	244	GAL15315.1	Vibrio sp. C7	type IV pilus (Tfp) assembly protein PilF [Vibrio sp. C7]	244	1	244	244	97.9508	4.4e-131	1
Vas1_1114	1215017-1216321 + length=434 aa	434	11	424	GAL15317.1	Vibrio sp. C7	methyl-accepting chemotaxis protein [Vibrio sp. C7]	414	1	414	414	90.5797	6.3e-157	0.953917
Vas1_1115	1216363-1216716 + length=117 aa	117	35	117	GAL15318.1	Vibrio sp. C7	hypothetical protein JCM19233_6336 [Vibrio sp. C7]	83	1	83	83	100	2e-17	0.709402
Vas1_1116	1216851-1218749 + length=632 aa	632	1	632	GAL15319.1	Vibrio sp. C7	choline-glycine betaine transporter [Vibrio sp. C7]	632	1	632	632	99.0506	0	1
Vas1_1117	1218912-1219505 + length=197 aa	197	1	197	GAL15320.1	Vibrio sp. C7	transcriptional regulator TetR family [Vibrio sp. C7]	197	1	197	197	94.9239	3.9e-98	1
Vas1_1118	1219681-1220034 + length=117 aa	117	1	117	GAL15321.1	Vibrio sp. C7	hypothetical protein JCM19233_6339 [Vibrio sp. C7]	117	1	117	117	99.1453	3.8e-56	1
Vas1_1119	1220029-1221027 - length=332 aa	332	177	332	GAL15322.1	Vibrio sp. C7	PAS/PAC domain [Vibrio sp. C7]	156	1	156	156	97.4359	5.3e-79	0.46988
Vas1_112	122428-122619 + length=63 aa	63	1	63	GAL13464.1	Vibrio sp. C7	aminopeptidase N [Vibrio sp. C7]	104	42	104	63	98.4127	2.3e-28	1
Vas1_1120	1221353-1222783 - length=476 aa	476	1	476	WP_006228871.1	Photobacterium profundum	6-phospho-beta-glucosidase [Photobacterium profundum] EAS45569.1 6-phospho-beta-glucosidase, cryptic [Photobacterium profundum 3TCK]	476	1	476	476	82.3529	6.7e-245	1
Vas1_1121	1222817-1224256 - length=479 aa	479	1	471	WP_038896345.1	Vibrio owensii	PTS cellobiose/arbutin/salicin transporter subunit IIBC [Vibrio owensii]	497	1	471	474	56.962	2.7e-140	0.989562
Vas1_1122	1224477-1225469 - length=330 aa	330	60	330	GAL15330.1	Vibrio sp. C7	two-component response regulator [Vibrio sp. C7]	271	1	271	271	97.417	1.6e-144	0.821212
Vas1_1123	1225632-1226009 - length=125 aa	125	20	125	WP_042471692.1	Vibrio maritimus	lipoprotein [Vibrio maritimus] GAL18367.1 hypothetical protein JCM19235_6920 [Vibrio maritimus]	129	20	125	106	82.0755	1.1e-42	0.848
Vas1_1125	1226825-1226938 - length=37 aa	37	1	34	GAL15335.1	Vibrio sp. C7	lipase [Vibrio sp. C7]	161	126	159	34	97.0588	4e-12	0.918919
Vas1_1126	1226965-1227573 - length=202 aa	202	88	197	GAL15335.1	Vibrio sp. C7	lipase [Vibrio sp. C7]	161	1	110	110	96.3636	2.6e-57	0.544554
Vas1_1127	1227577-1228497 - length=306 aa	306	6	306	GAL15336.1	Vibrio sp. C7	probable transcription regulator [Vibrio sp. C7]	301	1	301	301	93.0233	1.9e-160	0.98366
Vas1_1128	1228697-1229659 + length=320 aa	320	1	320	GAL15337.1	Vibrio sp. C7	hypothetical protein JCM19233_6355 [Vibrio sp. C7]	320	1	320	320	97.8125	1.6e-170	1
Vas1_1129	1229674-1230231 + length=185 aa	185	6	185	WP_039457792.1	Photobacterium gaetbulicola	nuclear transport factor 2 family protein [Photobacterium gaetbulicola] KHT65104.1 hypothetical protein RJ45_02935 [Photobacterium gaetbulicola]	183	3	182	180	56.6667	3.4e-51	0.972973
Vas1_113	122808-123482 + length=224 aa	224	1	213	WP_075706358.1	Vibrio panuliri	hypothetical protein [Vibrio panuliri] OLQ92234.1 hypothetical protein BIY20_08695 [Vibrio panuliri] OLQ92428.1 hypothetical protein BIY22_15360 [Vibrio panuliri]	222	1	213	213	92.4883	3.8e-105	0.950893
Vas1_1130	1230291-1230875 - length=194 aa	194	1	135	GAL15342.1	Vibrio sp. C7	hypothetical protein JCM19233_6360 [Vibrio sp. C7]	136	1	135	135	95.5556	2.9e-61	0.695876
Vas1_1131	1231278-1232012 - length=244 aa	244	1	244	GAL15350.1	Vibrio sp. C7	beta-1,3-glucosyltransferase [Vibrio sp. C7]	244	1	244	244	95.9016	1.1e-131	1
Vas1_1132	1232168-1232701 + length=177 aa	177	46	177	GAL15352.1	Vibrio sp. C7	hypothetical protein JCM19233_6370 [Vibrio sp. C7]	134	3	134	132	98.4848	9.7e-72	0.745763
Vas1_1133	1232698-1233696 - length=332 aa	332	1	317	GAL15355.1	Vibrio sp. C7	transcriptional regulator AraC family [Vibrio sp. C7]	330	1	317	317	96.2145	2.6e-179	0.954819
Vas1_1134	1233905-1234108 + length=67 aa	67	1	66	WP_042471106.1	Vibrio maritimus	hypothetical protein [Vibrio maritimus]	84	18	83	66	69.697	1e-18	0.985075
Vas1_1135	1234341-1234640 + length=99 aa	99	16	99	GAL15356.1	Vibrio sp. C7	stress responsive alpha-beta barrel domain protein DabB [Vibrio sp. C7]	84	1	84	84	97.619	9.3e-40	0.848485
Vas1_1136	1234708-1235637 + length=309 aa	309	1	309	WP_042498035.1	Vibrio maritimus	membrane protein [Vibrio maritimus] GAL33869.1 putative membrane protein [Vibrio maritimus]	309	1	309	309	80.2589	2.2e-132	1
Vas1_1137	1235697-1236347 - length=216 aa	216	1	216	GAL15359.1	Vibrio sp. C7	microsomal dipeptidase [Vibrio sp. C7]	408	193	408	216	97.2222	1.7e-118	1
Vas1_1138	1236349-1237044 - length=231 aa	231	1	229	WP_060991161.1	Aliivibrio wodanis	AraC family transcriptional regulator [Aliivibrio wodanis]	312	27	258	232	40.9483	1e-41	1.00433
Vas1_1139	1237277-1238218 + length=313 aa	313	1	307	GAL15362.1	Vibrio sp. C7	bifunctional protein: zinc-containing alcohol dehydrogenase [Vibrio sp. C7]	310	1	307	307	95.7655	1.2e-165	0.980831
Vas1_114	123572-125068 - length=498 aa	498	4	496	WP_050904005.1	Vibrio harveyi	guanosine-5'-triphosphate,3'-diphosphate pyrophosphatase [Vibrio harveyi] KNY48540.1 guanosine polyphosphate pyrophosphohydrolase [Vibrio harveyi]	497	2	494	493	84.3813	8.6e-235	0.98996
Vas1_1140	1238303-1238965 + length=220 aa	220	1	220	GAL15363.1	Vibrio sp. C7	galactoside O-acetyltransferase [Vibrio sp. C7]	220	1	220	220	99.5455	2e-106	1
Vas1_1141	1239044-1239604 + length=186 aa	186	1	142	GAL15364.1	Vibrio sp. C7	peptide deformylase [Vibrio sp. C7]	150	1	142	142	97.8873	1.4e-73	0.763441
Vas1_1142	1240178-1241554 + length=458 aa	458	234	432	GAL15838.1	Vibrio sp. C7	hypothetical protein JCM19233_6860 [Vibrio sp. C7]	204	1	199	199	96.4824	5.7e-100	0.434498
Vas1_1143	1241789-1242148 + length=119 aa	119	1	119	GAM60762.1	Vibrio ishigakensis	4-carboxymuconolactone decarboxylase [Vibrio ishigakensis]	119	1	119	119	91.5966	3.5e-57	1
Vas1_1144	1242148-1242663 + length=171 aa	171	1	171	GAM60761.1	Vibrio ishigakensis	mll5435 protein [Vibrio ishigakensis]	171	1	171	171	88.3041	1.2e-87	1
Vas1_1145	1242660-1243103 + length=147 aa	147	14	147	GAL15833.1	Vibrio sp. C7	hypothetical protein JCM19233_6855 [Vibrio sp. C7]	134	1	134	134	95.5224	1.2e-67	0.911565
Vas1_1146	1243100-1243600 + length=166 aa	166	1	150	WP_017028220.1	Vibrio breoganii	EamA-like transporter family protein [Vibrio breoganii] ANO35104.1 hypothetical protein A6E01_18200 [Vibrio breoganii] OED93251.1 hypothetical protein A1QE_16110 [Vibrio breoganii ZF-55]	168	1	150	150	88	4.1e-64	0.903614
Vas1_1147	1243737-1243913 + length=58 aa	58	1	58	GAL15829.1	Vibrio sp. C7	hypothetical protein JCM19233_6851 [Vibrio sp. C7]	107	50	107	58	91.3793	7.4e-21	1
Vas1_1148	1244001-1244939 + length=312 aa	312	1	312	WP_017028218.1	Vibrio breoganii	LysR family transcriptional regulator [Vibrio breoganii]	312	1	312	312	79.4872	2.4e-142	1
Vas1_1149	1244988-1245185 - length=65 aa	65	1	65	GAL15826.1	Vibrio sp. C7	hypothetical protein JCM19233_6848 [Vibrio sp. C7]	65	1	65	65	96.9231	2.9e-29	1
Vas1_115	125070-126383 - length=437 aa	437	1	437	GAL13460.1	Vibrio sp. C7	ATP-dependent RNA helicase RhlB [Vibrio sp. C7]	437	1	437	437	99.0847	7.8e-248	1
Vas1_1150	1245575-1246234 + length=219 aa	219	6	217	WP_052412965.1	Vibrio maritimus	succinylglutamate desuccinylase [Vibrio maritimus] GAL21157.1 hypothetical protein JCM19235_432 [Vibrio maritimus]	232	20	231	212	60.3774	4e-67	0.968037
Vas1_1151	1246460-1247209 + length=249 aa	249	1	249	GAL13443.1	Vibrio sp. C7	dTDP-4-dehydrorhamnose reductase [Vibrio sp. C7]	249	1	249	249	97.5904	1.7e-146	1
Vas1_1152	1247297-1248556 - length=419 aa	419	1	419	WP_042499947.1	Vibrio maritimus	porin [Vibrio maritimus] GAL35457.1 hypothetical protein JCM19240_304 [Vibrio maritimus]	424	6	424	419	84.0095	1.2e-213	1
Vas1_1153	1248922-1249281 + length=119 aa	119	1	119	WP_005365423.1	Photobacterium angustum	hypothetical protein [Photobacterium angustum] EAS66145.1 hypothetical protein VAS14_12549 [Photobacterium angustum S14]	119	1	119	119	75.6303	9.8e-44	1
Vas1_1154	1249457-1250665 + length=402 aa	402	1	402	WP_087019697.1	Vibrio sp. C4V358	ribose-phosphate pyrophosphokinase [Vibrio sp. C4V358]	404	1	402	402	90.5473	4.3e-208	1
Vas1_1155	1250711-1251655 - length=314 aa	314	1	314	GAM58653.1	Vibrio ishigakensis	probable oxidoreductase yajO1 [Vibrio ishigakensis]	314	1	314	314	80.2548	3.5e-141	1
Vas1_1156	1251835-1252725 + length=296 aa	296	1	296	GAL15877.1	Vibrio sp. C7	transcriptional regulator AraC family [Vibrio sp. C7]	296	1	296	296	98.3108	1.1e-155	1
Vas1_1157	1252862-1253527 + length=221 aa	221	1	221	GAL15878.1	Vibrio sp. C7	SclB protein [Vibrio sp. C7]	221	1	221	221	98.19	2.9e-126	1
Vas1_1159	1253919-1254629 - length=236 aa	236	1	236	WP_038209214.1	Vibrio tubiashii	HAD family hydrolase [Vibrio tubiashii] KGY11173.1 phosphatase [Vibrio tubiashii]	236	1	236	236	78.3898	5e-108	1
Vas1_116	126494-126820 + length=108 aa	108	1	108	GAL13459.1	Vibrio sp. C7	thioredoxin [Vibrio sp. C7]	108	1	108	108	100	3.5e-56	1
Vas1_1160	1254842-1255630 - length=262 aa	262	1	262	WP_065171888.1	Photobacterium damselae	oxalate:formate antiporter [Photobacterium damselae] OBU42587.1 oxalate:formate antiporter [Photobacterium damselae]	263	1	262	262	79.771	2e-118	1
Vas1_1161	1255787-1256863 - length=358 aa	358	78	358	GAL15883.1	Vibrio sp. C7	alanine racemase [Vibrio sp. C7]	281	1	281	281	98.2206	5.8e-156	0.784916
Vas1_1162	1257564-1258568 + length=334 aa	334	1	334	WP_039463529.1	Photobacterium gaetbulicola	DUF1611 domain-containing protein [Photobacterium gaetbulicola] KHT62948.1 EBNA-1 nuclear protein [Photobacterium gaetbulicola]	335	1	334	334	86.8263	4e-167	1
Vas1_1163	1258568-1259542 + length=324 aa	324	1	324	WP_039463534.1	Photobacterium gaetbulicola	dipeptide epimerase [Photobacterium gaetbulicola] KHT62949.1 mandelate racemase [Photobacterium gaetbulicola]	324	1	324	324	79.9383	1.2e-149	1
Vas1_1164	1259543-1260403 + length=286 aa	286	2	286	GAL15890.1	Vibrio sp. C7	D-alanine aminotransferase [Vibrio sp. C7]	285	1	285	285	99.2982	3.1e-160	0.996503
Vas1_1165	1260726-1260968 + length=80 aa	80	1	80	GAL15895.1	Vibrio sp. C7	hypothetical protein JCM19233_6917 [Vibrio sp. C7]	80	1	80	80	98.75	1.5e-35	1
Vas1_1166	1261230-1261550 + length=106 aa	106	1	106	GAL15896.1	Vibrio sp. C7	hypothetical protein JCM19233_6918 [Vibrio sp. C7]	106	1	106	106	99.0566	2.8e-50	1
Vas1_1167	1261786-1263819 + length=677 aa	677	131	649	GAL15898.1	Vibrio sp. C7	hypothetical protein JCM19233_6920 [Vibrio sp. C7]	521	1	519	519	98.0732	2e-250	0.766617
Vas1_1169	1264308-1265024 + length=238 aa	238	12	237	CCO61323.1	Vibrio nigripulchritudo	conserved hypothetical protein [Vibrio nigripulchritudo] CCN37534.1 conserved hypothetical protein [Vibrio nigripulchritudo AM115] CCN82239.1 conserved hypothetical protein [Vibrio nigripulchritudo BLFn1] CCN63401.1 conserved hypothetical protein [Vibrio nigripulchritudo Pon4] CCN93688.1 conserved hypothetical protein [Vibrio nigripulchritudo ENn2] CCN42819.1 conserved hypothetical protein [Vibri…	242	20	242	226	67.2566	8.4e-87	0.94958
Vas1_117	127024-128286 + length=420 aa	420	1	419	WP_004741192.1	Vibrio splendidus	transcription termination factor Rho [Vibrio splendidus] EDK27637.1 transcription termination factor Rho [Vibrionales bacterium SWAT-3] EGU40714.1 transcription termination factor Rho [Vibrio splendidus ATCC 33789]	419	1	419	419	99.7613	3.6e-234	0.997619
Vas1_1170	1265052-1266317 - length=421 aa	421	40	224	GAL15901.1	Vibrio sp. C7	amino acid transporter [Vibrio sp. C7]	198	1	185	185	99.4595	4e-92	0.43943
Vas1_1171	1266529-1266942 - length=137 aa	137	1	135	WP_004743812.1	Vibrio tubiashii	aldehyde-activating protein [Vibrio tubiashii] EGU57484.1 hypothetical protein VITU9109_01987 [Vibrio tubiashii ATCC 19109] EIF02714.1 glutathione-dependent formaldehyde-activating protein [Vibrio tubiashii NCIMB 1337 = ATCC 19106] AIW16434.1 aldehyde-activating protein [Vibrio tubiashii ATCC 19109]	135	1	135	135	70.3704	6e-53	0.985401
Vas1_1172	1267205-1269337 - length=710 aa	710	33	662	WP_084694138.1	Marinobacter daepoensis	hypothetical protein [Marinobacter daepoensis]	787	145	787	645	48.5271	5.8e-184	0.908451
Vas1_1173	1269445-1270971 + length=508 aa	508	45	507	WP_026971998.1	Aliagarivorans marinus	FAD-dependent oxidoreductase [Aliagarivorans marinus]	465	1	464	464	68.319	8.7e-182	0.913386
Vas1_1174	1271070-1272011 + length=313 aa	313	104	313	GAL15910.1	Vibrio sp. C7	transcriptional regulator [Vibrio sp. C7]	212	3	212	210	100	1.8e-121	0.670927
Vas1_1175	1272081-1273163 - length=360 aa	360	1	360	GAL15911.1	Vibrio sp. C7	hypothetical protein JCM19233_6933 [Vibrio sp. C7]	360	1	360	360	98.6111	2.9e-200	1
Vas1_1176	1273507-1274115 + length=202 aa	202	21	202	GAL15912.1	Vibrio sp. C7	hypothetical protein JCM19233_6934 [Vibrio sp. C7]	215	34	215	182	92.8571	5.3e-90	0.90099
Vas1_1177	1274283-1274654 + length=123 aa	123	1	122	WP_042469753.1	Vibrio maritimus	hypothetical protein [Vibrio maritimus] GAL16699.1 hypothetical protein JCM19235_5248 [Vibrio maritimus]	123	1	122	122	90.9836	9.7e-63	0.99187
Vas1_1178	1274695-1275207 - length=170 aa	170	1	170	GAL15913.1	Vibrio sp. C7	DUF1706 domain-containing protein [Vibrio sp. C7]	170	1	170	170	95.2941	3.8e-89	1
Vas1_1179	1275458-1276159 + length=233 aa	233	1	229	WP_038222907.1	Vibrio shilonii	hypothetical protein [Vibrio shilonii]	228	3	224	229	68.9956	1.3e-79	0.982833
Vas1_118	128399-129391 + length=330 aa	330	1	330	GAL13457.1	Vibrio sp. C7	hypothetical protein JCM19233_4459 [Vibrio sp. C7]	330	1	330	330	99.3939	2.5e-174	1
Vas1_1180	1276189-1277247 + length=352 aa	352	1	352	GAM59093.1	Vibrio ishigakensis	3-oxoacyl-(acyl-carrier-protein) synthase [Vibrio ishigakensis]	359	1	351	352	87.2159	9.6e-172	1
Vas1_1182	1277441-1278325 - length=294 aa	294	1	294	GAL15918.1	Vibrio sp. C7	transcriptional regulator [Vibrio sp. C7]	294	1	294	294	96.9388	1.5e-162	1
Vas1_1183	1278443-1279114 + length=223 aa	223	1	222	GAL15919.1	Vibrio sp. C7	NonF-related protein [Vibrio sp. C7]	225	1	222	222	97.7477	7.8e-119	0.995516
Vas1_1184	1279322-1280356 - length=344 aa	344	74	343	GAL15936.1	Vibrio sp. C7	alkane-1 monooxygenase [Vibrio sp. C7]	271	1	270	270	96.6667	5.5e-148	0.784884
Vas1_1186	1280892-1281518 + length=208 aa	208	1	208	GAL11436.1	Vibrio sp. C7	transporter LysE family [Vibrio sp. C7]	208	1	208	208	96.1538	4.3e-103	1
Vas1_1187	1281672-1282145 + length=157 aa	157	1	152	WP_065167387.1	Photobacterium aquimaris	hypothetical protein [Photobacterium aquimaris] OBU16511.1 hypothetical protein AYY19_15375 [Photobacterium aquimaris] OBU18137.1 hypothetical protein AYY20_18305 [Photobacterium aquimaris]	169	1	151	152	46.0526	3.9e-32	0.968153
Vas1_1188	1282225-1282620 - length=131 aa	131	1	131	WP_032550972.1	Vibrio fortis	hypothetical protein [Vibrio fortis]	135	5	135	131	83.2061	2.9e-49	1
Vas1_1189	1282808-1283800 + length=330 aa	330	1	330	WP_038207092.1	Vibrio tubiashii	zinc transporter ZntB [Vibrio tubiashii] KGY12049.1 magnesium transporter CorA [Vibrio tubiashii]	331	1	331	331	65.2568	9.8e-118	1.00303
Vas1_119	129463-131307 + length=614 aa	614	1	521	GAL13456.1	Vibrio sp. C7	3-polyprenyl-4-hydroxybenzoate carboxy-lyase [Vibrio sp. C7]	521	1	521	521	99.0403	9.4e-308	0.848534
Vas1_1190	1283872-1284507 - length=211 aa	211	1	211	WP_065209676.1	Vibrio breoganii	hypothetical protein [Vibrio breoganii] ANO32518.1 hypothetical protein A6E01_04625 [Vibrio breoganii]	211	1	211	211	62.0853	4.7e-73	1
Vas1_1191	1284744-1286105 - length=453 aa	453	1	452	WP_017030818.1	Vibrio breoganii	hypothetical protein [Vibrio breoganii] OED94055.1 hypothetical protein A1QG_04715 [Vibrio breoganii ZF-29] OEF84628.1 hypothetical protein B003_06790 [Vibrio breoganii 1C10]	453	1	450	452	74.5575	4.8e-200	0.997792
Vas1_1192	1286182-1287369 - length=395 aa	395	20	395	GAL26000.1	Vibrio variabilis	hypothetical protein JCM19239_2331 [Vibrio variabilis]	380	11	380	376	63.2979	7.5e-141	0.951899
Vas1_1193	1287469-1288839 - length=456 aa	456	68	454	GAL26001.1	Vibrio variabilis	probable 6-aminohexanoate-dimer hydrolase lipoprotein [Vibrio variabilis]	389	1	387	387	79.3282	8.6e-181	0.848684
Vas1_1194	1288893-1289633 - length=246 aa	246	3	246	GAL26002.1	Vibrio variabilis	hypothetical protein JCM19239_2333 [Vibrio variabilis]	248	5	248	244	71.3115	9.3e-97	0.99187
Vas1_1195	1289936-1290904 - length=322 aa	322	1	320	GAL26003.1	Vibrio variabilis	hypothetical protein JCM19239_2334 [Vibrio variabilis]	347	26	345	320	53.125	4.7e-109	0.993789
Vas1_1197	1291508-1292278 - length=256 aa	256	49	256	GAL13690.1	Vibrio sp. C7	haloacid dehalogenase-like hydrolase [Vibrio sp. C7]	210	1	208	208	96.1538	1.3e-114	0.8125
Vas1_1198	1292497-1293933 + length=478 aa	478	1	478	GAM54049.1	Vibrio ishigakensis	prolidase [Vibrio ishigakensis]	476	1	476	478	80.1255	4e-221	1
Vas1_1199	1294223-1294528 + length=101 aa	101	1	101	GAL13681.1	Vibrio sp. C7	hypothetical protein JCM19233_4686 [Vibrio sp. C7]	101	1	101	101	99.0099	7.8e-50	1
Vas1_12	11785-12558 + length=257 aa	257	1	257	OIQ25127.1	Vibrio sp. MedPESWchi	cobalamin biosynthesis protein CobQ [Vibrio sp. MedPE-SWchi]	257	1	257	257	94.5525	4.9e-133	1
Vas1_120	131304-131573 + length=89 aa	89	1	70	GAL13454.1	Vibrio sp. C7	ferredoxin [Vibrio sp. C7]	77	1	70	70	98.5714	3.8e-32	0.786517
Vas1_1200	1294547-1294819 - length=90 aa	90	1	90	GAL13680.1	Vibrio sp. C7	predicted acetyltransferase [Vibrio sp. C7]	90	1	90	90	100	1.4e-45	1
Vas1_1201	1294903-1295403 - length=166 aa	166	1	166	GAL13679.1	Vibrio sp. C7	hypothetical protein JCM19233_4684 [Vibrio sp. C7]	166	1	166	166	99.3976	7.1e-93	1
Vas1_1202	1295584-1296447 + length=287 aa	287	46	283	GAL13678.1	Vibrio sp. C7	UPF0028 protein YchK [Vibrio sp. C7]	241	1	238	238	98.7395	3.4e-127	0.829268
Vas1_1203	1296544-1297380 - length=278 aa	278	1	275	SEF91177.1	Vibrio hangzhouensis	formate/nitrite transporter [Vibrio hangzhouensis]	278	1	275	275	92.7273	1.3e-139	0.989209
Vas1_1204	1297979-1299352 + length=457 aa	457	1	457	WP_005471254.1	Vibrio sp. 16	nitrate ABC transporter substrate-binding protein [Vibrio sp. 16] EED27430.1 nitrate transporter system, periplasmic component [Vibrio sp. 16]	457	1	457	457	88.6214	2.6e-246	1
Vas1_1205	1299411-1300379 + length=322 aa	322	1	322	WP_038201048.1	Vibrio tubiashii	ABC transporter permease [Vibrio tubiashii] KGY13955.1 nitrate ABC transporter permease [Vibrio tubiashii]	322	1	322	322	90.6832	1.3e-159	1
Vas1_1206	1300394-1301245 + length=283 aa	283	13	283	GAL13673.1	Vibrio sp. C7	nitrate ABC transporter ATP-binding protein [Vibrio sp. C7]	271	1	271	271	99.631	3.3e-146	0.957597
Vas1_1207	1301466-1302680 + length=404 aa	404	1	404	WP_065103280.1	Vibrio tasmaniensis	sodium/glutamate symporter [Vibrio tasmaniensis] OBT27777.1 sodium/glutamate symporter [Vibrio tasmaniensis]	404	1	404	404	89.1089	9.9e-197	1
Vas1_1208	1302761-1303825 + length=354 aa	354	1	354	WP_017059741.1	Vibrio crassostreae	HlyD family secretion protein [Vibrio crassostreae] ANP77366.1 multidrug transporter [Vibrio crassostreae 9CS106] OED85652.1 multidrug transporter [Vibrio crassostreae ZF-91]	354	1	354	354	79.096	2.6e-153	1
Vas1_121	131602-132315 + length=237 aa	237	1	237	WP_053302281.1	Vibrio parahaemolyticus	NAD(P)H-flavin reductase [Vibrio parahaemolyticus] KOE76057.1 FMN reductase [Vibrio parahaemolyticus]	237	1	237	237	78.481	1.5e-104	1
Vas1_1210	1303995-1304825 + length=276 aa	276	8	236	GAL13668.1	Vibrio sp. C7	metabolite transporter (DMT) superfamily [Vibrio sp. C7]	233	1	229	229	97.8166	2.2e-115	0.82971
Vas1_1211	1305027-1306190 + length=387 aa	387	1	387	WP_017026972.1	Vibrio breoganii	hypothetical protein [Vibrio breoganii] ANO34219.1 hypothetical protein A6E01_13485 [Vibrio breoganii] OED83928.1 hypothetical protein A1QE_13515 [Vibrio breoganii ZF-55]	387	1	387	387	67.7003	3.7e-148	1
Vas1_1212	1306187-1306834 + length=215 aa	215	1	215	GAL13665.1	Vibrio sp. C7	Collagenase and related proteases [Vibrio sp. C7]	215	1	215	215	98.1395	2.5e-114	1
Vas1_1213	1306993-1309437 + length=814 aa	814	266	814	GAL13663.1	Vibrio sp. C7	hypothetical protein JCM19233_4668 [Vibrio sp. C7]	549	1	549	549	98.3607	8.7e-293	0.674447
Vas1_1214	1309442-1310362 - length=306 aa	306	1	306	GAL13662.1	Vibrio sp. C7	transcriptional regulator LysR family [Vibrio sp. C7]	306	1	306	306	98.6928	1.2e-170	1
Vas1_1215	1310608-1311129 + length=173 aa	173	1	160	GAL13661.1	Vibrio sp. C7	hypothetical protein JCM19233_4666 [Vibrio sp. C7]	168	1	160	160	94.375	5.5e-80	0.924855
Vas1_1216	1311200-1311895 + length=231 aa	231	1	231	WP_052093603.1	Colwellia psychrerythraea	hypothetical protein [Colwellia psychrerythraea] KGJ94907.1 hypothetical protein GAB14E_2141 [Colwellia psychrerythraea]	229	1	229	232	59.9138	6.9e-70	1.00433
Vas1_1217	1312229-1313110 + length=293 aa	293	1	293	WP_044621235.1	Photobacterium gaetbulicola	hypothetical protein [Photobacterium gaetbulicola]	297	1	297	298	71.1409	1.7e-118	1.01706
Vas1_1218	1313391-1314326 + length=311 aa	311	1	311	GAL13656.1	Vibrio sp. C7	endonuclease I precursor [Vibrio sp. C7]	311	1	311	311	99.3569	3.1e-182	1
Vas1_1219	1314580-1315461 + length=293 aa	293	1	293	WP_073583169.1	Vibrio quintilis	nitrogenase iron protein [Vibrio quintilis] SHO56820.1 Nitrogenase iron protein 1 [Vibrio quintilis]	293	1	293	293	93.8567	6.4e-153	1
Vas1_122	132651-132959 - length=102 aa	102	17	84	AKU53614.1	Vibrio parahaemolyticus	hypothetical protein FORC8_0054 [Vibrio parahaemolyticus] APE82667.1 hypothetical protein FORC18_0054 [Vibrio parahaemolyticus]	64	1	64	68	72.0588	2.8e-15	0.666667
Vas1_1220	1315509-1316981 + length=490 aa	490	1	490	SDH51233.1	Vibrio xiamenensis	nitrogenase molybdenum-iron protein alpha chain [Vibrio xiamenensis]	491	1	491	491	90.0204	7.6e-268	1.00204
Vas1_1221	1317051-1318622 + length=523 aa	523	1	523	GAL13651.1	Vibrio sp. C7	nitrogenase (molybdenum-iron) beta chain [Vibrio sp. C7]	523	1	523	523	99.6176	0	1
Vas1_1222	1318704-1318925 + length=73 aa	73	1	73	GAL13650.1	Vibrio sp. C7	NifT protein [Vibrio sp. C7]	73	1	73	73	100	1.1e-32	1
Vas1_1223	1318939-1319586 + length=215 aa	215	1	215	GAL13649.1	Vibrio sp. C7	nitrogenase FeMo-cofactor carrier protein NifX [Vibrio sp. C7]	215	1	215	215	99.0698	7.3e-114	1
Vas1_1224	1319660-1320034 - length=124 aa	124	1	124	GAL13648.1	Vibrio sp. C7	hypothetical protein JCM19233_4653 [Vibrio sp. C7]	124	1	124	124	100	1.3e-62	1
Vas1_1226	1320251-1321762 + length=503 aa	503	17	481	SDH51340.1	Vibrio xiamenensis	nitrogenase molybdenum-cofactor synthesis protein NifE [Vibrio xiamenensis]	479	1	466	466	79.6137	1.6e-220	0.926441
Vas1_1227	1321759-1323111 + length=450 aa	450	1	448	GAL13643.1	Vibrio sp. C7	nitrogenase FeMo-cofactor scaffold and assembly protein NifN [Vibrio sp. C7]	487	1	448	448	97.0982	7e-252	0.995556
Vas1_1228	1323257-1323574 + length=105 aa	105	1	105	GAL13642.1	Vibrio sp. C7	hypothetical protein JCM19233_4647 [Vibrio sp. C7]	105	1	105	105	100	7.5e-56	1
Vas1_1229	1323584-1323853 + length=89 aa	89	1	89	SDH51400.1	Vibrio xiamenensis	ferredoxin III, nif-specific [Vibrio xiamenensis]	88	1	88	89	64.0449	8.4e-16	1
Vas1_123	133589-133732 + length=47 aa	47	1	47	EGU37608.1	Vibrio scophthalmi LMG 19158	hypothetical protein VIS19158_09392 [Vibrio scophthalmi LMG 19158]	47	1	47	47	97.8723	1.1e-17	1
Vas1_1230	1324030-1324890 + length=286 aa	286	1	285	SDH51438.1	Vibrio xiamenensis	NifU-like protein [Vibrio xiamenensis]	308	1	307	307	66.7752	2.6e-111	1.07343
Vas1_1231	1324913-1326103 + length=396 aa	396	1	396	SDH51475.1	Vibrio xiamenensis	cysteine desulfurase [Vibrio xiamenensis]	410	15	410	396	73.2323	4.1e-163	1
Vas1_1232	1326118-1327233 + length=371 aa	371	42	371	GAL13635.1	Vibrio sp. C7	homocitrate synthase [Vibrio sp. C7]	330	1	330	330	97.8788	6.5e-179	0.889488
Vas1_1233	1327247-1327513 + length=88 aa	88	1	88	GAL13634.1	Vibrio sp. C7	hypothetical protein JCM19233_4639 [Vibrio sp. C7]	88	1	88	88	95.4545	5.7e-41	1
Vas1_1234	1327536-1328072 + length=178 aa	178	6	149	SDH51579.1	Vibrio xiamenensis	nitrogen fixation protein NifZ [Vibrio xiamenensis]	158	6	148	144	52.7778	1.7e-36	0.808989
Vas1_1235	1328086-1328916 + length=276 aa	276	1	276	GAL13631.1	Vibrio sp. C7	survival protein SurA precursor [Vibrio sp. C7]	276	1	276	276	98.1884	4.6e-153	1
Vas1_1236	1328927-1329706 + length=259 aa	259	1	259	GAL13630.1	Vibrio sp. C7	molybdenum ABC transporter periplasmic molybdenum-binding protein ModA [Vibrio sp. C7]	259	1	259	259	97.6834	8.1e-144	1
Vas1_1237	1329721-1330398 + length=225 aa	225	1	225	GAL13629.1	Vibrio sp. C7	molybdenum transport system permease protein ModB [Vibrio sp. C7]	225	1	225	225	92	2.2e-113	1
Vas1_1238	1330395-1331456 + length=353 aa	353	1	352	SDH51673.1	Vibrio xiamenensis	molybdate transport system ATP-binding protein [Vibrio xiamenensis]	356	1	355	356	48.3146	4.6e-81	1.0085
Vas1_1239	1331546-1332112 - length=188 aa	188	1	188	GAL13625.1	Vibrio sp. C7	nitrogenase FeMo-cofactor synthesis molybdenum delivery protein NifQ [Vibrio sp. C7]	188	1	188	188	99.4681	1.1e-105	1
Vas1_124	134933-135190 + length=85 aa	85	1	85	CCN38115.1	Vibrio nigripulchritudo AM115	conserved hypothetical protein [Vibrio nigripulchritudo AM115]	85	1	85	85	82.3529	4.9e-29	1
Vas1_1240	1332109-1332369 - length=86 aa	86	1	71	GAL13624.1	Vibrio sp. C7	4Fe-4S ferredoxin nitrogenase-associated [Vibrio sp. C7]	88	1	71	71	98.5915	9.3e-36	0.825581
Vas1_1241	1332369-1333631 - length=420 aa	420	12	405	SDH51910.1	Vibrio xiamenensis	nitrogen fixation protein NifB [Vibrio xiamenensis]	431	12	413	402	61.6915	3.5e-144	0.957143
Vas1_1242	1333795-1335411 - length=538 aa	538	1	538	GAL13620.1	Vibrio sp. C7	nitrogenase (molybdenum-iron)-specific transcriptional regulator NifA [Vibrio sp. C7]	538	1	538	538	98.513	3.7e-300	1
Vas1_1243	1335408-1336904 - length=498 aa	498	1	498	GAL13619.1	Vibrio sp. C7	hypothetical protein JCM19233_4624 [Vibrio sp. C7]	500	3	500	498	99.1968	1.2e-279	1
Vas1_1244	1337220-1337792 + length=190 aa	190	8	190	GAL13618.1	Vibrio sp. C7	electron transport complex protein RnfA [Vibrio sp. C7]	195	13	195	183	98.3607	6.1e-88	0.963158
Vas1_1245	1337815-1338342 + length=175 aa	175	1	175	GAL13617.1	Vibrio sp. C7	electron transport complex protein RnfB [Vibrio sp. C7]	175	1	175	175	98.8571	8.9e-78	1
Vas1_1246	1338339-1339847 + length=502 aa	502	1	461	SDH52012.1	Vibrio xiamenensis	electron transport complex protein RnfC [Vibrio xiamenensis]	505	1	460	461	53.5792	5.1e-142	0.918327
Vas1_1247	1339844-1340833 + length=329 aa	329	1	329	GAL16021.1	Vibrio sp. C7	electron transport complex protein RnfD [Vibrio sp. C7]	329	1	329	329	98.4802	7.1e-185	1
Vas1_1248	1340830-1341480 + length=216 aa	216	1	216	GAL16022.1	Vibrio sp. C7	electron transport complex protein RnfG [Vibrio sp. C7]	216	1	216	216	94.9074	2.2e-110	1
Vas1_1249	1341626-1342159 + length=177 aa	177	1	177	GAL16023.1	Vibrio sp. C7	electron transport complex protein RnfE [Vibrio sp. C7]	230	54	230	177	96.0452	3.5e-82	1
Vas1_125	138011-138319 - length=102 aa	102	17	84	AKU53614.1	Vibrio parahaemolyticus	hypothetical protein FORC8_0054 [Vibrio parahaemolyticus] APE82667.1 hypothetical protein FORC18_0054 [Vibrio parahaemolyticus]	64	1	64	68	72.0588	2.8e-15	0.666667
Vas1_1250	1342161-1342397 + length=78 aa	78	1	78	GAL16024.1	Vibrio sp. C7	UPF0125 protein yfjF [Vibrio sp. C7]	82	5	82	78	97.4359	7.9e-34	1
Vas1_1251	1342519-1343052 + length=177 aa	177	1	177	GAL16025.1	Vibrio sp. C7	flavodoxin 1 [Vibrio sp. C7]	177	1	177	177	100	4.6e-98	1
Vas1_1252	1343130-1343462 - length=110 aa	110	1	110	GAL16026.1	Vibrio sp. C7	PTS systemN-acetylglucosamine-specific IIB / IIC component [Vibrio sp. C7]	110	1	110	110	98.1818	1.1e-49	1
Vas1_1253	1343864-1345198 + length=444 aa	444	2	444	WP_026026088.1	Vibrio breoganii	membrane protein [Vibrio breoganii] ANO32764.1 hypothetical protein A6E01_05930 [Vibrio breoganii] OED89266.1 hypothetical protein A1QE_06885 [Vibrio breoganii ZF-55]	457	15	457	443	86.9074	4.3e-209	0.997748
Vas1_1254	1345465-1347276 + length=603 aa	603	1	603	GAL16031.1	Vibrio sp. C7	N-acetylglucosamine regulated methyl-accepting chemotaxis protein [Vibrio sp. C7]	604	2	604	603	86.4013	8.3e-248	1
Vas1_1255	1347372-1347830 + length=152 aa	152	1	152	GAL16032.1	Vibrio sp. C7	hypothetical protein JCM19233_7054 [Vibrio sp. C7]	152	1	152	152	100	1.2e-78	1
Vas1_1256	1347933-1348280 - length=115 aa	115	1	115	GAL16033.1	Vibrio sp. C7	NADH:ubiquinone oxidoreductase subunit 2 [Vibrio sp. C7]	115	1	115	115	99.1304	5.9e-54	1
Vas1_1257	1348623-1348805 + length=60 aa	60	1	60	GAL16034.1	Vibrio sp. C7	hypothetical protein JCM19233_7056 [Vibrio sp. C7]	60	1	60	60	98.3333	4.3e-24	1
Vas1_1258	1349056-1350039 + length=327 aa	327	1	327	GAL16036.1	Vibrio sp. C7	alginate lyase precursor [Vibrio sp. C7]	327	1	327	327	92.3547	4.9e-170	1
Vas1_1259	1350302-1351285 + length=327 aa	327	1	326	GAL16037.1	Vibrio sp. C7	long-chain fatty acid transport protein [Vibrio sp. C7]	371	45	370	327	68.1957	8.7e-127	1
Vas1_126	138949-139092 + length=47 aa	47	1	47	EGU37608.1	Vibrio scophthalmi LMG 19158	hypothetical protein VIS19158_09392 [Vibrio scophthalmi LMG 19158]	47	1	47	47	97.8723	1.1e-17	1
Vas1_1260	1351332-1352867 - length=511 aa	511	1	510	WP_053395246.1	Vibrio nereis	hydrolase [Vibrio nereis] KOO03977.1 hydrolase [Vibrio nereis]	513	1	510	510	90.7843	4.2e-277	0.998043
Vas1_1261	1353042-1354784 + length=580 aa	580	1	580	GAL09708.1	Vibrio sp. C7	gamma-glutamyltranspeptidase [Vibrio sp. C7]	580	1	580	580	93.2759	0	1
Vas1_1262	1355121-1355618 + length=165 aa	165	1	163	GAL16047.1	Vibrio sp. C7	hypothetical protein JCM19233_7069 [Vibrio sp. C7]	165	1	163	163	92.0245	5.1e-83	0.987879
Vas1_1263	1355707-1356183 + length=158 aa	158	1	154	KUO23238.1	Vibrio cholerae	GNAT family acetyltransferase [Vibrio cholerae] OEJ11099.1 GNAT family N-acetyltransferase [Vibrio cholerae] OFI81031.1 GNAT family N-acetyltransferase [Vibrio cholerae] OFI88388.1 GNAT family N-acetyltransferase [Vibrio cholerae] OFI96643.1 GNAT family N-acetyltransferase [Vibrio cholerae] OFJ06610.1 GNAT family N-acetyltransferase [Vibrio cholerae] OFJ11470.1 GNAT family N-acetyltransferase [Vi…	155	1	154	154	61.6883	1.4e-42	0.974684
Vas1_1264	1356241-1356696 + length=151 aa	151	1	151	GAL16048.1	Vibrio sp. C7	hypothetical protein JCM19233_7070 [Vibrio sp. C7]	151	1	151	151	94.702	8.3e-72	1
Vas1_1265	1356693-1357007 + length=104 aa	104	1	103	WP_053397291.1	Vibrio nereis	N-acetyltransferase [Vibrio nereis] KOO01793.1 acetyltransferase [Vibrio nereis]	255	152	254	103	83.4951	5.6e-43	0.990385
Vas1_1266	1357025-1357807 + length=260 aa	260	1	252	WP_055045089.1	Vibrio metoecus	phosphotransferase [Vibrio metoecus] KQB05833.1 phosphotransferase [Vibrio metoecus]	257	1	252	252	79.3651	7e-119	0.969231
Vas1_1267	1358043-1358756 + length=237 aa	237	1	237	WP_014232197.1	Vibrio sp. EJY3	maltose operon periplasmic protein [Vibrio sp. EJY3] AEX22322.1 maltose operon periplasmic protein [Vibrio sp. EJY3]	253	2	250	249	32.5301	6.7e-28	1.05063
Vas1_1268	1358876-1359742 + length=288 aa	288	1	286	WP_065599733.1	Vibrio breoganii	hypothetical protein [Vibrio breoganii] OCH73039.1 hypothetical protein A6D95_16885 [Vibrio breoganii]	290	1	286	286	74.8252	1.1e-117	0.993056
Vas1_1269	1359771-1360157 + length=128 aa	128	81	128	GAL16057.1	Vibrio sp. C7	hypothetical protein JCM19233_7079 [Vibrio sp. C7]	48	1	48	48	100	9e-19	0.375
Vas1_127	140498-140755 + length=85 aa	85	1	85	CCN38115.1	Vibrio nigripulchritudo AM115	conserved hypothetical protein [Vibrio nigripulchritudo AM115]	85	1	85	85	82.3529	4.9e-29	1
Vas1_1270	1360252-1360653 - length=133 aa	133	1	133	GAL16058.1	Vibrio sp. C7	hypothetical protein JCM19233_7080 [Vibrio sp. C7]	133	1	133	133	100	7.1e-19	1
Vas1_1271	1360808-1362175 - length=455 aa	455	1	455	WP_038881756.1	Vibrio jasicida	sodium:proton antiporter [Vibrio jasicida]	455	1	455	455	83.5165	3.7e-200	1
Vas1_1272	1362277-1362627 - length=116 aa	116	29	116	GAL16061.1	Vibrio sp. C7	hypothetical protein JCM19233_7083 [Vibrio sp. C7]	88	1	88	88	87.5	1.5e-36	0.758621
Vas1_1273	1362679-1363170 - length=163 aa	163	1	161	SBT13173.1	Vibrio celticus	hypothetical protein VCE7224_01917 [Vibrio celticus]	161	1	161	161	54.0373	9.3e-45	0.98773
Vas1_1274	1363212-1365413 - length=733 aa	733	1	730	SBT13172.1	Vibrio celticus	Alkaline phosphatase 3 precursor [Vibrio celticus]	748	16	745	732	79.7814	0	0.998636
Vas1_1275	1365711-1366277 - length=188 aa	188	1	163	GAL16062.1	Vibrio sp. C7	mesenchymal stem cell protein DSCD75 [Vibrio sp. C7]	163	1	163	163	98.773	1.4e-89	0.867021
Vas1_1276	1366374-1367255 - length=293 aa	293	1	293	WP_039462553.1	Photobacterium gaetbulicola	multidrug transporter [Photobacterium gaetbulicola] KHT63327.1 multidrug transporter [Photobacterium gaetbulicola] AJR08300.1 hypothetical protein H744_2c1627 [Photobacterium gaetbulicola Gung47]	293	1	293	293	76.4505	2.1e-116	1
Vas1_1277	1367348-1368388 - length=346 aa	346	17	291	GAL10901.1	Vibrio sp. C7	transcriptional regulator MerR family [Vibrio sp. C7]	285	1	275	275	98.5455	2.6e-153	0.794798
Vas1_1278	1368602-1370068 - length=488 aa	488	5	488	WP_038512901.1	Vibrio coralliilyticus	SELO family protein [Vibrio coralliilyticus] AIU67450.1 hypothetical protein JV59_34800 [Vibrio coralliilyticus]	490	7	490	484	62.8099	1.7e-182	0.991803
Vas1_1279	1370414-1371232 + length=272 aa	272	1	272	GAL11932.1	Vibrio sp. C7	transcriptional regulator [Vibrio sp. C7]	329	58	329	272	98.8971	7.7e-153	1
Vas1_1280	1371426-1374683 + length=1085 aa	1085	2	1085	OED93537.1	Vibrio breoganii ZF55	1,4-beta-D-glucan glucohydrolase [Vibrio breoganii ZF-55]	1078	4	1078	1091	59.7617	0	1.00553
Vas1_1281	1374901-1375491 + length=196 aa	196	40	122	GAL11937.1	Vibrio sp. C7	hypothetical protein JCM19233_2927 [Vibrio sp. C7]	84	1	83	83	97.5904	1.5e-41	0.423469
Vas1_1282	1375722-1377137 + length=471 aa	471	1	471	WP_039978231.1	Vibrio jasicida	coniferyl aldehyde dehydrogenase [Vibrio jasicida]	470	1	470	471	62.4204	4.1e-170	1
Vas1_1283	1377372-1377764 + length=130 aa	130	1	130	GAL11944.1	Vibrio sp. C7	hypothetical cell wall-associated hydrolase [Vibrio sp. C7]	130	1	130	130	97.6923	3e-70	1
Vas1_1284	1377850-1378635 - length=261 aa	261	1	261	GAL11945.1	Vibrio sp. C7	utilization protein for unknown catechol-siderophore X [Vibrio sp. C7]	262	2	262	261	96.1686	1.8e-143	1
Vas1_1285	1379121-1380062 - length=313 aa	313	6	276	GAL11947.1	Vibrio sp. C7	transcriptional regulator LysR family [Vibrio sp. C7]	282	1	271	271	98.893	1.2e-144	0.865815
Vas1_1286	1380177-1381118 + length=313 aa	313	1	313	GAL11948.1	Vibrio sp. C7	NAD(P)H oxidoreductase YRKL [Vibrio sp. C7]	313	1	313	313	96.4856	2.2e-172	1
Vas1_1287	1381197-1381421 - length=74 aa	74	1	74	GAL11949.1	Vibrio sp. C7	hypothetical protein JCM19233_2939 [Vibrio sp. C7]	74	1	74	74	100	6.8e-35	1
Vas1_1288	1381650-1382816 - length=388 aa	388	15	386	KDN27447.1	Vibrio fortis	hypothetical protein VFDL14_21420 [Vibrio fortis]	389	14	387	374	67.6471	4.6e-143	0.963918
Vas1_1289	1382915-1383880 + length=321 aa	321	1	321	GAL11952.1	Vibrio sp. C7	transcriptional regulator LysR family [Vibrio sp. C7]	321	1	321	321	96.2617	2.3e-172	1
Vas1_129	143962-145137 - length=391 aa	391	1	391	GAL16197.1	Vibrio sp. C7	homolog of E. coli HemY protein [Vibrio sp. C7]	391	1	391	391	98.977	6.8e-211	1
Vas1_1290	1383992-1384396 + length=134 aa	134	31	134	GAL11953.1	Vibrio sp. C7	hypothetical protein JCM19233_2943 [Vibrio sp. C7]	104	1	104	104	99.0385	6e-50	0.776119
Vas1_1291	1384502-1385548 + length=348 aa	348	1	348	GAL11954.1	Vibrio sp. C7	hypothetical protein JCM19233_2944 [Vibrio sp. C7]	348	1	348	348	99.4253	9.1e-191	1
Vas1_1292	1385596-1386666 - length=356 aa	356	95	356	GAL11955.1	Vibrio sp. C7	Bll1341 protein [Vibrio sp. C7]	262	1	262	262	98.0916	1.2e-134	0.735955
Vas1_1293	1386991-1387965 + length=324 aa	324	3	322	WP_032546192.1	Vibrio crassostreae	bile acid:sodium symporter [Vibrio crassostreae]	326	1	320	320	67.1875	8.7e-119	0.987654
Vas1_1294	1388014-1388472 - length=152 aa	152	1	145	WP_017033433.1	Vibrio genomosp. F10	hypothetical protein [Vibrio genomosp. F10] OCH78155.1 hypothetical protein A6E14_00900 [Vibrio genomosp. F10] OEE95524.1 hypothetical protein A1QK_15085 [Vibrio genomosp. F10 str. 9ZD137] OEF03857.1 hypothetical protein A1QI_13035 [Vibrio genomosp. F10 str. 9ZB36]	148	1	145	145	77.2414	3.5e-54	0.953947
Vas1_1295	1388663-1389247 + length=194 aa	194	21	194	GAL11966.1	Vibrio sp. C7	putative exported protein [Vibrio sp. C7]	174	1	174	174	99.4253	1.3e-56	0.896907
Vas1_1296	1389326-1390630 - length=434 aa	434	1	434	GAL13259.1	Vibrio sp. C7	TRAP-type C4-dicarboxylate transport system large permease component [Vibrio sp. C7]	434	1	434	434	99.5392	2.1e-216	1
Vas1_1297	1390636-1391133 - length=165 aa	165	1	165	WP_017027006.1	Vibrio breoganii	TRAP transporter small permease protein [Vibrio breoganii] OCH76313.1 C4-dicarboxylate ABC transporter permease [Vibrio breoganii] OED92493.1 C4-dicarboxylate ABC transporter permease [Vibrio breoganii ZF-55] OED96503.1 C4-dicarboxylate ABC transporter permease [Vibrio breoganii ZF-29]	166	1	165	165	73.3333	1.3e-62	1
Vas1_1298	1391212-1392171 - length=319 aa	319	1	278	GAL14384.1	Vibrio sp. C7	TRAP-type C4-dicarboxylate transport system periplasmic component [Vibrio sp. C7]	283	5	282	278	97.8417	1.5e-144	0.871473
Vas1_1299	1392675-1393658 - length=327 aa	327	1	326	WP_042495661.1	Vibrio maritimus	quinone oxidoreductase [Vibrio maritimus] GAL32263.1 bifunctional protein [Vibrio maritimus]	328	1	327	327	69.7248	1.1e-126	1
Vas1_13	12581-13495 + length=304 aa	304	1	304	GAL12743.1	Vibrio sp. C7	chromosome (plasmid) partitioning protein ParB / Stage 0 sporulation protein J [Vibrio sp. C7]	304	1	304	304	99.6711	1.9e-152	1
Vas1_130	145137-146357 - length=406 aa	406	1	406	GAL16198.1	Vibrio sp. C7	uroporphyrinogen-III methyltransferase [Vibrio sp. C7]	406	1	406	406	97.0443	2.1e-178	1
Vas1_1300	1393876-1394352 + length=158 aa	158	1	117	GAL11969.1	Vibrio sp. C7	zinc uptake regulation protein ZUR [Vibrio sp. C7]	117	1	117	117	100	9.9e-60	0.740506
Vas1_1301	1394358-1395359 + length=333 aa	333	1	331	WP_050938528.1	Vibrio harveyi	cobalamin biosynthesis protein P47K [Vibrio harveyi]	333	1	330	331	69.7885	1.5e-121	0.993994
Vas1_1302	1395567-1396820 - length=417 aa	417	1	417	WP_014232211.1	Vibrio sp. EJY3	carbohydrate ABC transporter substrate-binding protein [Vibrio sp. EJY3] AEX22336.1 ABC sugar transporter, periplasmic ligand binding protein [Vibrio sp. EJY3]	417	1	417	417	94.7242	5.5e-235	1
Vas1_1303	1397000-1397899 - length=299 aa	299	12	299	GAL11983.1	Vibrio sp. C7	ABC-type sugar transport system permease component [Vibrio sp. C7]	288	1	288	288	100	3.9e-150	0.963211
Vas1_1304	1397899-1398669 - length=256 aa	256	1	256	GAL11984.1	Vibrio sp. C7	sugar ABC transporter permease [Vibrio sp. C7]	256	1	256	256	100	6.8e-135	1
Vas1_1305	1398836-1400089 - length=417 aa	417	1	417	GAL11985.1	Vibrio sp. C7	ABC-type sugar transport system periplasmic component [Vibrio sp. C7]	417	1	417	417	99.7602	8e-242	1
Vas1_1306	1400393-1401484 + length=363 aa	363	1	363	WP_014232207.1	Vibrio sp. EJY3	ABC transporter ATP-binding protein [Vibrio sp. EJY3] AEX22332.1 ABC transporter ATP-binding protein [Vibrio sp. EJY3]	363	1	363	363	92.011	5.6e-191	1
Vas1_1307	1401957-1402715 + length=252 aa	252	7	252	WP_014232206.1	Vibrio sp. EJY3	GntR family transcriptional regulator [Vibrio sp. EJY3] AEX22331.1 Uxu operon transcriptional regulator [Vibrio sp. EJY3]	251	6	251	246	84.9593	2.5e-113	0.97619
Vas1_1308	1402890-1404332 + length=480 aa	480	1	479	WP_014232205.1	Vibrio sp. EJY3	3,6-anhydro-alpha-L-galactose dehydrogenase [Vibrio sp. EJY3] H2IFE7.1 RecName: Full=3,6-anhydro-alpha-L-galactose dehydrogenase; Short=AHG dehydrogenase AEX22330.1 Lactaldehyde dehydrogenase [Vibrio sp. EJY3]	480	1	479	479	94.7808	1.8e-261	0.997917
Vas1_1309	1404514-1406943 - length=809 aa	809	1	803	WP_014232195.1	Vibrio sp. EJY3	beta-galactosidase [Vibrio sp. EJY3] AEX22320.1 beta-galactosidase [Vibrio sp. EJY3]	806	1	799	803	58.7796	1e-293	0.992583
Vas1_131	146354-147094 - length=246 aa	246	1	122	GAL16199.1	Vibrio sp. C7	uroporphyrinogen-III synthase [Vibrio sp. C7]	125	1	122	122	99.1803	9.1e-60	0.495935
Vas1_1310	1407068-1408150 - length=360 aa	360	1	360	WP_014232194.1	Vibrio sp. EJY3	glycosyhydrolase [Vibrio sp. EJY3] AEX22319.1 glycosyl transferase family protein [Vibrio sp. EJY3]	360	1	360	360	93.3333	3.8e-208	1
Vas1_1311	1408543-1409871 + length=442 aa	442	1	442	WP_014232193.1	Vibrio sp. EJY3	maltoporin [Vibrio sp. EJY3] AEX22318.1 maltoporin [Vibrio sp. EJY3]	442	1	442	442	95.9276	5.8e-259	1
Vas1_1312	1409962-1412820 + length=952 aa	952	1	952	GAL11999.1	Vibrio sp. C7	agarase [Vibrio sp. C7]	952	1	952	952	99.0546	0	1
Vas1_1313	1412905-1415895 + length=996 aa	996	1	996	WP_014232191.1	Vibrio sp. EJY3	agarase [Vibrio sp. EJY3] AEX22316.1 agarase [Vibrio sp. EJY3]	1016	1	1016	1020	75.7843	0	1.0241
Vas1_1314	1416090-1419002 + length=970 aa	970	1	970	AEB71854.1	Vibrio sp. LA1	AgaA [Vibrio sp. LA1]	970	1	970	970	91.8557	0	1
Vas1_1316	1421693-1422724 + length=343 aa	343	1	343	WP_065680108.1	Vibrio atlanticus	IS110 family transposase [Vibrio atlanticus] SBS67628.1 Transposase IS116/IS110/IS902 family protein [Vibrio atlanticus]	343	1	343	343	95.6268	2.1e-187	1
Vas1_1317	1423172-1425406 - length=744 aa	744	1	744	AIW39921.1	Vibrio sp. BY	agarase [Vibrio sp. BY]	744	1	744	744	91.9355	0	1
Vas1_1318	1425727-1426485 + length=252 aa	252	1	252	GAL11209.1	Vibrio sp. C7	hexuronate utilization operon transcriptional repressor ExuR [Vibrio sp. C7]	252	1	252	252	100	1.1e-134	1
Vas1_1319	1426727-1427998 + length=423 aa	423	1	423	WP_016403213.1	Agarivorans albus	MFS transporter [Agarivorans albus] GAD03446.1 lactose permease [Agarivorans albus MKT 106]	422	1	422	423	82.5059	1.1e-195	1
Vas1_132	147097-148032 - length=311 aa	311	1	310	WP_047048869.1	Vibrio mexicanus	hydroxymethylbilane synthase [Vibrio mexicanus]	312	1	310	310	91.2903	4.8e-159	0.996785
Vas1_1320	1428028-1428498 + length=156 aa	156	1	156	GAL11206.1	Vibrio sp. C7	protein yjgK [Vibrio sp. C7]	156	1	156	156	98.7179	2.6e-81	1
Vas1_1321	1428738-1430522 - length=594 aa	594	1	509	WP_014232237.1	Vibrio sp. EJY3	methyl-accepting chemotaxis protein [Vibrio sp. EJY3] AEX22362.1 hypothetical protein VEJY3_09400 [Vibrio sp. EJY3]	594	1	509	509	77.9961	3.8e-205	0.856902
Vas1_1322	1430714-1431721 - length=335 aa	335	1	335	GAL11203.1	Vibrio sp. C7	malate dehydrogenase [Vibrio sp. C7]	335	1	335	335	99.7015	2.4e-188	1
Vas1_1323	1431740-1432756 - length=338 aa	338	1	338	WP_014232235.1	Vibrio sp. EJY3	galactonate oxidoreductase [Vibrio sp. EJY3] AEX22360.1 hypothetical protein VEJY3_09390 [Vibrio sp. EJY3]	338	1	338	338	93.787	3.4e-174	1
Vas1_1324	1432779-1434239 - length=486 aa	486	1	450	GAL11200.1	Vibrio sp. C7	D-mannonate oxidoreductase [Vibrio sp. C7]	465	1	450	450	99.3333	2.6e-260	0.925926
Vas1_1325	1434591-1435556 + length=321 aa	321	1	321	GAL11199.1	Vibrio sp. C7	2-dehydro-3-deoxygluconate kinase [Vibrio sp. C7]	321	1	321	321	99.6885	5.3e-177	1
Vas1_1326	1435569-1436189 + length=206 aa	206	1	206	GAL11198.1	Vibrio sp. C7	4-hydroxy-2-oxoglutarate aldolase /2-dehydro-3-deoxyphosphogluconate aldolase [Vibrio sp. C7]	206	1	206	206	99.0291	4.7e-110	1
Vas1_1327	1436204-1437292 + length=362 aa	362	1	362	GAL11197.1	Vibrio sp. C7	muconolactone isomerase putative [Vibrio sp. C7]	362	1	362	362	99.4475	3.2e-215	1
Vas1_1328	1437485-1440685 - length=1066 aa	1066	6	1065	WP_014232213.1	Vibrio sp. EJY3	Ig domain-containing protein [Vibrio sp. EJY3] AEX22338.1 Ig domain-containing protein group 2 domain-containing protein [Vibrio sp. EJY3]	1062	2	1061	1060	77.0755	0	0.994371
Vas1_1329	1440918-1441352 + length=144 aa	144	44	144	GAL11191.1	Vibrio sp. C7	hypothetical protein JCM19233_2177 [Vibrio sp. C7]	101	1	101	101	98.0198	3e-47	0.701389
Vas1_133	148365-150902 + length=845 aa	845	1	845	WP_004745016.1	Vibrio tubiashii	adenylate cyclase [Vibrio tubiashii] EGU54673.1 adenylate cyclase [Vibrio tubiashii ATCC 19109] EIF04374.1 adenylate cyclase [Vibrio tubiashii NCIMB 1337 = ATCC 19106] AIW15378.1 adenylate cyclase [Vibrio tubiashii ATCC 19109]	842	1	842	846	78.487	0	1.00118
Vas1_1330	1441483-1442820 + length=445 aa	445	105	439	WP_051902238.1	Photobacterium sanctipauli	hypothetical protein [Photobacterium sanctipauli]	353	1	333	335	62.9851	3.4e-105	0.752809
Vas1_1331	1442887-1444206 - length=439 aa	439	1	436	WP_014232226.1	Vibrio sp. EJY3	MATE family efflux transporter [Vibrio sp. EJY3] AEX22351.1 hypothetical protein VEJY3_09345 [Vibrio sp. EJY3]	450	12	447	436	86.2385	1e-202	0.993166
Vas1_1332	1444387-1445241 - length=284 aa	284	1	284	GAL11184.1	Vibrio sp. C7	transcriptional regulator AraC family [Vibrio sp. C7]	292	9	292	284	100	8.9e-160	1
Vas1_1333	1445600-1446544 + length=314 aa	314	1	314	WP_014232223.1	Vibrio sp. EJY3	carbohydrate kinase family protein [Vibrio sp. EJY3] AEX22348.1 PfkB domain-containing protein [Vibrio sp. EJY3]	314	1	314	314	77.707	1.2e-136	1
Vas1_1334	1446738-1448333 + length=531 aa	531	1	531	WP_014232221.1	Vibrio sp. EJY3	solute:sodium symporter family transporter [Vibrio sp. EJY3] AEX22346.1 putative transporter [Vibrio sp. EJY3]	531	1	531	531	95.1036	3e-286	1
Vas1_1335	1448550-1450028 + length=492 aa	492	1	492	WP_014232219.1	Vibrio sp. EJY3	aldehyde dehydrogenase [Vibrio sp. EJY3] AEX22344.1 aldehyde dehydrogenase [Vibrio sp. EJY3]	492	1	492	492	89.0244	2.8e-262	1
Vas1_1336	1450038-1451012 + length=324 aa	324	1	324	WP_014232218.1	Vibrio sp. EJY3	aminoglycoside phosphotransferase [Vibrio sp. EJY3] AEX22343.1 aminoglycoside phosphotransferase [Vibrio sp. EJY3]	325	1	324	324	78.3951	1.1e-142	1
Vas1_1337	1451012-1452310 + length=432 aa	432	1	430	WP_014232217.1	Vibrio sp. EJY3	phosphopyruvate hydratase [Vibrio sp. EJY3] AEX22342.1 enolase [Vibrio sp. EJY3]	432	1	430	430	85.3488	6.4e-210	0.99537
Vas1_1338	1452377-1453132 - length=251 aa	251	1	251	GAL10869.1	Vibrio sp. C7	hypothetical protein JCM19233_1854 [Vibrio sp. C7]	252	2	252	251	99.2032	2.2e-138	1
Vas1_1339	1453450-1454808 + length=452 aa	452	1	452	ABL06969.1	Vibrio sp. V134	beta-agarase precursor [Vibrio sp. V134]	452	1	452	452	99.5575	6.2e-240	1
Vas1_134	150966-151280 - length=104 aa	104	1	104	GAL16205.1	Vibrio sp. C7	frataxin homolog CyaY [Vibrio sp. C7]	104	1	104	104	95.1923	4.2e-51	1
Vas1_1340	1455206-1455997 + length=263 aa	263	1	263	GAL10873.1	Vibrio sp. C7	ABC-type amino acid transport/signal transduction systems periplasmic component/domain [Vibrio sp. C7]	263	1	263	263	98.4791	9.8e-137	1
Vas1_1341	1456011-1456679 + length=222 aa	222	1	222	GAL10874.1	Vibrio sp. C7	amino acid ABC transporter permease protein [Vibrio sp. C7]	222	1	222	222	98.1982	1.6e-111	1
Vas1_1342	1456691-1457341 + length=216 aa	216	1	215	WP_065598496.1	Vibrio breoganii	amino acid ABC transporter permease [Vibrio breoganii] OCH76958.1 amino acid ABC transporter permease [Vibrio breoganii]	216	1	215	215	81.8605	2e-95	0.99537
Vas1_1343	1457463-1458056 + length=197 aa	197	1	197	GAL10877.1	Vibrio sp. C7	putative amino acid ABC transporter ATP-binding protein [Vibrio sp. C7]	242	46	242	197	100	1.4e-103	1
Vas1_1344	1458095-1458907 + length=270 aa	270	1	270	GAL10878.1	Vibrio sp. C7	putative rpiR-family transcriptional regulatory protein [Vibrio sp. C7]	270	1	270	270	96.2963	2.2e-144	1
Vas1_1345	1458933-1460126 + length=397 aa	397	7	395	WP_065302553.1	Vibrio natriegens	amidase [Vibrio natriegens] ANQ17310.1 amidase [Vibrio natriegens]	393	4	392	389	62.982	3.5e-138	0.979849
Vas1_1346	1460123-1461694 + length=523 aa	523	1	522	WP_041154409.1	Vibrio mytili	gamma-glutamyltransferase [Vibrio mytili] KIN12095.1 gamma-glutamyltransferase [Vibrio mytili]	522	1	522	522	72.6054	2.6e-226	0.998088
Vas1_1347	1461691-1462920 + length=409 aa	409	1	408	WP_041154408.1	Vibrio mytili	alanine--glyoxylate aminotransferase family protein [Vibrio mytili] KIN12094.1 aminotransferase V [Vibrio mytili]	409	1	408	408	88.2353	1.1e-211	0.997555
Vas1_1348	1462939-1464192 + length=417 aa	417	103	417	GAL12106.1	Vibrio sp. C7	N-carbamoyl-L-amino acid hydrolase [Vibrio sp. C7]	315	1	315	315	91.746	1.9e-163	0.755396
Vas1_1349	1464197-1465045 + length=282 aa	282	1	173	GAL12107.1	Vibrio sp. C7	hypothetical protein JCM19233_3097 [Vibrio sp. C7]	185	5	177	173	97.1098	5.5e-93	0.613475
Vas1_135	151355-151477 + length=40 aa	40	2	40	GAL16206.1	Vibrio sp. C7	hypothetical protein JCM19233_7229 [Vibrio sp. C7]	56	18	56	39	97.4359	8.2e-11	0.975
Vas1_1350	1465069-1465644 + length=191 aa	191	1	191	WP_041154405.1	Vibrio mytili	chromate transporter [Vibrio mytili] KIN12091.1 chromate transporter [Vibrio mytili]	193	1	193	193	69.9482	6.3e-69	1.01047
Vas1_1351	1465647-1466174 + length=175 aa	175	1	175	GAL12111.1	Vibrio sp. C7	chromate transporter [Vibrio sp. C7]	175	1	175	175	99.4286	1.1e-88	1
Vas1_1352	1466725-1467918 - length=397 aa	397	1	397	GAL12112.1	Vibrio sp. C7	LSU m5C1962 methyltransferase RlmI [Vibrio sp. C7]	397	1	397	397	99.2443	1.8e-230	1
Vas1_1353	1468073-1468345 + length=90 aa	90	7	89	WP_021703222.1	Vibrio proteolyticus	acylphosphatase [Vibrio proteolyticus] GAD65230.1 putative acylphosphatase [Vibrio proteolyticus NBRC 13287]	90	7	89	83	62.6506	3.6e-22	0.922222
Vas1_1354	1468426-1468755 - length=109 aa	109	1	109	WP_004743392.1	Vibrio tubiashii	sulfurtransferase TusE [Vibrio tubiashii] EGU58068.1 tRNA 2-thiouridine synthesizing protein E [Vibrio tubiashii ATCC 19109] EIF03210.1 tRNA 2-thiouridine synthesizing protein E [Vibrio tubiashii NCIMB 1337 = ATCC 19106] AIW14008.1 sulfur transfer protein TusE [Vibrio tubiashii ATCC 19109]	109	1	109	109	89.9083	3.5e-48	1
Vas1_1355	1468868-1469530 - length=220 aa	220	1	220	WP_017099314.1	Vibrio tasmaniensis	BAX inhibitor protein [Vibrio tasmaniensis] OEF71167.1 BAX inhibitor protein [Vibrio tasmaniensis 1F-187]	221	1	220	220	74.5455	6.6e-78	1
Vas1_1356	1469840-1470586 - length=248 aa	248	3	248	WP_021703225.1	Vibrio proteolyticus	amino acid ABC transporter ATP-binding protein [Vibrio proteolyticus] GAD65233.1 general L-amino acid ABC transporter ATP-binding protein AapP [Vibrio proteolyticus NBRC 13287]	249	4	249	246	95.5285	2.5e-134	0.991935
Vas1_1357	1470607-1471704 - length=365 aa	365	1	365	WP_053408592.1	Vibrio hepatarius	amino acid ABC transporter permease [Vibrio hepatarius] KOO08117.1 amino acid ABC transporter permease [Vibrio hepatarius]	365	1	365	365	92.0548	4e-197	1
Vas1_1358	1471706-1472911 - length=401 aa	401	1	401	GAL16406.1	Vibrio sp. C7	glutamate aspartate transport system permease protein GltJ [Vibrio sp. C7]	401	1	401	401	99.2519	5e-209	1
Vas1_1359	1473029-1474057 - length=342 aa	342	1	342	GAL16405.1	Vibrio sp. C7	glutamate aspartate periplasmic binding protein precursor GltI [Vibrio sp. C7]	342	1	342	342	99.4152	1.1e-193	1
Vas1_136	151575-152828 + length=417 aa	417	1	417	WP_047048872.1	Vibrio mexicanus	diaminopimelate decarboxylase [Vibrio mexicanus]	417	1	417	417	88.9688	2.5e-219	1
Vas1_1360	1474520-1475449 + length=309 aa	309	1	309	GAL16404.1	Vibrio sp. C7	siroheme synthase [Vibrio sp. C7]	309	1	309	309	94.1748	3.4e-165	1
Vas1_1361	1475813-1476511 + length=232 aa	232	135	232	GAL16402.1	Vibrio sp. C7	transcriptional regulator AraC family [Vibrio sp. C7]	196	5	102	98	93.8776	8.9e-49	0.422414
Vas1_1362	1476521-1476793 + length=90 aa	90	1	86	GAL16402.1	Vibrio sp. C7	transcriptional regulator AraC family [Vibrio sp. C7]	196	107	192	86	91.8605	1e-37	0.955556
Vas1_1363	1476842-1477342 - length=166 aa	166	1	166	GAL16401.1	Vibrio sp. C7	secreted and surface protein containing fasciclin-like repeats [Vibrio sp. C7]	166	1	166	166	100	5e-70	1
Vas1_1364	1477520-1478002 - length=160 aa	160	1	160	GAL16400.1	Vibrio sp. C7	UPF0234 protein YajQ [Vibrio sp. C7]	160	1	160	160	100	3e-80	1
Vas1_1365	1478014-1479075 - length=353 aa	353	1	353	GAL16399.1	Vibrio sp. C7	2-keto-3-deoxy-D-arabino-heptulosonate-7-phosphate synthase I alpha [Vibrio sp. C7]	353	1	353	353	99.7167	1.4e-202	1
Vas1_1366	1479804-1481222 - length=472 aa	472	1	451	WP_047047956.1	Vibrio mexicanus	hypothetical protein [Vibrio mexicanus]	455	1	449	451	73.3925	2.5e-191	0.955508
Vas1_1367	1481489-1482331 + length=280 aa	280	1	266	GAL16391.1	Vibrio sp. C7	hypothetical protein JCM19233_7414 [Vibrio sp. C7]	275	1	266	266	100	1.5e-148	0.95
Vas1_1368	1482595-1484016 - length=473 aa	473	103	463	GAL16390.1	Vibrio sp. C7	ribosomal RNA small subunit methyltransferase F [Vibrio sp. C7]	362	1	361	361	98.615	1.5e-207	0.763214
Vas1_1369	1484124-1486766 - length=880 aa	880	6	880	KOO14369.1	Vibrio xuii	paraquat-inducible protein B [Vibrio xuii]	877	3	877	875	62.2857	0	0.994318
Vas1_137	152839-153669 + length=276 aa	276	1	276	GAL16209.1	Vibrio sp. C7	diaminopimelate epimerase [Vibrio sp. C7]	276	1	276	276	100	6.6e-160	1
Vas1_1370	1486772-1488040 - length=422 aa	422	82	422	GAL16386.1	Vibrio sp. C7	paraquat-inducible protein A [Vibrio sp. C7]	341	1	341	341	98.827	5.3e-185	0.808057
Vas1_1371	1488074-1489861 - length=595 aa	595	1	594	WP_061895337.1	Vibrio cidicii	ABC transporter ATP-binding protein [Vibrio cidicii] KYN81229.1 ABC transporter ATP-binding protein [Vibrio cidicii]	598	1	593	594	75.4209	8.7e-250	0.998319
Vas1_1372	1489969-1490442 + length=157 aa	157	1	155	WP_053408652.1	Vibrio hepatarius	Free methionine-(R)-sulfoxide reductase [Vibrio hepatarius] KOO08178.1 Free methionine-(R)-sulfoxide reductase [Vibrio hepatarius]	157	1	155	155	87.0968	6.6e-72	0.987261
Vas1_1373	1490541-1491167 + length=208 aa	208	1	208	WP_042482463.1	Vibrio diazotrophicus	RNA chaperone ProQ [Vibrio diazotrophicus]	208	1	208	208	90.3846	1e-80	1
Vas1_1374	1491185-1493179 + length=664 aa	664	1	663	WP_017053638.1	Vibrio genomosp. F6	tail-specific protease [Vibrio genomosp. F6] OEE79433.1 C-terminal processing peptidase [Vibrio genomosp. F6 str. FF-238]	668	1	662	663	81.2971	9.3e-311	0.998494
Vas1_1375	1493340-1494017 + length=225 aa	225	1	225	GAL10908.1	Vibrio sp. C7	WD40 repeat [Vibrio sp. C7]	225	1	225	225	100	1.3e-124	1
Vas1_1376	1494199-1496811 + length=870 aa	870	140	870	GAL10910.1	Vibrio sp. C7	membrane alanine aminopeptidase N [Vibrio sp. C7]	731	1	731	731	98.7688	0	0.84023
Vas1_1377	1497264-1502102 + length=1612 aa	1612	1	1612	WP_069666282.1	Vibrio europaeus	NAD-glutamate dehydrogenase [Vibrio europaeus] OAN00343.1 NAD-glutamate dehydrogenase [Vibrio europaeus]	1613	1	1613	1614	78.6865	0	1.00124
Vas1_1378	1502148-1503158 + length=336 aa	336	1	336	WP_086494975.1	Vibrio parahaemolyticus	dihydroorotate dehydrogenase (quinone) [Vibrio parahaemolyticus] OUD40825.1 dihydroorotate dehydrogenase (quinone) [Vibrio parahaemolyticus]	336	1	336	336	88.6905	2e-171	1
Vas1_1379	1503338-1503883 + length=181 aa	181	20	181	GAL15772.1	Vibrio sp. C7	hypothetical protein JCM19233_6794 [Vibrio sp. C7]	162	1	162	162	99.3827	2e-88	0.895028
Vas1_138	153720-154427 + length=235 aa	235	1	235	WP_039627824.1	Vibrio sinaloensis	3',5'-cyclic-nucleotide phosphodiesterase [Vibrio sinaloensis] KIE18915.1 3',5'-cyclic-nucleotide phosphodiesterase [Vibrio sinaloensis]	234	1	234	235	66.383	8.6e-84	1
Vas1_1380	1504440-1506575 + length=711 aa	711	1	710	WP_038186853.1	Vibrio sinaloensis	23S rRNA (guanine(2445)-N(2))/(guanine(2069)-N(7))-methyltransferase [Vibrio sinaloensis] KGY10576.1 23S rRNA methyltransferase [Vibrio sinaloensis]	707	1	705	710	83.2394	0	0.998594
Vas1_1381	1506817-1508736 + length=639 aa	639	1	639	GAL15768.1	Vibrio sp. C7	ABC transporter ATP-binding protein uup [Vibrio sp. C7]	639	1	639	639	98.1221	0	1
Vas1_1382	1508741-1510534 + length=597 aa	597	11	597	GAL15767.1	Vibrio sp. C7	hypothetical protein JCM19233_6789 [Vibrio sp. C7]	580	1	580	601	67.0549	1.6e-211	1.0067
Vas1_1383	1510732-1510986 + length=84 aa	84	28	84	GAL15766.1	Vibrio sp. C7	ribosome modulation factor [Vibrio sp. C7]	57	1	57	57	100	2.5e-25	0.678571
Vas1_1384	1511113-1511631 - length=172 aa	172	1	172	GAL15765.1	Vibrio sp. C7	3-hydroxydecanoyl-[acyl-carrier-protein] dehydratase [Vibrio sp. C7]	172	1	172	172	100	3.2e-96	1
Vas1_1385	1511742-1513427 - length=561 aa	561	1	561	WP_017034260.1	Vibrio genomosp. F10	hypothetical protein [Vibrio genomosp. F10] OEF05165.1 ATP-dependent protease [Vibrio genomosp. F10 str. 9ZB36]	548	1	547	563	60.2131	9.2e-193	1.00357
Vas1_1386	1513651-1514100 + length=149 aa	149	1	149	GAL15762.1	Vibrio sp. C7	hypothetical protein JCM19233_6784 [Vibrio sp. C7]	149	1	149	149	99.3289	1.9e-76	1
Vas1_1387	1514242-1514574 + length=110 aa	110	1	110	GAL15761.1	Vibrio sp. C7	hypothetical protein JCM19233_6783 [Vibrio sp. C7]	110	1	110	110	96.3636	1.7e-50	1
Vas1_1388	1514593-1514937 - length=114 aa	114	1	111	WP_077672916.1	Vibrio parahaemolyticus	ISNCY family transposase [Vibrio parahaemolyticus] OOE17950.1 transposase [Vibrio parahaemolyticus] OOQ67068.1 transposase [Vibrio parahaemolyticus] OOQ72786.1 transposase [Vibrio parahaemolyticus]	454	1	111	111	81.0811	1.7e-40	0.973684
Vas1_1389	1515498-1515836 - length=112 aa	112	1	107	WP_012396986.1	Vibrio tapetis	transcriptional regulator [Vibrio tapetis] YP_001853765.1 transcriptional regulator XRE family [Vibrio tapetis] ACB99595.1 RstR RS2 element transcriptional regulator (plasmid) [Vibrio tapetis]	132	2	108	107	55.1402	1.7e-26	0.955357
Vas1_139	154444-155331 + length=295 aa	295	1	294	WP_021707136.1	Vibrio proteolyticus	tyrosine recombinase XerC [Vibrio proteolyticus] GAD69168.1 tyrosine recombinase XerC [Vibrio proteolyticus NBRC 13287]	309	16	309	294	87.7551	3.8e-145	0.99661
Vas1_1390	1515958-1517097 + length=379 aa	379	9	379	AAK07627.1	Vibrio cholerae	RstA1 [Vibrio cholerae]	372	1	372	372	77.6882	9.3e-173	0.98153
Vas1_1391	1517194-1517475 + length=93 aa	93	1	93	WP_019281344.1	Vibrio anguillarum	hypothetical protein [Vibrio anguillarum] ANJ22861.1 fumarate reductase [Vibrio anguillarum] ANJ22863.1 fumarate reductase [Vibrio anguillarum] ANJ24281.1 fumarate reductase [Vibrio anguillarum] ANJ24285.1 fumarate reductase [Vibrio anguillarum]	93	1	93	93	78.4946	2.6e-36	1
Vas1_1392	1517926-1518450 + length=174 aa	174	9	173	WP_064625185.1	Vibrio anguillarum	hypothetical protein [Vibrio anguillarum] ANJ22865.1 hypothetical protein PL14_06450 [Vibrio anguillarum] ANJ24283.1 hypothetical protein PL14_13730 [Vibrio anguillarum] ANJ24287.1 hypothetical protein PL14_13755 [Vibrio anguillarum]	198	33	197	165	49.697	2.7e-34	0.948276
Vas1_1393	1518927-1519265 - length=112 aa	112	1	107	WP_012396986.1	Vibrio tapetis	transcriptional regulator [Vibrio tapetis] YP_001853765.1 transcriptional regulator XRE family [Vibrio tapetis] ACB99595.1 RstR RS2 element transcriptional regulator (plasmid) [Vibrio tapetis]	132	2	108	107	55.1402	1.7e-26	0.955357
Vas1_1394	1519386-1520525 + length=379 aa	379	9	379	AAK07627.1	Vibrio cholerae	RstA1 [Vibrio cholerae]	372	1	372	372	77.6882	9.3e-173	0.98153
Vas1_1395	1520622-1520903 + length=93 aa	93	1	93	WP_019281344.1	Vibrio anguillarum	hypothetical protein [Vibrio anguillarum] ANJ22861.1 fumarate reductase [Vibrio anguillarum] ANJ22863.1 fumarate reductase [Vibrio anguillarum] ANJ24281.1 fumarate reductase [Vibrio anguillarum] ANJ24285.1 fumarate reductase [Vibrio anguillarum]	93	1	93	93	78.4946	2.6e-36	1
Vas1_1396	1521355-1521879 + length=174 aa	174	9	173	WP_064625185.1	Vibrio anguillarum	hypothetical protein [Vibrio anguillarum] ANJ22865.1 hypothetical protein PL14_06450 [Vibrio anguillarum] ANJ24283.1 hypothetical protein PL14_13730 [Vibrio anguillarum] ANJ24287.1 hypothetical protein PL14_13755 [Vibrio anguillarum]	198	33	197	165	49.697	2.7e-34	0.948276
Vas1_1397	1521924-1522058 - length=44 aa	44	1	39	SEG21794.1	Vibrio hangzhouensis	hypothetical protein SAMN04488244_10919 [Vibrio hangzhouensis]	87	44	82	39	66.6667	2.1e-07	0.886364
Vas1_1398	1522334-1522546 + length=70 aa	70	9	70	WP_071986186.1	Vibrio sinaloensis	hypothetical protein [Vibrio sinaloensis]	62	4	62	62	66.129	1.6e-14	0.885714
Vas1_14	13691-14050 + length=119 aa	119	1	119	OIQ25129.1	Vibrio sp. MedPESWchi	hypothetical protein BM561_07535 [Vibrio sp. MedPE-SWchi]	134	16	134	119	72.2689	6.4e-43	1
Vas1_140	155328-156041 + length=237 aa	237	1	237	GAL16214.1	Vibrio sp. C7	2-haloalkanoic acid dehalogenase [Vibrio sp. C7]	237	1	237	237	99.1561	2.5e-131	1
Vas1_1401	1523295-1525115 + length=606 aa	606	12	602	WP_010647860.1	Vibrio campbellii	replication endonuclease [Vibrio campbellii]	594	1	591	591	81.8951	1e-277	0.975248
Vas1_1403	1525328-1525786 + length=152 aa	152	1	149	WP_039468783.1	Vibrio vulnificus	hypothetical protein [Vibrio vulnificus] KHF86391.1 hypothetical protein OA19_11400 [Vibrio vulnificus] KHF91184.1 hypothetical protein OA16_11935 [Vibrio vulnificus]	158	1	150	158	60.1266	6.4e-40	1.03947
Vas1_1404	1525866-1526297 + length=143 aa	143	7	143	WP_084883103.1	Vibrio sp. qd031	hypothetical protein [Vibrio sp. qd031]	166	25	166	142	39.4366	5.2e-15	0.993007
Vas1_1405	1526299-1526991 + length=230 aa	230	1	228	SEG21589.1	Vibrio hangzhouensis	hypothetical protein SAMN04488244_10910 [Vibrio hangzhouensis]	239	10	237	228	66.2281	3.5e-82	0.991304
Vas1_1407	1527537-1527674 + length=45 aa	45	1	45	ORT52523.1	Vibrio sp. qd031	membrane protein (plasmid) [Vibrio sp. qd031]	45	1	45	45	64.4444	2.5e-08	1
Vas1_1408	1527678-1528520 + length=280 aa	280	1	278	WP_029203143.1	Vibrio cyclitrophicus	hypothetical protein [Vibrio cyclitrophicus] OED86988.1 hypothetical protein OAQ_20410 [Vibrio cyclitrophicus ZF30]	277	1	277	278	77.3381	8.6e-123	0.992857
Vas1_1409	1528536-1528844 + length=102 aa	102	3	67	WP_017819655.1	Vibrio harveyi	hypothetical protein [Vibrio harveyi] KIP69000.1 hypothetical protein SN10_17475 [Vibrio harveyi]	111	16	80	65	60	6.3e-15	0.637255
Vas1_141	156038-156625 - length=195 aa	195	1	195	GAL16215.1	Vibrio sp. C7	hypothetical protein JCM19233_7238 [Vibrio sp. C7]	195	1	195	195	98.9744	8.9e-111	1
Vas1_1412	1529178-1529549 + length=123 aa	123	1	120	WP_039468797.1	Vibrio vulnificus	hypothetical protein [Vibrio vulnificus] KHF86398.1 DNAase [Vibrio vulnificus] KHF91191.1 DNAase [Vibrio vulnificus] KLI65843.1 DNAase [Vibrio vulnificus CladeA-yb158]	123	1	120	120	61.6667	1.6e-33	0.97561
Vas1_1413	1529553-1530107 + length=184 aa	184	1	183	WP_084883087.1	Vibrio sp. qd031	chemotaxis protein [Vibrio sp. qd031] ORT52518.1 chemotaxis protein (plasmid) [Vibrio sp. qd031]	172	1	172	183	48.0874	1.2e-19	0.994565
Vas1_1414	1530104-1530856 + length=250 aa	250	1	250	WP_080538265.1	Vibrio vulnificus	hypothetical protein [Vibrio vulnificus] OQK65143.1 hypothetical protein XM78_c11447 [Vibrio vulnificus]	239	1	237	250	44	1e-18	1
Vas1_1416	1531631-1532104 + length=157 aa	157	2	156	WP_080931847.1	Vibrio vulnificus	structural protein [Vibrio vulnificus]	158	12	157	155	59.3548	2.9e-43	0.987261
Vas1_1417	1532101-1532313 + length=70 aa	70	1	70	WP_084883077.1	Vibrio sp. qd031	hypothetical protein [Vibrio sp. qd031] ORT52514.1 membrane protein (plasmid) [Vibrio sp. qd031]	66	1	66	70	60	6.2e-14	1
Vas1_1419	1532560-1532982 - length=140 aa	140	1	140	WP_053815653.1	Vibrio parahaemolyticus	S-adenosylhomocysteine hydrolase [Vibrio parahaemolyticus] KOY25508.1 S-adenosylhomocysteine hydrolase [Vibrio parahaemolyticus]	142	1	140	140	66.4286	1.1e-49	1
Vas1_142	156625-158181 - length=518 aa	518	1	516	WP_032553357.1	Vibrio fortis	membrane protein [Vibrio fortis] KDN26560.1 membrane protein [Vibrio fortis]	515	1	513	519	56.0694	1.4e-163	1.00193
Vas1_1420	1533419-1535164 - length=581 aa	581	1	313	GAL15760.1	Vibrio sp. C7	signal transduction histidine kinase [Vibrio sp. C7]	320	1	313	313	96.8051	5.1e-162	0.538726
Vas1_1421	1535192-1536373 - length=393 aa	393	1	392	WP_083249879.1	Vibrio genomosp. F10	histidine kinase [Vibrio genomosp. F10]	395	1	392	393	47.5827	1.4e-110	1
Vas1_1422	1536455-1536847 - length=130 aa	130	76	130	GAL15757.1	Vibrio sp. C7	hypothetical protein JCM19233_6779 [Vibrio sp. C7]	55	1	55	55	94.5455	3.5e-18	0.423077
Vas1_1423	1537217-1538644 + length=475 aa	475	1	475	GAL15756.1	Vibrio sp. C7	cytochrome c oxidase subunit CcoN [Vibrio sp. C7]	475	1	475	475	100	7.9e-278	1
Vas1_1424	1538657-1539277 + length=206 aa	206	1	206	SEF98184.1	Vibrio hangzhouensis	cytochrome c oxidase cbb3-type subunit 2 [Vibrio hangzhouensis]	206	1	206	206	92.7184	8e-110	1
Vas1_1425	1539286-1539477 + length=63 aa	63	1	63	GAL15753.1	Vibrio sp. C7	cytochrome c oxidase subunit CcoQ [Vibrio sp. C7]	63	1	63	63	98.4127	5.8e-27	1
Vas1_1426	1539477-1540454 + length=325 aa	325	1	325	WP_069666314.1	Vibrio europaeus	cytochrome-c oxidase, cbb3-type subunit III [Vibrio europaeus] OAN00379.1 cytochrome C oxidase Cbb3 [Vibrio europaeus]	325	1	325	325	87.0769	1.3e-167	1
Vas1_1427	1540546-1541025 + length=159 aa	159	1	159	GAL15750.1	Vibrio sp. C7	putative analog of CcoH [Vibrio sp. C7]	159	1	159	159	99.3711	1.4e-85	1
Vas1_1428	1541136-1543424 + length=762 aa	762	9	762	GAL15749.1	Vibrio sp. C7	FUPA27 P-type ATPase [Vibrio sp. C7]	753	1	753	754	96.2865	0	0.989501
Vas1_1429	1543463-1543654 + length=63 aa	63	1	63	GAL15748.1	Vibrio sp. C7	type cbb3 cytochrome oxidase biogenesis protein CcoS [Vibrio sp. C7]	63	1	63	63	96.8254	1e-23	1
Vas1_143	158220-158684 + length=154 aa	154	1	152	WP_045987154.1	Vibrio coralliilyticus	EVE domain-containing protein [Vibrio coralliilyticus] KJY67548.1 hypothetical protein TW78_22415 [Vibrio coralliilyticus] KJY68196.1 hypothetical protein TW71_20955 [Vibrio coralliilyticus]	156	1	152	152	80.9211	1.3e-69	0.987013
Vas1_1430	1543651-1544337 + length=228 aa	228	1	197	GAL15747.1	Vibrio sp. C7	heavy-metal-associated domain (N-terminus) and membrane-bounded cytochrome biogenesis CycZ-like domainprotein [Vibrio sp. C7]	209	1	197	197	92.8934	6.8e-78	0.864035
Vas1_1431	1544419-1545165 + length=248 aa	248	1	248	GAL15746.1	Vibrio sp. C7	fumarate and nitrate reduction regulatory protein [Vibrio sp. C7]	248	1	248	248	100	6.6e-135	1
Vas1_1432	1545435-1546376 + length=313 aa	313	33	313	GAL15745.1	Vibrio sp. C7	universal stress protein E [Vibrio sp. C7]	287	7	287	281	100	1.2e-160	0.897764
Vas1_1433	1546537-1547469 + length=310 aa	310	1	310	WP_053408640.1	Vibrio hepatarius	tRNA 2-thiocytidine(32) synthetase TtcA [Vibrio hepatarius] KOO08165.1 tRNA 2-thiocytidine biosynthesis protein TtcA [Vibrio hepatarius]	310	1	310	310	91.6129	4.5e-165	1
Vas1_1434	1547543-1548214 - length=223 aa	223	15	222	WP_038209377.1	Vibrio tubiashii	hypothetical protein [Vibrio tubiashii] KGY11233.1 hypothetical protein NM22_16750 [Vibrio tubiashii]	220	12	220	209	51.6746	2.7e-55	0.93722
Vas1_1435	1548226-1549011 - length=261 aa	261	1	166	GAL15739.1	Vibrio sp. C7	putative Bax protein [Vibrio sp. C7]	186	18	183	166	95.7831	3.3e-84	0.636015
Vas1_1436	1549055-1549906 - length=283 aa	283	1	249	WP_065740065.1	Vibrio coralliilyticus	hypothetical protein [Vibrio coralliilyticus] ANW22850.1 hypothetical protein BA953_00760 [Vibrio coralliilyticus]	267	1	249	249	69.8795	5.3e-88	0.879859
Vas1_1437	1550402-1551517 + length=371 aa	371	1	352	GAL15736.1	Vibrio sp. C7	putrescine transport ATP-binding protein PotA [Vibrio sp. C7]	364	1	352	352	97.4432	3.5e-188	0.948787
Vas1_1438	1551540-1552358 + length=272 aa	272	1	272	GAL15735.1	Vibrio sp. C7	spermidine putrescine ABC transporter permease component PotB [Vibrio sp. C7]	285	14	285	272	99.2647	5e-144	1
Vas1_1439	1552358-1553128 + length=256 aa	256	1	256	GAL15734.1	Vibrio sp. C7	spermidine putrescine ABC transporter permease component PotC [Vibrio sp. C7]	256	1	256	256	100	1.7e-130	1
Vas1_144	158765-159586 - length=273 aa	273	4	272	WP_038140622.1	Vibrio caribbeanicus	hydrolase [Vibrio caribbeanicus] KHD23646.1 hydrolase [Vibrio caribbeanicus]	275	7	275	269	74.7212	1.4e-114	0.985348
Vas1_1440	1553226-1554257 + length=343 aa	343	1	343	SEF97711.1	Vibrio hangzhouensis	spermidine/putrescine transport system substrate-binding protein [Vibrio hangzhouensis]	344	1	344	344	87.7907	1.8e-175	1.00292
Vas1_1441	1554406-1555446 + length=346 aa	346	10	346	WP_063606688.1	Vibrio barjaei	spermidine/putrescine ABC transporter substrate-binding protein [Vibrio barjaei] OIN25003.1 spermidine/putrescine ABC transporter substrate-binding protein PotD [Vibrio barjaei]	345	9	345	337	81.3056	1.9e-164	0.973988
Vas1_1442	1555769-1556500 - length=243 aa	243	1	243	GAL09936.1	Vibrio sp. C7	NAD-dependent protein deacetylase of SIR2 family [Vibrio sp. C7]	243	1	243	243	99.177	2.2e-135	1
Vas1_1443	1556757-1559066 + length=769 aa	769	17	769	KOO13382.1	Vibrio xuii	AAA family ATPase [Vibrio xuii]	781	31	781	753	55.6441	4.4e-246	0.979194
Vas1_1444	1559069-1559941 + length=290 aa	290	1	287	WP_047044058.1	Vibrio mexicanus	potassium transporter KefA [Vibrio mexicanus]	292	1	288	288	83.3333	6.6e-126	0.993103
Vas1_1445	1560003-1560263 + length=86 aa	86	1	86	GAL09927.1	Vibrio sp. C7	hypothetical protein JCM19233_904 [Vibrio sp. C7]	86	1	86	86	97.6744	3.1e-39	1
Vas1_1446	1560358-1561266 - length=302 aa	302	1	302	GAL09926.1	Vibrio sp. C7	ROK family protein [Vibrio sp. C7]	302	1	302	302	99.0066	1.6e-175	1
Vas1_1447	1561445-1562119 - length=224 aa	224	1	224	GAL09925.1	Vibrio sp. C7	putative cytoplasmic protein [Vibrio sp. C7]	258	35	258	224	98.2143	1.3e-121	1
Vas1_1448	1562349-1563134 + length=261 aa	261	1	261	GAL09924.1	Vibrio sp. C7	possible sterol desaturase [Vibrio sp. C7]	261	1	261	261	97.318	4.8e-144	1
Vas1_1449	1563178-1563627 + length=149 aa	149	10	148	GAL34369.1	Vibrio maritimus	lipoprotein NlpC [Vibrio maritimus]	145	1	144	147	57.1429	4.7e-43	0.986577
Vas1_145	159739-160728 - length=329 aa	329	1	238	GAL16223.1	Vibrio sp. C7	lysophospholipase L2 [Vibrio sp. C7]	262	1	238	238	96.6387	1.1e-132	0.723404
Vas1_1450	1563695-1564039 - length=114 aa	114	1	114	WP_065740022.1	Vibrio coralliilyticus	topoisomerase II [Vibrio coralliilyticus] ANW22795.1 topoisomerase II [Vibrio coralliilyticus]	114	1	114	114	84.2105	3.1e-47	1
Vas1_1451	1564325-1565215 + length=296 aa	296	1	217	GAL09921.1	Vibrio sp. C7	ribulosamine/erythrulosamine 3-kinase [Vibrio sp. C7]	225	1	217	217	98.6175	1.1e-123	0.733108
Vas1_1452	1565420-1565623 + length=67 aa	67	1	67	GAL09919.1	Vibrio sp. C7	hypothetical protein JCM19233_896 [Vibrio sp. C7]	67	1	67	67	100	1.2e-33	1
Vas1_1453	1565702-1566310 - length=202 aa	202	32	202	GAL09918.1	Vibrio sp. C7	riboflavin synthase eubacterial/eukaryotic [Vibrio sp. C7]	171	1	171	171	98.8304	2.1e-91	0.846535
Vas1_1454	1566442-1567812 + length=456 aa	456	1	453	WP_045973703.1	Vibrio neptunius	MATE family efflux transporter [Vibrio neptunius] KJY94215.1 multidrug transporter MatE [Vibrio neptunius]	456	1	453	453	71.3024	6.4e-168	0.993421
Vas1_1455	1567918-1568916 + length=332 aa	332	1	332	GAL09914.1	Vibrio sp. C7	hypothetical protein JCM19233_891 [Vibrio sp. C7]	332	1	332	332	96.0843	2.2e-181	1
Vas1_1457	1570057-1570632 + length=191 aa	191	1	191	WP_006877651.1	Vibrio brasiliensis	SAM-dependent methyltransferase [Vibrio brasiliensis] EGA67551.1 hypothetical protein VIBR0546_12972 [Vibrio brasiliensis LMG 20546]	191	1	191	191	83.2461	6.3e-85	1
Vas1_1458	1570883-1571524 - length=213 aa	213	1	213	GAL09910.1	Vibrio sp. C7	vitamin B12 ABC transporter ATPase component BtuD [Vibrio sp. C7]	251	39	251	213	92.9577	3.1e-109	1
Vas1_1459	1571625-1572620 - length=331 aa	331	18	263	GAL09908.1	Vibrio sp. C7	vitamin B12 ABC transporter permease component BtuC [Vibrio sp. C7]	252	5	250	246	97.9675	7.3e-121	0.743202
Vas1_146	161006-162232 + length=408 aa	408	1	407	WP_053396875.1	Vibrio nereis	histidine kinase [Vibrio nereis] KOO02317.1 histidine kinase [Vibrio nereis]	408	1	407	407	62.8993	4e-153	0.997549
Vas1_1460	1572649-1573680 - length=343 aa	343	1	343	GAL09907.1	Vibrio sp. C7	succinylglutamate desuccinylase [Vibrio sp. C7]	343	1	343	343	99.7085	3.8e-197	1
Vas1_1461	1573919-1574533 - length=204 aa	204	1	204	GAL09906.1	Vibrio sp. C7	alpha-ribazole-5'-phosphate phosphatase [Vibrio sp. C7]	204	1	204	204	93.6275	7.4e-108	1
Vas1_1462	1574536-1575081 - length=181 aa	181	1	123	GAL09904.1	Vibrio sp. C7	adenosylcobinamide-phosphate guanylyltransferase [Vibrio sp. C7]	131	1	123	123	95.935	5.3e-57	0.679558
Vas1_1463	1575101-1575877 - length=258 aa	258	1	258	GAL09903.1	Vibrio sp. C7	cobalamin synthase [Vibrio sp. C7]	258	1	258	258	98.4496	6.4e-133	1
Vas1_1464	1575877-1576908 - length=343 aa	343	1	343	GAL09902.1	Vibrio sp. C7	nicotinate-nucleotide-dimethylbenzimidazole phosphoribosyltransferase [Vibrio sp. C7]	343	1	343	343	97.6676	3.1e-183	1
Vas1_1465	1576927-1577538 - length=203 aa	203	1	203	GAL09901.1	Vibrio sp. C7	hypothetical protein JCM19233_878 [Vibrio sp. C7]	203	1	203	203	98.0296	1.1e-108	1
Vas1_1466	1577833-1578519 + length=228 aa	228	1	227	GAL09900.1	Vibrio sp. C7	predicted nucleoside-diphosphate-sugar epimerases [Vibrio sp. C7]	228	1	227	227	97.7974	9.4e-120	0.995614
Vas1_1467	1578621-1579772 + length=383 aa	383	37	378	WP_086938728.1	Vibrio sp. C4II189	efflux RND transporter periplasmic adaptor subunit [Vibrio sp. C4II189]	406	43	384	342	60.2339	1.5e-109	0.89295
Vas1_1468	1579783-1582926 + length=1047 aa	1047	1	1034	WP_086938729.1	Vibrio sp. C4II189	hydrophobe/amphiphile efflux-1 family RND transporter [Vibrio sp. C4II189]	1044	1	1034	1034	80.3675	0	0.987584
Vas1_1469	1582923-1584356 + length=477 aa	477	1	367	GAL09891.1	Vibrio sp. C7	RND efflux system outer membrane lipoprotein CmeC [Vibrio sp. C7]	382	1	367	367	98.9101	8.1e-198	0.769392
Vas1_147	162359-162697 + length=112 aa	112	1	112	GAL16226.1	Vibrio sp. C7	arsenical resistance operon repressor [Vibrio sp. C7]	112	1	112	112	100	8.6e-58	1
Vas1_1470	1584416-1585348 - length=310 aa	310	1	309	WP_075766844.1	Photobacterium sp. 1312	hypothetical protein [Photobacterium sp. 13-12] OLQ72827.1 hypothetical protein BIT28_06475 [Photobacterium sp. 13-12]	312	1	309	309	61.4887	6.8e-113	0.996774
Vas1_1471	1585570-1586997 + length=475 aa	475	1	475	OIQ26258.1	Vibrio sp. MedPESWchi	exodeoxyribonuclease I [Vibrio sp. MedPE-SWchi]	474	1	474	475	80.2105	9.4e-231	1
Vas1_1472	1587010-1587387 + length=125 aa	125	1	67	GAL09881.1	Vibrio sp. C7	antiholin-like protein LrgA [Vibrio sp. C7]	72	1	67	67	95.5224	6.3e-25	0.536
Vas1_1473	1587391-1588071 + length=226 aa	226	1	179	GAL09879.1	Vibrio sp. C7	LrgA-associated membrane protein LrgB [Vibrio sp. C7]	187	1	179	180	92.2222	3.7e-76	0.79646
Vas1_1474	1588213-1589100 + length=295 aa	295	1	295	GAL09877.1	Vibrio sp. C7	cytidine deaminase [Vibrio sp. C7]	295	1	295	295	98.3051	1e-158	1
Vas1_1475	1589188-1589286 - length=32 aa	32	1	32	GAL09876.1	Vibrio sp. C7	hypothetical protein JCM19233_853 [Vibrio sp. C7]	38	7	38	32	93.75	3e-08	1
Vas1_1477	1589598-1590074 - length=158 aa	158	1	157	GAL09875.1	Vibrio sp. C7	putative chemotaxis protein CheY [Vibrio sp. C7]	165	1	157	157	98.7261	1.3e-83	0.993671
Vas1_1478	1590091-1591509 - length=472 aa	472	1	471	WP_084885757.1	Vibrio sp. qd031	dihydroorotate dehydrogenase [Vibrio sp. qd031] ORT50144.1 dihydroorotate dehydrogenase [Vibrio sp. qd031]	471	1	471	471	81.3163	2.4e-210	0.997881
Vas1_1479	1591771-1592946 + length=391 aa	391	1	391	WP_069666184.1	Vibrio europaeus	phosphoribosylglycinamide formyltransferase 2 [Vibrio europaeus] OAN00237.1 phosphoribosylglycinamide formyltransferase 2 [Vibrio europaeus]	391	1	391	391	85.422	9.3e-192	1
Vas1_148	162725-163726 + length=333 aa	333	1	333	GAL16227.1	Vibrio sp. C7	NAD-dependent glyceraldehyde-3-phosphate dehydrogenase [Vibrio sp. C7]	333	1	333	333	100	5e-186	1
Vas1_1480	1593026-1594429 - length=467 aa	467	1	467	GAL09870.1	Vibrio sp. C7	cytochrome c551 peroxidase [Vibrio sp. C7]	467	1	467	467	98.9293	8.3e-272	1
Vas1_1481	1594745-1595401 - length=218 aa	218	1	218	GAL09869.1	Vibrio sp. C7	thiopurine S-methyltransferase [Vibrio sp. C7]	218	1	218	218	98.1651	3.3e-122	1
Vas1_1482	1595558-1595854 - length=98 aa	98	1	98	GAL09868.1	Vibrio sp. C7	integration host factor alpha subunit [Vibrio sp. C7]	98	1	98	98	100	1.7e-46	1
Vas1_1483	1596402-1597706 + length=434 aa	434	1	434	WP_048626426.1	Vibrio diabolicus	agglutination protein [Vibrio diabolicus] CDU10579.1 putative Type I secretion outer membrane protein, TolC [Vibrio diabolicus]	436	1	436	436	69.4954	2.2e-173	1.00461
Vas1_1484	1597708-1598352 + length=214 aa	214	1	154	GAL09865.1	Vibrio sp. C7	hypothetical protein JCM19233_842 [Vibrio sp. C7]	189	1	154	154	87.6623	8.4e-70	0.719626
Vas1_1485	1598495-1598845 + length=116 aa	116	1	116	GAL09864.1	Vibrio sp. C7	hypothetical protein JCM19233_841 [Vibrio sp. C7]	116	1	116	116	99.1379	3.9e-61	1
Vas1_1486	1598957-1600420 + length=487 aa	487	1	483	WP_038192085.1	Vibrio sinaloensis	molybdate ABC transporter ATP-binding protein ModF [Vibrio sinaloensis] KGY07648.1 ABC transporter [Vibrio sinaloensis]	484	1	482	483	53.6232	2e-151	0.991786
Vas1_1487	1600440-1601237 + length=265 aa	265	13	215	GAL09861.1	Vibrio sp. C7	predicted hydrolase [Vibrio sp. C7]	227	1	203	203	96.5517	4.6e-110	0.766038
Vas1_1488	1601292-1601975 - length=227 aa	227	1	227	GAL09860.1	Vibrio sp. C7	queuosine biosynthesis QueC ATPase [Vibrio sp. C7]	227	1	227	227	99.5595	3.6e-127	1
Vas1_1489	1601986-1602654 - length=222 aa	222	1	222	GAL09859.1	Vibrio sp. C7	queuosine biosynthesis QueE radical SAM [Vibrio sp. C7]	222	1	222	222	99.0991	1e-123	1
Vas1_149	163749-164237 + length=162 aa	162	1	162	GAL16228.1	Vibrio sp. C7	predicted protein-tyrosine phosphatase [Vibrio sp. C7]	162	1	162	162	99.3827	3.1e-85	1
Vas1_1490	1602732-1604129 - length=465 aa	465	1	465	GAL09858.1	Vibrio sp. C7	membrane-associated phospholipid phosphatase [Vibrio sp. C7]	476	9	476	468	93.1624	3.1e-234	1.00645
Vas1_1491	1604175-1604594 - length=139 aa	139	1	139	GAL09857.1	Vibrio sp. C7	histone acetyltransferase HPA2 [Vibrio sp. C7]	162	24	162	139	89.2086	3.3e-67	1
Vas1_1492	1604647-1605117 - length=156 aa	156	3	137	GAM76765.1	Vibrio ishigakensis	hypothetical protein JCM19241_4302 [Vibrio ishigakensis]	153	14	148	135	50.3704	2.9e-35	0.865385
Vas1_1493	1605241-1606182 + length=313 aa	313	1	313	WP_008076376.1	Vibrio sinaloensis	homoserine O-succinyltransferase [Vibrio sinaloensis] EGA70455.1 homoserine O-succinyltransferase [Vibrio sinaloensis DSM 21326]	313	1	313	313	92.3323	7.7e-173	1
Vas1_1494	1606233-1607810 - length=525 aa	525	1	525	GAL09853.1	Vibrio sp. C7	high-affinity choline uptake protein BetT [Vibrio sp. C7]	532	8	532	525	96.1905	4.5e-242	1
Vas1_1495	1608144-1610789 - length=881 aa	881	1	843	WP_032549284.1	Vibrio fortis	DNA gyrase subunit A [Vibrio fortis] KDN30264.1 DNA gyrase subunit A [Vibrio fortis]	876	1	843	843	96.204	0	0.956867
Vas1_1496	1611105-1611815 + length=236 aa	236	1	236	GAL09848.1	Vibrio sp. C7	3-demethylubiquinol 3-O-methyltransferase [Vibrio sp. C7]	236	1	236	236	98.3051	5e-132	1
Vas1_1497	1612306-1614588 + length=760 aa	760	1	760	WP_006881020.1	Vibrio brasiliensis	ribonucleoside-diphosphate reductase subunit alpha [Vibrio brasiliensis] EGA64149.1 ribonucleotide-diphosphate reductase subunit alpha [Vibrio brasiliensis LMG 20546]	760	1	760	760	93.1579	0	1
Vas1_1498	1614665-1615798 + length=377 aa	377	1	377	WP_005431220.1	Vibrio campbellii	ribonucleotide-diphosphate reductase subunit beta [Vibrio campbellii] EDL66832.1 ribonucleoside-diphosphate reductase, beta subunit [Vibrio campbellii HY01] KGR34038.1 ribonucleoside-diphosphate reductase subunit beta [Vibrio campbellii] AQM69609.1 Ribonucleoside-diphosphate reductase 1 subunit beta [Vibrio campbellii] OQQ05132.1 ribonucleotide-diphosphate reductase subunit beta [Vibrio campbelli…	377	1	377	377	94.4297	2.1e-204	1
Vas1_1499	1615798-1616076 + length=92 aa	92	1	92	GAL09266.1	Vibrio sp. C7	ferredoxin [Vibrio sp. C7]	92	1	92	92	97.8261	8.1e-46	1
Vas1_15	14100-14867 + length=255 aa	255	1	255	WP_047049448.1	Vibrio mexicanus	F0F1 ATP synthase subunit A [Vibrio mexicanus]	274	20	274	255	91.3725	1.2e-126	1
Vas1_150	164306-165526 + length=406 aa	406	1	405	WP_022595561.1	Vibrio nigripulchritudo	MFS transporter [Vibrio nigripulchritudo] CCN35297.1 putative Major facilitator superfamily, general substrate transporter [Vibrio nigripulchritudo AM115] CCN64122.1 putative Major facilitator superfamily, general substrate transporter [Vibrio nigripulchritudo Pon4] CCN42726.1 putative Major facilitator superfamily, general substrate transporter [Vibrio nigripulchritudo FTn2] CCN78924.1 putative …	405	1	405	405	86.6667	1.5e-192	0.997537
Vas1_1500	1616135-1617079 - length=314 aa	314	1	314	GAL09265.1	Vibrio sp. C7	glycine cleavage system transcriptional activator [Vibrio sp. C7]	314	1	314	314	99.3631	1.8e-177	1
Vas1_1501	1617168-1618514 + length=448 aa	448	1	448	GAL09264.1	Vibrio sp. C7	multidrug and toxin extrusion (MATE) family efflux pump YdhE/NorM homolog [Vibrio sp. C7]	448	1	448	448	98.8839	5.6e-241	1
Vas1_1502	1618549-1619793 - length=414 aa	414	1	304	GAL09262.1	Vibrio sp. C7	molybdopterin binding motif CinA N-terminal domain [Vibrio sp. C7]	306	1	304	304	96.7105	1.1e-163	0.7343
Vas1_1503	1619820-1619948 - length=42 aa	42	1	42	GAL09261.1	Vibrio sp. C7	hypothetical protein JCM19233_226 [Vibrio sp. C7]	42	1	42	42	95.2381	1.2e-15	1
Vas1_1504	1620231-1621109 + length=292 aa	292	50	292	GAL09259.1	Vibrio sp. C7	ubiquitin-protein ligase [Vibrio sp. C7]	243	1	243	243	99.5885	2.5e-141	0.832192
Vas1_1505	1621356-1621868 + length=170 aa	170	1	170	GAL09258.1	Vibrio sp. C7	glycine cleavage system regulatory protein [Vibrio sp. C7]	170	1	170	170	99.4118	2.7e-87	1
Vas1_1506	1621928-1623058 - length=376 aa	376	2	375	WP_047042546.1	Vibrio mexicanus	carboxynorspermidine decarboxylase [Vibrio mexicanus]	377	3	376	374	93.8503	1.7e-206	0.994681
Vas1_1507	1623159-1624403 - length=414 aa	414	1	414	WP_047042544.1	Vibrio mexicanus	saccharopine dehydrogenase [Vibrio mexicanus]	414	1	414	414	97.1014	2.1e-242	1
Vas1_1508	1624417-1627317 - length=966 aa	966	1	966	WP_047042542.1	Vibrio mexicanus	aminotransferase class III [Vibrio mexicanus]	969	1	969	969	90.1961	0	1.00311
Vas1_1509	1627839-1628171 - length=110 aa	110	1	108	GAL09245.1	Vibrio sp. C7	Na(+) H(+) antiporter subunit G [Vibrio sp. C7]	124	17	124	108	93.5185	7.2e-49	0.981818
Vas1_151	165662-166648 + length=328 aa	328	1	328	WP_039985778.1	Vibrio owensii	membrane protein [Vibrio owensii]	337	10	337	328	70.7317	6.5e-138	1
Vas1_1510	1628212-1628487 - length=91 aa	91	1	91	GAL09244.1	Vibrio sp. C7	Na(+) H(+) antiporter subunit F [Vibrio sp. C7]	91	1	91	91	85.7143	7.8e-33	1
Vas1_1511	1628493-1628966 - length=157 aa	157	1	157	GAL09243.1	Vibrio sp. C7	Na(+) H(+) antiporter subunit E [Vibrio sp. C7]	157	1	157	157	87.2611	5e-72	1
Vas1_1512	1628968-1630461 - length=497 aa	497	1	497	KOO16593.1	Vibrio xuii	NADH/ubiquinone/plastoquinone [Vibrio xuii]	498	1	497	497	90.5433	1.2e-244	1
Vas1_1513	1630458-1630811 - length=117 aa	117	1	115	GAL09240.1	Vibrio sp. C7	Na(+) H(+) antiporter subunit C [Vibrio sp. C7]	115	1	115	115	97.3913	5.3e-50	0.982906
Vas1_1514	1630813-1631250 - length=145 aa	145	1	144	KOO16595.1	Vibrio xuii	cation:proton antiporter [Vibrio xuii]	144	1	144	144	89.5833	6.1e-64	0.993103
Vas1_1515	1631253-1633538 - length=761 aa	761	1	761	WP_050621953.1	Vibrio sp. J23	cation:proton antiporter [Vibrio sp. J2-3] CDU10009.1 NADH dehydrogenase (Quinone) [Vibrio sp. J2-3]	763	1	761	761	80.1577	0	1
Vas1_1516	1633939-1635114 - length=391 aa	391	1	316	GAL12935.1	Vibrio sp. C7	Na+/H+ antiporter NhaA type [Vibrio sp. C7]	348	1	316	316	99.6835	9e-163	0.808184
Vas1_1517	1635288-1637456 - length=722 aa	722	144	722	GAL12936.1	Vibrio sp. C7	AttF / AttG component of AttEFGH ABC transport system [Vibrio sp. C7]	579	1	579	579	100	0	0.801939
Vas1_1518	1637722-1638393 - length=223 aa	223	1	223	WP_004414234.1	Vibrio orientalis	ABC transporter ATP-binding protein [Vibrio orientalis] EEX92480.1 ABC-type antimicrobial peptide transport system ATPase component [Vibrio orientalis CIP 102891 = ATCC 33934] EGU47615.1 ABC transporter ATP-binding protein [Vibrio orientalis CIP 102891 = ATCC 33934]	223	1	223	223	87.8924	7.3e-109	1
Vas1_1519	1638471-1638590 - length=39 aa	39	1	39	GAL12939.1	Vibrio sp. C7	hypothetical protein JCM19233_3939 [Vibrio sp. C7]	39	1	39	39	100	1.7e-13	1
Vas1_152	166645-166980 - length=111 aa	111	31	111	GAL16233.1	Vibrio sp. C7	hypothetical protein JCM19233_7256 [Vibrio sp. C7]	92	12	92	81	96.2963	8.9e-39	0.72973
Vas1_1520	1638596-1639966 - length=456 aa	456	1	456	WP_029236069.1	Vibrio coralliilyticus	MATE family efflux transporter [Vibrio coralliilyticus] AIU66635.1 multidrug transporter MatE [Vibrio coralliilyticus]	458	1	456	456	70.3947	9.5e-180	1
Vas1_1521	1640154-1641593 + length=479 aa	479	1	476	WP_069666460.1	Vibrio europaeus	NAD(P)-dependent oxidoreductase [Vibrio europaeus] OAN00545.1 NAD(P)-dependent oxidoreductase [Vibrio europaeus]	477	1	476	476	69.3277	9.6e-199	0.993737
Vas1_1522	1641600-1642262 - length=220 aa	220	1	220	WP_064368072.1	Vibrio alginolyticus	alpha-acetolactate decarboxylase [Vibrio alginolyticus] ALR91076.1 alpha-acetolactate decarboxylase [Vibrio alginolyticus]	220	1	220	220	70.4545	3.9e-86	1
Vas1_1523	1642266-1643480 - length=404 aa	404	5	404	WP_021705436.1	Vibrio proteolyticus	Bcr/CflA family multidrug efflux MFS transporter [Vibrio proteolyticus] GAD67465.1 bicyclomycin resistance protein [Vibrio proteolyticus NBRC 13287]	401	2	401	400	76.5	5.7e-168	0.990099
Vas1_1524	1643487-1644191 - length=234 aa	234	1	233	WP_065299479.1	Vibrio natriegens	16S rRNA pseudouridine(516) synthase [Vibrio natriegens] ANQ21325.1 16S rRNA pseudouridine(516) synthase [Vibrio natriegens]	233	1	233	233	82.8326	5.3e-110	0.995726
Vas1_1525	1644280-1645182 - length=300 aa	300	1	300	GAL12950.1	Vibrio sp. C7	transcriptional regulator LysR family [Vibrio sp. C7]	300	1	300	300	98.6667	1e-166	1
Vas1_1526	1645282-1647333 - length=683 aa	683	1	683	WP_074864371.1	Pseudomonas hussainii	hypothetical protein [Pseudomonas hussainii] SEK28730.1 Alkyl sulfatase BDS1, metallo-beta-lactamase superfamily [Pseudomonas hussainii]	677	1	677	683	68.5212	4.9e-281	1
Vas1_1527	1647366-1647863 - length=165 aa	165	1	165	GAL10856.1	Vibrio sp. C7	hypothetical protein JCM19233_1841 [Vibrio sp. C7]	165	1	165	165	93.3333	2.4e-80	1
Vas1_1528	1648022-1649758 + length=578 aa	578	1	577	WP_021705434.1	Vibrio proteolyticus	ATP-dependent helicase [Vibrio proteolyticus] GAD67463.1 putative ATP-dependent helicase [Vibrio proteolyticus NBRC 13287]	580	1	577	577	85.2686	4.1e-297	0.99827
Vas1_1529	1649914-1650192 + length=92 aa	92	1	92	WP_042475403.1	Vibrio maritimus	50S ribosomal protein L25 [Vibrio maritimus] GAL20958.1 LSU ribosomal protein L25p [Vibrio maritimus] GAL28169.1 LSU ribosomal protein L25p [Vibrio variabilis]	92	1	92	92	94.5652	1.7e-43	1
Vas1_153	167208-167573 + length=121 aa	121	1	121	GAL16234.1	Vibrio sp. C7	hypothetical protein JCM19233_7257 [Vibrio sp. C7]	121	1	121	121	99.1736	2.4e-61	1
Vas1_1530	1650617-1652629 + length=670 aa	670	1	670	WP_047050002.1	Vibrio mexicanus	elongation factor G [Vibrio mexicanus]	671	1	671	671	74.6647	8.7e-299	1.00149
Vas1_1531	1652682-1653266 - length=194 aa	194	1	194	GAL10847.1	Vibrio sp. C7	ThiJ/PfpI family protein [Vibrio sp. C7]	194	1	194	194	94.3299	2.6e-102	1
Vas1_1532	1653696-1654328 - length=210 aa	210	1	210	WP_032080397.1	Vibrio fluvialis	LysE family translocator [Vibrio fluvialis]	209	1	209	211	72.9858	7.7e-76	1.00476
Vas1_1533	1654472-1656478 - length=668 aa	668	1	516	GAL10843.1	Vibrio sp. C7	5'-nucleotidase [Vibrio sp. C7]	536	1	516	516	99.031	1.8e-296	0.772455
Vas1_1534	1656814-1659321 + length=835 aa	835	14	831	GAM64264.1	Vibrio ishigakensis	extracellular deoxyribonuclease xds [Vibrio ishigakensis]	873	14	830	819	68.4982	0	0.980838
Vas1_1535	1659347-1659955 - length=202 aa	202	16	188	WP_064354078.1	Vibrio alginolyticus	nitrate reductase [Vibrio alginolyticus] KZC47001.1 hypothetical protein XM68_c11767 [Vibrio alginolyticus]	178	3	177	175	66.2857	1.5e-60	0.866337
Vas1_1536	1660007-1660744 - length=245 aa	245	1	245	GAL15983.1	Vibrio sp. C7	chromosome segregation ATPase [Vibrio sp. C7]	245	1	245	245	88.5714	2.8e-77	1
Vas1_1537	1660761-1660985 - length=74 aa	74	1	74	GAL15982.1	Vibrio sp. C7	hypothetical protein JCM19233_7004 [Vibrio sp. C7]	74	1	74	74	98.6486	9.4e-29	1
Vas1_1538	1661634-1663001 + length=455 aa	455	1	442	WP_064625243.1	Vibrio anguillarum	sodium:alanine symporter family protein [Vibrio anguillarum] ANJ22922.1 sodium:alanine symporter [Vibrio anguillarum]	459	1	444	444	84.4595	3.8e-205	0.975824
Vas1_1539	1663212-1664150 + length=312 aa	312	1	312	GAL15978.1	Vibrio sp. C7	phosphonate ABC transporter phosphate-binding periplasmic component [Vibrio sp. C7]	312	1	312	312	97.7564	9.1e-174	1
Vas1_154	167886-168185 + length=99 aa	99	1	99	WP_075709724.1	Vibrio panuliri	IS200/IS605 family transposase [Vibrio panuliri] OLQ87258.1 IS200/IS605 family transposase [Vibrio panuliri]	145	47	145	99	85.8586	2.8e-44	1
Vas1_1540	1664236-1665039 + length=267 aa	267	1	258	WP_017242727.1	Vibrio breoganii	phosphonate ABC transporter ATP-binding protein [Vibrio breoganii] OEF81950.1 phosphonate ABC transporter ATP-binding protein [Vibrio breoganii 1C10]	271	1	258	258	80.2326	5e-112	0.966292
Vas1_1541	1665039-1665836 + length=265 aa	265	3	265	WP_021712827.1	Vibrio ezurae	phosphonate ABC transporter, permease protein PhnE [Vibrio ezurae] GAD79116.1 phosphonate ABC transporter permease protein [Vibrio ezurae NBRC 102218]	266	4	266	263	80.9886	5.6e-116	0.992453
Vas1_1542	1665836-1666642 + length=268 aa	268	1	268	GAL15973.1	Vibrio sp. C7	phosphonate ABC transporter permease protein phnE1 [Vibrio sp. C7]	268	1	268	268	98.5075	2.5e-140	1
Vas1_1543	1666689-1667129 - length=146 aa	146	1	146	GAL15972.1	Vibrio sp. C7	transcriptional regulator AsnC family [Vibrio sp. C7]	146	1	146	146	99.3151	5e-74	1
Vas1_1544	1667235-1667819 + length=194 aa	194	1	194	WP_042485474.1	Vibrio diazotrophicus	LysE family translocator [Vibrio diazotrophicus]	194	1	194	194	56.701	4.8e-56	1
Vas1_1545	1667930-1668796 + length=288 aa	288	1	267	GAL15969.1	Vibrio sp. C7	zinc carboxypeptidase-related protein [Vibrio sp. C7]	322	1	267	267	97.3783	1.9e-149	0.927083
Vas1_1546	1668926-1669669 + length=247 aa	247	1	242	WP_069666156.1	Vibrio europaeus	alpha/beta hydrolase [Vibrio europaeus] OAN00209.1 hydrolase [Vibrio europaeus]	253	1	242	242	60.7438	1.8e-79	0.979757
Vas1_1547	1669673-1670305 - length=210 aa	210	26	210	GAL15966.1	Vibrio sp. C7	putative threonine efflux protein [Vibrio sp. C7]	185	1	185	185	97.8378	1.4e-93	0.880952
Vas1_1548	1670424-1671905 + length=493 aa	493	1	492	WP_006962593.1	Vibrio coralliilyticus	carboxypeptidase M32 [Vibrio coralliilyticus] EEX31375.1 thermostable carboxypeptidase 1 [Vibrio coralliilyticus ATCC BAA-450]	494	1	492	492	83.1301	5.5e-242	0.997972
Vas1_1549	1671967-1672953 - length=328 aa	328	1	321	WP_042499667.1	Vibrio maritimus	aldo/keto reductase [Vibrio maritimus] GAL35217.1 putative aldo/keto reductase [Vibrio maritimus]	324	2	322	321	64.1745	2.7e-120	0.978659
Vas1_155	169030-169650 + length=206 aa	206	1	206	WP_021707153.1	Vibrio proteolyticus	lysoplasmalogenase [Vibrio proteolyticus] GAD69185.1 hypothetical protein VPR01S_25_00300 [Vibrio proteolyticus NBRC 13287]	207	1	207	207	40.0966	4.1e-29	1.00485
Vas1_1550	1672969-1673964 - length=331 aa	331	1	331	GAL15041.1	Vibrio sp. C7	aldose 1-epimerase [Vibrio sp. C7]	331	1	331	331	98.4894	2.1e-184	1
Vas1_1551	1674098-1675024 - length=308 aa	308	1	306	GAL15040.1	Vibrio sp. C7	maltose operon periplasmic protein MalM [Vibrio sp. C7]	311	5	310	306	92.1569	1e-148	0.993506
Vas1_1552	1675387-1676700 + length=437 aa	437	58	437	GAL15038.1	Vibrio sp. C7	maltoporin [Vibrio sp. C7]	380	1	380	380	99.2105	3.1e-228	0.869565
Vas1_1553	1676873-1677568 + length=231 aa	231	35	231	GAL15036.1	Vibrio sp. C7	pirin [Vibrio sp. C7]	197	1	197	197	97.4619	3.5e-106	0.852814
Vas1_1554	1677664-1678671 + length=335 aa	335	1	335	GAL15035.1	Vibrio sp. C7	transcriptional regulator AraC family [Vibrio sp. C7]	335	1	335	335	98.209	5e-186	1
Vas1_1555	1678774-1679268 + length=164 aa	164	2	164	GAL15034.1	Vibrio sp. C7	hypothetical protein JCM19233_6048 [Vibrio sp. C7]	163	1	163	163	100	4.7e-81	0.993902
Vas1_1556	1679295-1679570 + length=91 aa	91	1	91	GAL15033.1	Vibrio sp. C7	no significant database hits [Vibrio sp. C7]	91	1	91	91	98.9011	8.3e-43	1
Vas1_1557	1679936-1680985 + length=349 aa	349	1	349	GAL15032.1	Vibrio sp. C7	aldose 1-epimerase [Vibrio sp. C7]	349	1	349	349	95.702	1.4e-202	1
Vas1_1558	1681602-1682861 + length=419 aa	419	58	419	GAL15030.1	Vibrio sp. C7	ABC transporter substrate binding protein [Vibrio sp. C7]	370	9	370	362	99.4475	8.1e-210	0.863962
Vas1_1559	1682965-1683918 + length=317 aa	317	1	315	GAL28343.1	Vibrio variabilis	ribose ABC transport system permease protein RbsC [Vibrio variabilis]	316	1	315	315	88.5714	3.9e-156	0.993691
Vas1_156	169717-169956 + length=79 aa	79	1	79	GAL16238.1	Vibrio sp. C7	hypothetical protein JCM19233_7261 [Vibrio sp. C7]	79	1	79	79	98.7342	1.3e-36	1
Vas1_1560	1683929-1684756 + length=275 aa	275	1	275	WP_042472529.1	Vibrio maritimus	carbohydrate ABC transporter permease [Vibrio maritimus]	275	1	275	275	93.4545	7.3e-143	1
Vas1_1561	1684773-1685870 + length=365 aa	365	12	359	GAL28341.1	Vibrio variabilis	maltose/maltodextrin transport ATP-binding protein MalK [Vibrio variabilis]	357	1	348	348	81.3218	1.1e-159	0.953425
Vas1_1562	1685939-1687378 + length=479 aa	479	109	479	GAL15022.1	Vibrio sp. C7	endoglucanase H [Vibrio sp. C7]	371	1	371	371	98.6523	4.6e-217	0.77453
Vas1_1563	1687459-1689441 + length=660 aa	660	214	605	GAL15019.1	Vibrio sp. C7	methyl-accepting chemotaxis protein [Vibrio sp. C7]	430	1	392	392	86.4796	1.7e-169	0.593939
Vas1_1564	1689515-1689865 - length=116 aa	116	1	115	WP_084885772.1	Vibrio sp. qd031	transferase [Vibrio sp. qd031] ORT50153.1 transferase [Vibrio sp. qd031]	207	82	196	115	80	2.9e-40	0.991379
Vas1_1565	1690214-1690891 - length=225 aa	225	1	225	GAL15016.1	Vibrio sp. C7	oxidoreductase [Vibrio sp. C7]	225	1	225	225	98.2222	3e-118	1
Vas1_1567	1691467-1691847 - length=126 aa	126	1	113	WP_019620777.1	Amphritea japonica	DUF805 domain-containing protein [Amphritea japonica]	140	23	136	114	33.3333	8e-12	0.904762
Vas1_1568	1691960-1692865 + length=301 aa	301	1	294	WP_032553844.1	Vibrio fortis	homocysteine S-methyltransferase [Vibrio fortis] KDN26528.1 homocysteine methyltransferase [Vibrio fortis]	300	1	294	294	64.2857	8.9e-110	0.976744
Vas1_1569	1692911-1693243 - length=110 aa	110	1	110	WP_020329775.1	Vibrio fluvialis	hypothetical protein [Vibrio fluvialis] EPP21708.1 hypothetical protein L911_2472 [Vibrio fluvialis I21563] EPP22964.1 hypothetical protein L910_4570 [Vibrio fluvialis PG41]	110	1	110	110	63.6364	3.8e-34	1
Vas1_157	169976-170560 + length=194 aa	194	1	194	GAL16239.1	Vibrio sp. C7	multiple antibiotic resistance protein marC [Vibrio sp. C7]	194	1	194	194	100	2.6e-94	1
Vas1_1570	1693319-1694254 - length=311 aa	311	1	307	WP_025563323.1	Psychromonas sp. SP041	LysR family transcriptional regulator [Psychromonas sp. SP041]	312	1	307	307	71.0098	2.3e-121	0.987138
Vas1_1571	1694358-1695836 + length=492 aa	492	7	492	WP_011042846.1	Colwellia psychrerythraea	NAD-dependent succinate-semialdehyde dehydrogenase [Colwellia psychrerythraea] AAZ26066.1 succinate-semialdehyde dehydrogenase [Colwellia psychrerythraea 34H]	490	3	488	486	74.6914	1.3e-211	0.987805
Vas1_1572	1695849-1697132 + length=427 aa	427	1	420	WP_025563321.1	Psychromonas sp. SP041	4-aminobutyrate transaminase [Psychromonas sp. SP041]	425	1	420	420	76.1905	1.9e-190	0.983607
Vas1_1573	1697204-1697560 + length=118 aa	118	1	118	GAL15003.1	Vibrio sp. C7	hypothetical protein JCM19233_6017 [Vibrio sp. C7]	118	1	118	118	65.2542	4.4e-36	1
Vas1_1574	1697672-1697911 + length=79 aa	79	20	66	GAL15002.1	Vibrio sp. C7	hypothetical protein JCM19233_6016 [Vibrio sp. C7]	55	1	47	47	87.234	2.8e-15	0.594937
Vas1_1575	1697975-1699408 - length=477 aa	477	1	476	WP_047761122.1	Neisseria arctica	gamma-aminobutyraldehyde dehydrogenase [Neisseria arctica] KLT72736.1 gamma-aminobutyraldehyde dehydrogenase [Neisseria arctica]	476	1	475	477	67.2956	1.8e-184	1
Vas1_1576	1699503-1701020 - length=505 aa	505	11	505	WP_019671898.1	Psychrobacter lutiphocae	sodium:proton antiporter [Psychrobacter lutiphocae]	497	3	497	495	60.6061	4e-171	0.980198
Vas1_1577	1701170-1702525 - length=451 aa	451	4	451	SDP51733.1	Desulforhopalus singaporensis	putrescine aminotransferase [Desulforhopalus singaporensis]	463	15	462	448	75.8929	3.9e-202	0.993348
Vas1_1578	1702773-1703666 + length=297 aa	297	1	292	WP_046209583.1	Vibrio sp. ECSMB14105	LysR family transcriptional regulator [Vibrio sp. ECSMB14105]	296	1	292	292	52.3973	4.1e-83	0.983165
Vas1_1579	1703668-1704558 - length=296 aa	296	1	296	WP_046209583.1	Vibrio sp. ECSMB14105	LysR family transcriptional regulator [Vibrio sp. ECSMB14105]	296	1	296	296	91.2162	2.4e-152	1
Vas1_158	170597-170884 - length=95 aa	95	1	95	GAL16240.1	Vibrio sp. C7	hypothetical protein JCM19233_7263 [Vibrio sp. C7]	95	1	95	95	98.9474	1.4e-40	1
Vas1_1580	1704663-1705544 + length=293 aa	293	1	292	OED77987.1	Vibrio cyclitrophicus ZF65	N-carbamoylputrescine amidase [Vibrio cyclitrophicus ZF65]	293	1	292	292	90.0685	1.2e-156	0.996587
Vas1_1581	1705551-1706942 + length=463 aa	463	1	463	WP_016794232.1	Vibrio cyclitrophicus	amino acid permease [Vibrio cyclitrophicus] OED77988.1 amino acid permease [Vibrio cyclitrophicus ZF65]	463	1	463	463	85.3132	1.4e-218	1
Vas1_1582	1706939-1708027 + length=362 aa	362	1	361	WP_016794233.1	Vibrio cyclitrophicus	agmatine deiminase [Vibrio cyclitrophicus] OED77989.1 agmatine deiminase [Vibrio cyclitrophicus ZF65]	363	1	361	361	80.8864	4.4e-180	0.997238
Vas1_1583	1708089-1709402 - length=437 aa	437	1	437	SEF83537.1	Vibrio hangzhouensis	Predicted ferric reductase [Vibrio hangzhouensis]	438	1	438	438	54.1096	1.8e-143	1.00229
Vas1_1584	1709558-1710409 + length=283 aa	283	1	283	GAL15001.1	Vibrio sp. C7	conserved hypothetical protein-putative oxidoreductase [Vibrio sp. C7]	283	1	283	283	98.2332	6.6e-155	1
Vas1_1585	1710473-1711468 - length=331 aa	331	1	331	WP_032802068.1	Vibrio sp. HENC03	ABC transporter substrate-binding protein [Vibrio sp. HENC-03]	331	1	331	331	76.1329	1.1e-156	1
Vas1_1586	1711690-1712247 - length=185 aa	185	1	185	GAM73374.1	Vibrio ishigakensis	putative phosphoribosyl-AMP cyclohydrolase [Vibrio ishigakensis]	183	1	183	185	76.2162	1.7e-71	1
Vas1_1587	1712684-1714276 + length=530 aa	530	1	530	WP_042472957.1	Vibrio maritimus	ABC-F family ATPase [Vibrio maritimus] GAL19231.1 ABC transporter ATP-binding protein uup [Vibrio maritimus]	530	1	530	530	95.8491	3.5e-295	1
Vas1_1588	1714380-1716266 - length=628 aa	628	16	623	WP_025566006.1	Psychromonas sp. SP041	transporter [Psychromonas sp. SP041]	634	17	624	608	73.6842	1.7e-240	0.968153
Vas1_1589	1716276-1717205 - length=309 aa	309	49	309	GAL14991.1	Vibrio sp. C7	TRAP transporter solute receptor TAXI family precursor [Vibrio sp. C7]	269	9	269	261	98.0843	8.2e-135	0.84466
Vas1_159	170886-171485 - length=199 aa	199	1	199	GAL16241.1	Vibrio sp. C7	16S rRNA (guanine(966)-N(2))-methyltransferase [Vibrio sp. C7]	199	1	199	199	100	4.2e-108	1
Vas1_1590	1717342-1718961 - length=539 aa	539	1	536	WP_045102230.1	Aliivibrio wodanis	GTP-binding protein [Aliivibrio wodanis] CED71614.1 putative membrane associated GTPase [Aliivibrio wodanis]	538	7	535	536	54.4776	1.9e-158	0.994434
Vas1_1591	1718966-1720063 - length=365 aa	365	1	307	GAL14984.1	Vibrio sp. C7	hypothetical protein JCM19233_5998 [Vibrio sp. C7]	314	1	307	307	95.114	1.1e-162	0.841096
Vas1_1592	1720233-1721429 + length=398 aa	398	1	398	GAL14983.1	Vibrio sp. C7	ATP-dependent RNA helicase VC1407 [Vibrio sp. C7]	398	1	398	398	98.7437	1.4e-219	1
Vas1_1593	1721429-1721743 + length=104 aa	104	1	104	WP_029236055.1	Vibrio coralliilyticus	ASCH domain-containing protein [Vibrio coralliilyticus]	107	2	105	104	73.0769	2.8e-34	1
Vas1_1594	1721950-1722939 + length=329 aa	329	1	329	GAM58770.1	Vibrio ishigakensis	L-proline glycine betaine binding ABC transporter protein proX [Vibrio ishigakensis]	329	1	329	329	76.2918	2.7e-152	1
Vas1_1595	1723061-1723960 + length=299 aa	299	1	299	GAM75184.1	Vibrio ishigakensis	L-proline glycine betaine ABC transport system permease protein proW [Vibrio ishigakensis] GAM64204.1 L-proline glycine betaine ABC transport system permease protein proW [Vibrio ishigakensis]	299	1	299	299	89.6321	1.3e-140	1
Vas1_1596	1724016-1725158 + length=380 aa	380	1	377	WP_017028749.1	Vibrio breoganii	glycine betaine/L-proline ABC transporter ATP-binding protein [Vibrio breoganii] ANO32023.1 glycine betaine/L-proline ABC transporter ATP-binding protein [Vibrio breoganii] OCH73867.1 glycine betaine/L-proline ABC transporter ATP-binding protein [Vibrio breoganii] OED84660.1 glycine betaine/L-proline ABC transporter ATP-binding protein [Vibrio breoganii ZF-55]	405	22	397	377	80.3714	1.8e-168	0.992105
Vas1_1597	1725280-1725522 - length=80 aa	80	30	80	GAL14975.1	Vibrio sp. C7	hypothetical protein JCM19233_5989 [Vibrio sp. C7]	51	1	51	51	96.0784	2.8e-18	0.6375
Vas1_1598	1725824-1726501 - length=225 aa	225	1	225	GAL14974.1	Vibrio sp. C7	glutathione S-transferase [Vibrio sp. C7]	225	1	225	225	94.6667	4.5e-122	1
Vas1_1599	1727262-1728713 + length=483 aa	483	1	445	WP_087018088.1	Vibrio sp. C4V358	hypothetical protein [Vibrio sp. C4V358]	445	1	443	480	26.25	9.5e-21	0.993789
Vas1_16	14924-15130 + length=68 aa	68	1	68	GAL12738.1	Vibrio sp. C7	ATP synthase C chain [Vibrio sp. C7]	68	1	68	68	100	1.4e-26	1
Vas1_160	171779-172996 + length=405 aa	405	1	405	WP_004745044.1	Vibrio tubiashii	signal recognition particle-docking protein FtsY [Vibrio tubiashii] EGU54701.1 signal recognition particle-docking protein FtsY [Vibrio tubiashii ATCC 19109] EIF04345.1 signal recognition particle-docking protein FtsY [Vibrio tubiashii NCIMB 1337 = ATCC 19106] AIW15350.1 cell division protein FtsY [Vibrio tubiashii ATCC 19109]	394	1	394	405	84.9383	9.1e-166	1
Vas1_1600	1728778-1730652 - length=624 aa	624	1	623	EMD78918.1	Vibrio alginolyticus E0666	PrpE protein [Vibrio alginolyticus E0666]	625	1	623	623	86.9984	0	0.998397
Vas1_1601	1730697-1731878 - length=393 aa	393	6	393	WP_075766775.1	Photobacterium sp. 1312	2-methylaconitate cis-trans isomerase PrpF [Photobacterium sp. 13-12] OLQ72759.1 putative methylaconitate Delta-isomerase PrpF [Photobacterium sp. 13-12]	398	11	398	388	75.5155	3.7e-164	0.987277
Vas1_1602	1731889-1734477 - length=862 aa	862	1	862	WP_025535861.1	Vibrio parahaemolyticus	Fe/S-dependent 2-methylisocitrate dehydratase AcnD [Vibrio parahaemolyticus]	863	1	862	862	88.051	0	1
Vas1_1603	1734507-1735634 - length=375 aa	375	1	375	GAL14964.1	Vibrio sp. C7	2-methylcitrate synthase [Vibrio sp. C7]	375	1	375	375	97.6	3.4e-215	1
Vas1_1604	1735751-1736647 - length=298 aa	298	1	298	WP_017188084.1	Vibrio harveyi	methylisocitrate lyase [Vibrio harveyi]	298	1	298	298	88.5906	4.5e-146	1
Vas1_1605	1736650-1737357 - length=235 aa	235	4	232	WP_005426622.1	Vibrio campbellii	GntR family transcriptional regulator [Vibrio campbellii] EDL69579.1 transcriptional regulator, GntR family [Vibrio campbellii HY01]	239	1	229	229	81.2227	1.3e-95	0.974468
Vas1_1606	1737585-1737896 - length=103 aa	103	1	100	WP_016182451.1	Enterococcus columbae	hypothetical protein [Enterococcus columbae] EOT44231.1 hypothetical protein OMW_00286 [Enterococcus columbae DSM 7374 = ATCC 51263] EOW84389.1 hypothetical protein I568_00884 [Enterococcus columbae DSM 7374 = ATCC 51263] OJG26051.1 hypothetical protein RR47_GL000849 [Enterococcus columbae DSM 7374 = ATCC 51263]	100	1	100	100	71	8.2e-31	0.970874
Vas1_1607	1738387-1739325 - length=312 aa	312	1	271	GAL14955.1	Vibrio sp. C7	transcriptional regulator LysR family [Vibrio sp. C7]	332	1	270	271	96.31	2.7e-141	0.86859
Vas1_1608	1739447-1739893 + length=148 aa	148	1	147	GAL14954.1	Vibrio sp. C7	membrane protein [Vibrio sp. C7]	156	1	147	147	97.2789	2.4e-71	0.993243
Vas1_1609	1739932-1740720 + length=262 aa	262	6	262	WP_026971029.1	Aliagarivorans marinus	dioxygenase [Aliagarivorans marinus]	262	6	261	257	53.3074	8.1e-83	0.980916
Vas1_161	173032-173706 + length=224 aa	224	1	223	WP_017088544.1	Vibrio splendidus	cell division ATP-binding protein FtsE [Vibrio splendidus] OEF74291.1 cell division ATP-binding protein FtsE [Vibrio splendidus 1F-157]	225	1	223	223	90.583	1.1e-112	0.995536
Vas1_1610	1740747-1740980 - length=77 aa	77	1	77	GAL14951.1	Vibrio sp. C7	hypothetical protein JCM19233_5965 [Vibrio sp. C7]	77	1	77	77	97.4026	3.3e-32	1
Vas1_1611	1741110-1741238 - length=42 aa	42	1	42	GAL14950.1	Vibrio sp. C7	hypothetical protein JCM19233_5964 [Vibrio sp. C7]	42	1	42	42	95.2381	8e-17	1
Vas1_1612	1741338-1741631 - length=97 aa	97	1	97	GAL14949.1	Vibrio sp. C7	hypothetical protein JCM19233_5963 [Vibrio sp. C7]	97	1	97	97	95.8763	2.5e-45	1
Vas1_1613	1741816-1742748 - length=310 aa	310	1	308	GAL14948.1	Vibrio sp. C7	putative LysR-family transcriptional regulator YidZ [Vibrio sp. C7]	310	1	308	308	96.1039	2.3e-169	0.993548
Vas1_1614	1742750-1743943 - length=397 aa	397	1	397	GAL14947.1	Vibrio sp. C7	putative transport protein [Vibrio sp. C7]	397	1	397	397	90.6801	1.4e-187	1
Vas1_1615	1744124-1744639 - length=171 aa	171	1	170	WP_050646152.1	Vibrio sp. J26	GNAT family acetyltransferase [Vibrio sp. J2-6] CDT21089.1 Predicted acetyltransferase [Vibrio sp. J2-6]	172	1	170	170	73.5294	6.7e-70	0.994152
Vas1_1616	1744778-1745155 - length=125 aa	125	4	125	WP_038224688.1	Vibrio sp. ER1A	hypothetical protein [Vibrio sp. ER1A] KFA99520.1 hypothetical protein HW45_03305 [Vibrio sp. ER1A]	128	7	128	122	71.3115	5.6e-42	0.976
Vas1_1617	1745318-1745719 - length=133 aa	133	1	133	WP_064354098.1	Vibrio alginolyticus	HIT family protein [Vibrio alginolyticus] KZC46972.1 Hit protein involved in cell-cycle regulation [Vibrio alginolyticus] OCQ00297.1 HIT family hydrolase [Vibrio parahaemolyticus]	133	1	133	133	99.2481	9.5e-72	1
Vas1_1618	1745822-1746850 + length=342 aa	342	1	341	WP_065296999.1	Vibrio natriegens	IS110 family transposase [Vibrio natriegens] ANQ26620.1 transposase [Vibrio natriegens] ANQ28992.1 transposase [Vibrio natriegens]	342	1	341	341	79.7654	8.2e-160	0.997076
Vas1_1619	1747687-1747917 - length=76 aa	76	1	76	GAL16492.1	Vibrio sp. C7	hypothetical protein JCM19233_7515 [Vibrio sp. C7]	83	8	83	76	96.0526	7.2e-32	1
Vas1_162	173708-174676 + length=322 aa	322	1	322	GAL16245.1	Vibrio sp. C7	cell division protein FtsX [Vibrio sp. C7]	326	5	326	322	100	1.4e-172	1
Vas1_1620	1747988-1749193 - length=401 aa	401	17	399	WP_006913980.1	Salinisphaera shabanensis	acetamidase [Salinisphaera shabanensis] ERJ19343.1 amidase protein [Salinisphaera shabanensis E1L3A]	406	20	403	384	65.625	4.2e-147	0.957606
Vas1_1621	1749431-1750576 - length=381 aa	381	1	380	GAL16480.1	Vibrio sp. C7	hypothetical protein JCM19233_7503 [Vibrio sp. C7]	385	1	380	380	93.1579	1.5e-215	0.997375
Vas1_1622	1750606-1751559 - length=317 aa	317	30	317	GAL16479.1	Vibrio sp. C7	putative oxidoreductase [Vibrio sp. C7]	285	1	285	288	91.6667	2.4e-150	0.908517
Vas1_1623	1751739-1753334 - length=531 aa	531	220	454	GAL16476.1	Vibrio sp. C7	carotenoid cis-trans isomerase [Vibrio sp. C7]	274	1	235	235	96.1702	5.8e-128	0.442561
Vas1_1624	1753381-1754685 - length=434 aa	434	1	434	GAL16474.1	Vibrio sp. C7	TRAP-type C4-dicarboxylate transport system large permease component [Vibrio sp. C7]	434	1	434	434	98.1567	6e-224	1
Vas1_1625	1754707-1755171 - length=154 aa	154	1	154	GAL16473.1	Vibrio sp. C7	TRAP-type C4-dicarboxylate transport system small permease component [Vibrio sp. C7]	154	1	154	154	99.3506	1.9e-71	1
Vas1_1626	1755242-1756225 - length=327 aa	327	1	327	GAL16472.1	Vibrio sp. C7	TRAP-type C4-dicarboxylate transport system periplasmic component [Vibrio sp. C7]	327	1	327	327	97.8593	4.4e-179	1
Vas1_1627	1756794-1757405 + length=203 aa	203	1	203	GAL16471.1	Vibrio sp. C7	hypothetical protein JCM19233_7494 [Vibrio sp. C7]	204	1	203	203	94.5813	1.3e-107	1
Vas1_1628	1757612-1758607 - length=331 aa	331	1	331	GAL13253.1	Vibrio sp. C7	choloylglycine hydrolase family [Vibrio sp. C7]	331	1	331	331	98.7915	3.8e-186	1
Vas1_1629	1758911-1759099 + length=62 aa	62	1	62	GAL13252.1	Vibrio sp. C7	hypothetical protein JCM19233_4254 [Vibrio sp. C7]	62	1	62	62	96.7742	1.7e-23	1
Vas1_163	174827-175684 + length=285 aa	285	1	285	WP_004405181.1	Vibrio nigripulchritudo	RNA polymerase sigma factor RpoH [Vibrio nigripulchritudo] EGU56758.1 RNA polymerase factor sigma-32 [Vibrio nigripulchritudo ATCC 27043] CCO59700.1 RNA polymerase, sigma 32 (sigma H) factor [Vibrio nigripulchritudo] CCN33181.1 RNA polymerase, sigma 32 (sigma H) factor [Vibrio nigripulchritudo AM115] CCN80408.1 RNA polymerase, sigma 32 (sigma H) factor [Vibrio nigripulchritudo BLFn1] CCN65544.1 R…	285	1	285	285	90.5263	7.1e-141	1
Vas1_1630	1759102-1760604 - length=500 aa	500	1	427	GAL13251.1	Vibrio sp. C7	hypothetical protein JCM19233_4253 [Vibrio sp. C7]	486	1	427	427	97.4239	1.2e-252	0.854
Vas1_1631	1760747-1761121 - length=124 aa	124	1	124	GAL13250.1	Vibrio sp. C7	Mll3428 protein [Vibrio sp. C7]	124	1	124	124	97.5806	2.1e-65	1
Vas1_1632	1761299-1762177 + length=292 aa	292	1	292	GAL13249.1	Vibrio sp. C7	NADPH dependent preQ0 reductase [Vibrio sp. C7]	292	1	292	292	96.5753	8.3e-161	1
Vas1_1633	1762404-1763480 + length=358 aa	358	1	357	WP_042471304.1	Vibrio maritimus	hypothetical protein [Vibrio maritimus] GAL18031.1 dihydroorotate dehydrogenase [Vibrio maritimus]	357	1	357	357	92.7171	1e-200	0.997207
Vas1_1634	1764130-1765062 - length=310 aa	310	1	306	WP_026970824.1	Aliagarivorans marinus	LysR family transcriptional regulator [Aliagarivorans marinus]	312	1	306	306	81.6993	1.3e-140	0.987097
Vas1_1635	1765294-1766190 + length=298 aa	298	40	298	GAL09305.1	Vibrio sp. C7	oxygen-independent coproporphyrinogen III oxidase Fe-S oxidoreductase [Vibrio sp. C7]	259	1	259	259	94.9807	2.8e-132	0.869128
Vas1_1636	1766202-1766747 + length=181 aa	181	1	181	GAL09306.1	Vibrio sp. C7	hypothetical protein JCM19233_271 [Vibrio sp. C7]	181	1	181	181	88.3978	2.8e-90	1
Vas1_1637	1767126-1768052 + length=308 aa	308	1	307	WP_032553768.1	Vibrio fortis	cation transporter [Vibrio fortis]	301	1	301	307	77.5244	3.6e-114	0.996753
Vas1_1638	1768056-1768472 + length=138 aa	138	1	138	GAL09308.1	Vibrio sp. C7	transcriptional regulator MarR family [Vibrio sp. C7]	138	1	138	138	92.7536	1.7e-63	1
Vas1_1639	1768621-1769619 - length=332 aa	332	1	315	GAL09310.1	Vibrio sp. C7	putative cytochrome bd2 subunit II [Vibrio sp. C7]	324	1	315	315	99.0476	1.2e-168	0.948795
Vas1_164	176209-176532 + length=107 aa	107	1	107	GAL16247.1	Vibrio sp. C7	thiosulfate sulfurtransferase GlpE [Vibrio sp. C7]	107	1	107	107	100	7.2e-54	1
Vas1_1640	1769630-1771018 - length=462 aa	462	1	462	WP_038161951.1	Vibrio sp. B183	cytochrome ubiquinol oxidase subunit I [Vibrio sp. B183] KFI11192.1 cytochrome D ubiquinol oxidase subunit I [Vibrio sp. B183]	462	1	462	462	83.9827	1.4e-231	1
Vas1_1641	1771073-1771507 - length=144 aa	144	2	144	GAL09314.1	Vibrio sp. C7	hypothetical protein JCM19233_279 [Vibrio sp. C7]	143	1	143	143	89.5105	2e-54	0.993056
Vas1_1642	1771685-1774051 + length=788 aa	788	1	788	WP_032552297.1	Vibrio fortis	9-hexadecenoic acid cis-trans isomerase [Vibrio fortis] KDN26948.1 9-hexadecenoic acid cis-trans isomerase [Vibrio fortis]	784	1	784	788	70.6853	0	1
Vas1_1643	1774164-1774520 + length=118 aa	118	4	117	WP_005594896.1	Vibrio scophthalmi	HNH endonuclease [Vibrio scophthalmi] EGU37872.1 hypothetical protein VIS19158_00535 [Vibrio scophthalmi LMG 19158] ANS85234.1 uncharacterized protein VSVS12_01467 [Vibrio scophthalmi] ANU36169.1 uncharacterized protein VSVS05_01042 [Vibrio scophthalmi] ODS11175.1 uncharacterized protein VSF3289_01440 [Vibrio scophthalmi]	114	1	114	114	95.614	3.9e-61	0.966102
Vas1_1644	1774585-1775808 - length=407 aa	407	1	299	GAL09322.1	Vibrio sp. C7	GGDEF family protein [Vibrio sp. C7]	317	15	313	299	97.9933	9.7e-168	0.734644
Vas1_1646	1776556-1777575 + length=339 aa	339	1	338	GAM63543.1	Vibrio ishigakensis	hypothetical protein JCM19232_2523 [Vibrio ishigakensis]	346	1	346	347	77.2334	2.3e-154	1.0236
Vas1_1647	1777641-1778276 - length=211 aa	211	1	211	GAL14580.1	Vibrio sp. C7	glutathione S-transferase N terminus [Vibrio sp. C7]	208	1	208	211	86.7299	8.5e-99	1
Vas1_1648	1778532-1789979 + length=3815 aa	3815	941	3764	WP_069669701.1	Vibrio europaeus	hypothetical protein [Vibrio europaeus] OAM96677.1 hypothetical protein AZ468_23565 (plasmid) [Vibrio europaeus]	4032	61	3057	3044	63.3706	0	0.797903
Vas1_1649	1790054-1791322 - length=422 aa	422	1	422	WP_006881127.1	Vibrio brasiliensis	HlyD family type I secretion periplasmic adaptor subunit [Vibrio brasiliensis] EGA64044.1 ABC transporter: Membrane fusion protein [Vibrio brasiliensis LMG 20546]	431	10	431	422	87.6777	3.6e-197	1
Vas1_165	176534-177370 + length=278 aa	278	30	278	GAL16248.1	Vibrio sp. C7	GlpG protein [Vibrio sp. C7]	249	1	249	249	97.5904	1.4e-136	0.895683
Vas1_1650	1791342-1793390 - length=682 aa	682	1	682	WP_075715935.1	Vibrio panuliri	ABC transporter ATP-binding protein [Vibrio panuliri] OLQ86754.1 ABC transporter ATP-binding protein [Vibrio panuliri]	677	1	677	682	73.3138	2.4e-288	1
Vas1_1651	1793387-1794994 - length=535 aa	535	1	526	WP_006881125.1	Vibrio brasiliensis	hypothetical protein [Vibrio brasiliensis] EGA64042.1 ABC transporter: Transmembrane and ATP-binding protein [Vibrio brasiliensis LMG 20546]	535	1	526	526	71.1027	5.7e-200	0.983178
Vas1_1652	1795229-1795720 - length=163 aa	163	50	163	WP_047476243.1	Vibrio campbellii	copper-binding protein [Vibrio campbellii] KGR36905.1 copper-binding protein [Vibrio campbellii]	183	70	183	114	86.8421	1.6e-52	0.699387
Vas1_1653	1795784-1798921 - length=1045 aa	1045	1	1045	WP_077262884.1	Vibrio campbellii	CusA/CzcA family heavy metal efflux RND transporter [Vibrio campbellii] AQM70315.1 Cation efflux system protein CusA [Vibrio campbellii]	1059	1	1045	1045	90.4306	0	1
Vas1_1654	1798918-1800630 - length=570 aa	570	3	567	WP_061007485.1	Vibrio harveyi	efflux RND transporter periplasmic adaptor subunit [Vibrio harveyi]	568	2	567	566	74.735	2.1e-245	0.992982
Vas1_1655	1800646-1802010 - length=454 aa	454	7	451	WP_081232760.1	Vibrio campbellii	copper transporter [Vibrio campbellii] OQQ06033.1 copper transporter [Vibrio campbellii]	463	15	458	446	69.7309	2.9e-168	0.982379
Vas1_1656	1802911-1804236 + length=441 aa	441	1	436	WP_052771955.1	Vibrio mexicanus	integrase [Vibrio mexicanus]	441	1	436	436	87.3853	5.7e-214	0.988662
Vas1_1657	1804405-1805676 - length=423 aa	423	1	421	WP_052771954.1	Vibrio mexicanus	virulence-associated E family protein [Vibrio mexicanus]	423	1	421	421	87.886	6e-213	0.995272
Vas1_1658	1805686-1805895 - length=69 aa	69	1	69	WP_047043716.1	Vibrio mexicanus	helix-turn-helix domain-containing protein [Vibrio mexicanus]	69	1	69	69	88.4058	1.4e-26	1
Vas1_1659	1806523-1808706 - length=727 aa	727	2	725	WP_054205603.1	Pseudoalteromonas porphyrae	ATP-binding protein [Pseudoalteromonas porphyrae] KPH94167.1 hypothetical protein AMS58_13685 [Pseudoalteromonas porphyrae]	751	4	748	753	32.1381	9.4e-113	1.03576
Vas1_166	177396-177803 - length=135 aa	135	1	135	OIQ24360.1	Vibrio sp. MedPESWchi	flagellar basal body-associated protein FliL [Vibrio sp. MedPE-SWchi]	135	1	135	135	71.8519	7.2e-51	1
Vas1_1660	1808712-1810616 - length=634 aa	634	1	633	WP_031812324.1	Vibrio parahaemolyticus	hypothetical protein [Vibrio parahaemolyticus] EXJ29746.1 AAA ATPase domain protein [Vibrio parahaemolyticus VPTS-2009]	648	1	644	647	46.3679	3.3e-162	1.0205
Vas1_1661	1810855-1811814 - length=319 aa	319	1	316	WP_086713338.1	Vibrio gigantis	hypothetical protein [Vibrio gigantis]	322	1	320	322	60.2484	2.3e-111	1.0094
Vas1_1662	1811856-1812560 - length=234 aa	234	1	234	WP_047043706.1	Vibrio mexicanus	hypothetical protein [Vibrio mexicanus]	238	5	238	235	60.4255	5.2e-73	1.00427
Vas1_1663	1813068-1813925 + length=285 aa	285	1	285	GAL11165.1	Vibrio sp. C7	methenyltetrahydrofolate cyclohydrolase [Vibrio sp. C7]	285	1	285	285	99.2982	1.4e-157	1
Vas1_1664	1814027-1815481 - length=484 aa	484	4	484	WP_026958315.1	Aliagarivorans taiwanensis	aldehyde dehydrogenase [Aliagarivorans taiwanensis]	489	5	486	482	74.2739	2e-212	0.995868
Vas1_1665	1815498-1816280 - length=260 aa	260	1	260	GAL11161.1	Vibrio sp. C7	enoyl-CoA hydratase [Vibrio sp. C7]	260	1	260	260	95	3.3e-137	1
Vas1_1666	1816280-1817434 - length=384 aa	384	1	323	GAL11159.1	Vibrio sp. C7	probable racemase [Vibrio sp. C7]	326	1	323	323	97.5232	1.4e-176	0.841146
Vas1_1667	1817431-1818576 - length=381 aa	381	1	381	WP_027330204.1	Marinimicrobium agarilyticum	CoA transferase [Marinimicrobium agarilyticum]	381	1	381	381	62.9921	2e-143	1
Vas1_1668	1818573-1819721 - length=382 aa	382	1	365	GAL11156.1	Vibrio sp. C7	integral membrane protein rhomboid family [Vibrio sp. C7]	457	1	365	365	98.0822	3.2e-213	0.955497
Vas1_1669	1819971-1822334 + length=787 aa	787	1	786	WP_084882391.1	Vibrio sp. qd031	glycoside hydrolase family 2 [Vibrio sp. qd031] ORT52780.1 glycoside hydrolase family 2 [Vibrio sp. qd031]	787	1	787	787	80.8132	0	1
Vas1_167	178021-178518 + length=165 aa	165	3	162	WP_038209870.1	Vibrio tubiashii	chorismate--pyruvate lyase [Vibrio tubiashii] KGY10995.1 chorismate--pyruvate lyase [Vibrio tubiashii]	184	17	176	160	60	1.3e-46	0.969697
Vas1_1670	1822396-1822767 + length=123 aa	123	1	123	GAL11151.1	Vibrio sp. C7	hypothetical protein JCM19233_2136 [Vibrio sp. C7]	123	1	123	123	95.122	5.7e-63	1
Vas1_1671	1822835-1823608 - length=257 aa	257	1	256	WP_084882388.1	Vibrio sp. qd031	IclR family transcriptional regulator [Vibrio sp. qd031] ORT52779.1 IclR family transcriptional regulator [Vibrio sp. qd031]	257	1	256	256	72.2656	2.6e-94	0.996109
Vas1_1672	1823830-1824195 - length=121 aa	121	1	121	GAL11148.1	Vibrio sp. C7	protein chain release factor A [Vibrio sp. C7]	121	1	121	121	95.8678	1.2e-60	1
Vas1_1673	1824291-1824626 + length=111 aa	111	1	111	GAL11147.1	Vibrio sp. C7	hypothetical protein JCM19233_2132 [Vibrio sp. C7]	112	1	111	111	97.2973	7.5e-54	1
Vas1_1674	1824634-1825368 - length=244 aa	244	4	244	GAL11146.1	Vibrio sp. C7	putative nitroreductase [Vibrio sp. C7]	241	1	241	241	96.2656	7.4e-131	0.987705
Vas1_1675	1825625-1825846 + length=73 aa	73	1	73	EGA65625.1	Vibrio brasiliensis LMG 20546	hypothetical protein VIBR0546_16036, partial [Vibrio brasiliensis LMG 20546]	75	3	75	73	63.0137	3.3e-18	1
Vas1_1676	1825910-1827082 - length=390 aa	390	1	390	GAL11144.1	Vibrio sp. C7	outer membrane protein [Vibrio sp. C7]	390	1	390	390	97.6923	8.9e-219	1
Vas1_1677	1827104-1827355 - length=83 aa	83	1	82	WP_021458687.1	Vibrio coralliilyticus	DUF1289 domain-containing protein [Vibrio coralliilyticus] ERB62250.1 Fe-S protein [Vibrio coralliilyticus OCN008] AIU66446.1 Fe-S protein [Vibrio coralliilyticus] ARC92533.1 DUF1289 domain-containing protein [Vibrio coralliilyticus]	82	1	82	82	71.9512	1.1e-28	0.987952
Vas1_1678	1827516-1827959 + length=147 aa	147	1	147	GAL11142.1	Vibrio sp. C7	heat shock protein HslJ [Vibrio sp. C7]	147	1	147	147	100	8.3e-77	1
Vas1_1679	1828034-1828975 - length=313 aa	313	1	310	WP_040986794.1	Vibrio renipiscarius	methyltransferase [Vibrio renipiscarius] KII75591.1 methyltransferase [Vibrio renipiscarius] KII81959.1 methyltransferase [Vibrio renipiscarius]	311	1	310	310	72.9032	8.3e-135	0.990415
Vas1_168	178518-179372 + length=284 aa	284	1	284	GAL16252.1	Vibrio sp. C7	4-hydroxybenzoate polyprenyltransferase [Vibrio sp. C7]	284	1	284	284	99.2958	1.9e-138	1
Vas1_1680	1828983-1829687 - length=234 aa	234	1	167	GAL11138.1	Vibrio sp. C7	ribosomal large subunit pseudouridine synthase D [Vibrio sp. C7]	180	1	167	167	97.6048	3.7e-87	0.713675
Vas1_1681	1830011-1831342 + length=443 aa	443	1	443	WP_017820861.1	Vibrio alginolyticus	cardiolipin synthase A [Vibrio alginolyticus] AGV16064.1 cardiolipin synthetase [Vibrio alginolyticus NBRC 15630 = ATCC 17749] GAD71048.1 cardiolipin synthase [Vibrio alginolyticus NBRC 15630 = ATCC 17749] KTL53096.1 cardiolipin synthase A [Vibrio alginolyticus] KZC47593.1 cardiolipin synthetase [Vibrio alginolyticus]	484	42	484	443	76.9752	3.6e-200	1
Vas1_1682	1831431-1832636 + length=401 aa	401	1	396	WP_069219260.1	Vibrio harveyi	cystathionine beta-lyase [Vibrio harveyi] ODM50742.1 cystathionine beta-lyase [Vibrio harveyi]	401	1	396	396	90.6566	4.7e-215	0.987531
Vas1_1683	1832706-1833257 - length=183 aa	183	68	183	GAL11130.1	Vibrio sp. C7	polyketide synthase modules and related proteins [Vibrio sp. C7]	116	1	116	116	100	2.9e-55	0.63388
Vas1_1684	1833410-1833964 - length=184 aa	184	1	184	GAL11129.1	Vibrio sp. C7	DNA-3-methyladenine glycosylase [Vibrio sp. C7]	192	9	192	184	97.8261	3.5e-101	1
Vas1_1685	1834028-1837123 - length=1031 aa	1031	8	1030	WP_029795515.1	Vibrio parahaemolyticus	AcrB/AcrD/AcrF family protein [Vibrio parahaemolyticus]	1033	10	1032	1024	86.3281	0	0.99321
Vas1_1686	1837131-1838228 - length=365 aa	365	79	365	GAL11126.1	Vibrio sp. C7	probable Co/Zn/Cd efflux system membrane fusion protein [Vibrio sp. C7]	287	1	287	287	98.9547	9.7e-151	0.786301
Vas1_1687	1838230-1839264 - length=344 aa	344	1	344	GAL11124.1	Vibrio sp. C7	probable Co/Zn/Cd efflux system membrane fusion protein [Vibrio sp. C7]	343	1	343	344	90.6977	1.2e-158	1
Vas1_1688	1839450-1839839 - length=129 aa	129	2	129	WP_047043616.1	Vibrio mexicanus	envelope stress response membrane protein PspC [Vibrio mexicanus]	128	1	128	128	63.2812	9.3e-40	0.992248
Vas1_1689	1840067-1840741 - length=224 aa	224	1	222	WP_038205167.1	Vibrio tubiashii	phage shock protein PspA [Vibrio tubiashii] KGY12754.1 phage-shock protein [Vibrio tubiashii]	222	1	222	222	69.8198	3.2e-72	0.991071
Vas1_169	179444-181873 - length=809 aa	809	1	806	WP_047049490.1	Vibrio mexicanus	glycerol-3-phosphate 1-O-acyltransferase [Vibrio mexicanus]	806	1	806	806	76.1787	0	0.996292
Vas1_1690	1840920-1841945 + length=341 aa	341	1	341	GAL11118.1	Vibrio sp. C7	Psp operon transcriptional activator [Vibrio sp. C7]	341	1	341	341	92.9619	6e-179	1
Vas1_1691	1842073-1843692 + length=539 aa	539	1	539	GAL11117.1	Vibrio sp. C7	peptide transport periplasmic protein SapA [Vibrio sp. C7]	539	1	539	539	98.5158	0	1
Vas1_1692	1843692-1844654 + length=320 aa	320	1	320	GAL11116.1	Vibrio sp. C7	peptide transport system permease protein SapB [Vibrio sp. C7]	320	1	320	320	98.4375	5.1e-172	1
Vas1_1693	1844728-1845528 + length=266 aa	266	1	266	WP_021711031.1	Vibrio azureus	antimicrobial peptide ABC transporter permease SapC [Vibrio azureus] GAD77291.1 peptide ABC transporter permease protein SapC [Vibrio azureus NBRC 104587]	295	30	295	266	85.7143	2.5e-103	1
Vas1_1694	1845528-1846523 + length=331 aa	331	1	331	WP_069485292.1	Vibrio parahaemolyticus	peptide ABC transporter ATP-binding protein [Vibrio parahaemolyticus] ODZ39155.1 peptide ABC transporter ATP-binding protein [Vibrio parahaemolyticus]	331	1	331	331	87.3112	4.5e-171	1
Vas1_1695	1846520-1847305 + length=261 aa	261	1	260	WP_032552125.1	Vibrio fortis	ABC transporter ATP-binding protein [Vibrio fortis] KDN27913.1 peptide ABC transporter ATP-binding protein [Vibrio fortis]	260	1	260	260	86.9231	1.9e-124	0.996169
Vas1_1696	1847397-1848308 + length=303 aa	303	1	298	KOO16403.1	Vibrio xuii	1-aminocyclopropane-1-carboxylate deaminase [Vibrio xuii]	297	1	296	298	66.443	4.8e-119	0.983498
Vas1_1697	1848350-1848613 + length=87 aa	87	1	87	GAL11107.1	Vibrio sp. C7	hypothetical protein JCM19233_2092 [Vibrio sp. C7]	103	17	103	87	97.7011	4.1e-39	1
Vas1_1698	1848683-1849699 - length=338 aa	338	1	338	GAL11106.1	Vibrio sp. C7	outer membrane protein RomA [Vibrio sp. C7]	338	1	338	338	99.4083	4.4e-198	1
Vas1_1699	1849848-1850465 + length=205 aa	205	1	204	WP_047044345.1	Vibrio mexicanus	TetR/AcrR family transcriptional regulator [Vibrio mexicanus]	208	1	204	204	73.0392	2.9e-80	0.995122
Vas1_17	15205-15675 + length=156 aa	156	1	156	GAL12737.1	Vibrio sp. C7	ATP synthase B chain [Vibrio sp. C7]	156	1	156	156	99.359	9.5e-39	1
Vas1_170	182267-182884 + length=205 aa	205	1	205	GAL16257.1	Vibrio sp. C7	SOS-response repressor and protease LexA [Vibrio sp. C7]	205	1	205	205	99.5122	2e-108	1
Vas1_1700	1850772-1852190 + length=472 aa	472	7	472	WP_047044231.1	Vibrio mexicanus	asparagine--tRNA ligase [Vibrio mexicanus]	466	1	466	466	99.1416	9.3e-271	0.987288
Vas1_1701	1852283-1853371 - length=362 aa	362	1	361	WP_017034408.1	Vibrio genomosp. F10	GGDEF domain-containing protein [Vibrio genomosp. F10] OEE36648.1 hypothetical protein A1QO_18835 [Vibrio genomosp. F10 str. ZF-129] OEE98332.1 hypothetical protein A1QM_12360 [Vibrio genomosp. F10 str. 9ZC157] OEF03668.1 hypothetical protein A1QK_10510 [Vibrio genomosp. F10 str. 9ZD137] OEF03897.1 hypothetical protein A1QI_02375 [Vibrio genomosp. F10 str. 9ZB36]	368	1	362	362	55.5249	2.1e-105	1
Vas1_1702	1853930-1855120 + length=396 aa	396	1	396	WP_047103223.1	Vibrio alginolyticus	aromatic amino acid aminotransferase [Vibrio alginolyticus] KLI71005.1 aromatic amino acid aminotransferase [Vibrio alginolyticus]	396	1	396	396	92.4242	1.6e-207	1
Vas1_1703	1855311-1856999 + length=562 aa	562	1	562	GAL11097.1	Vibrio sp. C7	NAD-dependent malic enzyme [Vibrio sp. C7]	562	1	562	562	98.7544	0	1
Vas1_1704	1857053-1857385 + length=110 aa	110	33	110	GAL11096.1	Vibrio sp. C7	hypothetical protein JCM19233_2081 [Vibrio sp. C7]	78	1	78	78	92.3077	1.4e-31	0.709091
Vas1_1705	1857404-1858123 + length=239 aa	239	1	239	GAL11095.1	Vibrio sp. C7	SanA protein [Vibrio sp. C7]	239	1	239	239	97.4895	3.5e-125	1
Vas1_1706	1858294-1858992 + length=232 aa	232	1	232	WP_058798575.1	Pseudoalteromonas rubra	short chain dehydrogenase [Pseudoalteromonas rubra] ALU45715.1 C factor cell-cell signaling protein [Pseudoalteromonas rubra]	235	1	235	235	54.4681	1.6e-69	1.01293
Vas1_1707	1859620-1860846 + length=408 aa	408	1	408	WP_064354443.1	Vibrio alginolyticus	sodium/glutamate symporter [Vibrio alginolyticus] KZC45671.1 Sodium/glutamate symport carrier protein [Vibrio alginolyticus]	411	1	411	411	90.5109	2.9e-204	1.00735
Vas1_1708	1861079-1861330 - length=83 aa	83	1	83	GAL11088.1	Vibrio sp. C7	transglycosylase associated protein [Vibrio sp. C7]	83	1	83	83	100	8.7e-31	1
Vas1_1709	1861542-1862015 - length=157 aa	157	2	157	GAL11087.1	Vibrio sp. C7	hypothetical protein JCM19233_2072 [Vibrio sp. C7]	189	34	189	156	99.359	1.6e-81	0.993631
Vas1_171	182960-184303 + length=447 aa	447	3	345	GAL16258.1	Vibrio sp. C7	DNA-damage-inducible protein F [Vibrio sp. C7]	343	1	343	343	98.2507	2.4e-183	0.767338
Vas1_1710	1862171-1866106 - length=1311 aa	1311	1	1310	WP_082331684.1	Vibrio nereis	ATP-dependent RNA helicase HrpA [Vibrio nereis]	1311	1	1310	1310	91.8321	0	0.999237
Vas1_1711	1866448-1868481 + length=677 aa	677	1	676	GAM54052.1	Vibrio ishigakensis	lead, cadmium, zinc and mercury transporting ATPase [Vibrio ishigakensis]	680	1	679	680	73.5294	5.6e-253	1.00443
Vas1_1712	1868556-1870292 - length=578 aa	578	1	578	WP_036829592.1	Photobacterium sanctipauli	transporter [Photobacterium sanctipauli]	578	1	578	578	72.8374	7.5e-214	1
Vas1_1713	1870298-1871794 - length=498 aa	498	81	498	GAL11077.1	Vibrio sp. C7	oligopeptide ABC transporter [Vibrio sp. C7]	418	1	418	418	98.3254	3.1e-232	0.839357
Vas1_1714	1871842-1872639 - length=265 aa	265	1	265	GAL11075.1	Vibrio sp. C7	dipeptide transport ATP-binding protein DppF [Vibrio sp. C7]	265	1	265	265	96.9811	6.6e-141	1
Vas1_1715	1872647-1873402 - length=251 aa	251	1	251	GAL11074.1	Vibrio sp. C7	oligopeptide transport ATP-binding protein OppD [Vibrio sp. C7]	251	1	251	251	97.2112	1.4e-129	1
Vas1_1716	1873559-1874908 - length=449 aa	449	169	449	GAL11073.1	Vibrio sp. C7	hypothetical protein JCM19233_2058 [Vibrio sp. C7]	281	1	281	281	98.9324	6.5e-165	0.625835
Vas1_1717	1875162-1875515 + length=117 aa	117	1	114	OIQ26567.1	Vibrio sp. MedPESWchi	hypothetical protein BM561_02115 [Vibrio sp. MedPE-SWchi]	120	1	114	114	57.8947	3e-29	0.974359
Vas1_1718	1875512-1875793 - length=93 aa	93	38	93	EDM67811.1	Moritella sp. PE36	hypothetical protein PE36_17640 [Moritella sp. PE36]	56	1	56	56	60.7143	1.5e-10	0.602151
Vas1_1719	1875907-1876311 + length=134 aa	134	1	134	GAL11070.1	Vibrio sp. C7	superfamily II DNA and RNA helicase [Vibrio sp. C7]	134	1	134	134	97.0149	5.4e-67	1
Vas1_172	184358-185758 - length=466 aa	466	1	462	GAL16260.1	Vibrio sp. C7	soluble pyridine nucleotide transhydrogenase [Vibrio sp. C7]	485	1	462	462	99.7835	7.2e-268	0.991416
Vas1_1720	1876532-1877638 + length=368 aa	368	1	368	GAL11069.1	Vibrio sp. C7	phosphoribosylaminoimidazole-succinocarboxamide synthase [Vibrio sp. C7]	368	1	368	368	98.913	9.9e-212	1
Vas1_1721	1877807-1879180 + length=457 aa	457	1	440	WP_084884961.1	Vibrio sp. qd031	ATP-dependent RNA helicase [Vibrio sp. qd031]	456	1	439	440	79.7727	2e-185	0.962801
Vas1_1722	1879265-1879648 - length=127 aa	127	1	127	GAL11066.1	Vibrio sp. C7	hypothetical protein JCM19233_2051 [Vibrio sp. C7]	127	1	127	127	100	5.5e-61	1
Vas1_1723	1879851-1881740 + length=629 aa	629	1	629	WP_008079841.1	Vibrio sinaloensis	cyclic nucleotide-binding protein [Vibrio sinaloensis] EGA68841.1 hypothetical protein VISI1226_10947 [Vibrio sinaloensis DSM 21326]	629	1	629	629	80.9221	1e-304	1
Vas1_1724	1881746-1882465 + length=239 aa	239	1	183	GAL11061.1	Vibrio sp. C7	DEDDh 3'-5' exonuclease domain of the epsilon subunit of DNA polymerase III [Vibrio sp. C7]	187	1	183	183	96.7213	5.8e-96	0.76569
Vas1_1725	1882580-1883119 + length=179 aa	179	1	179	GAL11059.1	Vibrio sp. C7	guanylate cyclase-related protein [Vibrio sp. C7]	179	1	179	179	99.4413	3e-97	1
Vas1_1726	1883200-1884885 + length=561 aa	561	145	512	GAL11057.1	Vibrio sp. C7	probable sensor/response regulator hybrid [Vibrio sp. C7]	379	1	368	368	97.0109	2.3e-196	0.655971
Vas1_1727	1885029-1885385 + length=118 aa	118	1	118	GAL11055.1	Vibrio sp. C7	anti anti-sigma regulatory factor SypA [Vibrio sp. C7]	118	1	118	118	99.1525	5.9e-57	1
Vas1_1728	1885459-1886292 + length=277 aa	277	1	277	GAL11054.1	Vibrio sp. C7	outer membrane protein SypB [Vibrio sp. C7]	277	1	277	277	97.8339	5.1e-152	1
Vas1_1729	1886513-1889194 + length=893 aa	893	1	551	GAL11053.1	Vibrio sp. C7	periplasmic protein SypC [Vibrio sp. C7]	599	49	599	551	98.7296	0	0.617021
Vas1_173	185943-186584 + length=213 aa	213	1	210	WP_032553397.1	Vibrio fortis	DNA-binding transcriptional regulator FabR [Vibrio fortis] KDN26592.1 transcriptional regulator [Vibrio fortis]	213	1	210	210	92.8571	8.6e-99	0.985915
Vas1_1730	1889194-1889883 + length=229 aa	229	1	229	GAL11051.1	Vibrio sp. C7	predicted protein SypD [Vibrio sp. C7]	229	1	229	229	97.8166	2.5e-120	1
Vas1_1731	1889913-1890272 + length=119 aa	119	1	68	GAL11050.1	Vibrio sp. C7	signal transduction histidine kinase SypF [Vibrio sp. C7]	72	1	68	68	100	4.4e-28	0.571429
Vas1_1732	1890350-1891849 + length=499 aa	499	1	496	WP_065680402.1	Vibrio atlanticus	sigma-54-dependent Fis family transcriptional regulator [Vibrio atlanticus] SBS68731.1 Regulatory protein LuxO [Vibrio atlanticus]	503	1	499	502	74.1036	1.6e-204	1.00601
Vas1_1733	1891875-1892933 + length=352 aa	352	16	351	WP_084887708.1	Vibrio sp. qd031	hypothetical protein [Vibrio sp. qd031] ORT49613.1 hypothetical protein ST37_14700 [Vibrio sp. qd031]	357	19	354	336	53.2738	9.2e-98	0.954545
Vas1_1734	1893136-1895049 + length=637 aa	637	5	637	WP_015312822.1	Vibrio parahaemolyticus	arginine decarboxylase [Vibrio parahaemolyticus] AGB11533.1 Biosynthetic arginine decarboxylase [Vibrio parahaemolyticus BB22OP] OMC59972.1 arginine decarboxylase [Vibrio parahaemolyticus CFSAN001595]	640	8	640	633	87.5197	0	0.993721
Vas1_1735	1895051-1895968 + length=305 aa	305	1	303	WP_006069152.1	Vibrio shilonii	agmatinase [Vibrio shilonii] EDL55746.1 agmatinase [Vibrio shilonii AK1]	308	1	303	303	82.1782	2.7e-146	0.993443
Vas1_1736	1896287-1897540 + length=417 aa	417	1	402	GAL11040.1	Vibrio sp. C7	glycosyltransferase SypI [Vibrio sp. C7]	404	1	403	403	94.5409	4.3e-219	0.966427
Vas1_1737	1897644-1898687 + length=347 aa	347	1	347	GAL11039.1	Vibrio sp. C7	glycosyltransferase SypJ [Vibrio sp. C7]	386	40	386	347	96.5418	1.3e-197	1
Vas1_1738	1898703-1900151 + length=482 aa	482	181	482	GAL11037.1	Vibrio sp. C7	oligosaccharide translocase SypK [Vibrio sp. C7]	302	1	302	302	97.0199	5.4e-157	0.626556
Vas1_1739	1900148-1901518 + length=456 aa	456	107	455	GAL11036.1	Vibrio sp. C7	membrane protein SypL [Vibrio sp. C7]	350	1	349	349	98.8539	7.5e-185	0.765351
Vas1_174	186584-186973 + length=129 aa	129	4	126	WP_006881512.1	Vibrio brasiliensis	membrane protein [Vibrio brasiliensis] EGA63632.1 hypothetical protein VIBR0546_19057 [Vibrio brasiliensis LMG 20546]	127	5	127	123	68.2927	4.5e-42	0.953488
Vas1_1740	1901673-1902416 + length=247 aa	247	1	243	WP_017243314.1	Vibrio breoganii	hypothetical protein [Vibrio breoganii] OCH75845.1 acetyltransferase [Vibrio breoganii] OEF88265.1 acetyltransferase [Vibrio breoganii 1C10]	248	1	243	243	65.4321	6.5e-90	0.983806
Vas1_1741	1902481-1903527 + length=348 aa	348	1	348	GAL11033.1	Vibrio sp. C7	glycosyltransferase SypN [Vibrio sp. C7]	372	25	372	348	97.1264	7.7e-198	1
Vas1_1742	1903524-1904984 + length=486 aa	486	1	472	WP_017028168.1	Vibrio breoganii	hypothetical protein [Vibrio breoganii] ANO34669.1 chain-length determining protein [Vibrio breoganii] OED84244.1 chain-length determining protein [Vibrio breoganii ZF-55]	474	1	472	472	63.3475	3.4e-159	0.971193
Vas1_1743	1905060-1906205 + length=381 aa	381	81	381	GAL11028.1	Vibrio sp. C7	glycosyltransferase SypP [Vibrio sp. C7]	301	1	301	301	94.0199	2e-159	0.790026
Vas1_1744	1906202-1907374 + length=390 aa	390	1	389	WP_084887687.1	Vibrio sp. qd031	glycosyl transferase [Vibrio sp. qd031] ORT49609.1 glycosyl transferase [Vibrio sp. qd031]	392	1	388	389	62.2108	9.4e-136	0.997436
Vas1_1745	1907406-1908047 + length=213 aa	213	1	213	GAL11024.1	Vibrio sp. C7	sugar transferase SypR [Vibrio sp. C7]	213	1	213	213	98.5915	7e-117	1
Vas1_1746	1908400-1910535 + length=711 aa	711	1	711	WP_017032173.1	Vibrio breoganii	LruC domain-containing protein [Vibrio breoganii] OED97052.1 LruC domain-containing protein [Vibrio breoganii ZF-29]	713	1	712	712	70.3652	4.6e-306	1.00141
Vas1_1747	1910582-1911112 + length=176 aa	176	1	176	GAL11020.1	Vibrio sp. C7	hypothetical protein JCM19233_2005 [Vibrio sp. C7]	176	1	176	176	98.2955	7.9e-58	1
Vas1_1749	1911601-1912641 + length=346 aa	346	1	346	GAL11019.1	Vibrio sp. C7	GGDEF domain protein [Vibrio sp. C7]	346	1	346	346	96.2428	4.1e-183	1
Vas1_175	187037-188143 - length=368 aa	368	1	368	WP_025589418.1	Vibrio parahaemolyticus	tRNA/tmRNA (uracil-C(5))-methyltransferase [Vibrio parahaemolyticus]	369	1	368	368	89.9457	4.6e-193	1
Vas1_1750	1912643-1913299 - length=218 aa	218	1	218	WP_082314020.1	Vibrio coralliilyticus	hypothetical protein [Vibrio coralliilyticus] ARC92346.1 hypothetical protein B6A42_09910 [Vibrio coralliilyticus]	221	1	218	218	67.4312	3.6e-84	1
Vas1_1751	1913918-1914268 + length=116 aa	116	24	116	GAL11015.1	Vibrio sp. C7	hypothetical protein JCM19233_2000 [Vibrio sp. C7]	93	1	93	93	100	9.2e-47	0.801724
Vas1_1752	1914362-1915390 + length=342 aa	342	1	284	GAL11014.1	Vibrio sp. C7	fucose 4-O-acetylase [Vibrio sp. C7]	292	1	284	284	98.2394	1.2e-158	0.830409
Vas1_1753	1915465-1916895 - length=476 aa	476	1	456	WP_021704301.1	Vibrio proteolyticus	bifunctional acetaldehyde-CoA/alcohol dehydrogenase [Vibrio proteolyticus] GAD66312.1 alcohol-acetaldehyde dehydrogenase [Vibrio proteolyticus NBRC 13287]	900	1	456	456	72.5877	2.5e-183	0.957983
Vas1_1754	1917242-1917763 + length=173 aa	173	1	173	GAL15201.1	Vibrio sp. C7	lipoprotein Blc [Vibrio sp. C7]	173	1	173	173	100	1.7e-97	1
Vas1_1755	1917947-1919053 + length=368 aa	368	1	367	OIQ26480.1	Vibrio sp. MedPESWchi	peptidase M20 [Vibrio sp. MedPE-SWchi]	368	1	367	367	75.4768	7.2e-154	0.997283
Vas1_1756	1919609-1920745 - length=378 aa	378	40	286	GAL15196.1	Vibrio sp. C7	polysaccharide deacetylase family protein [Vibrio sp. C7]	258	1	247	247	97.5709	2e-135	0.653439
Vas1_1757	1920802-1921341 + length=179 aa	179	17	179	GAL15195.1	Vibrio sp. C7	YaeQ protein [Vibrio sp. C7]	163	1	163	163	96.319	9.8e-88	0.910615
Vas1_1758	1921345-1921902 + length=185 aa	185	53	185	GAL15194.1	Vibrio sp. C7	hypothetical protein JCM19233_6212 [Vibrio sp. C7]	133	1	133	133	93.985	1.3e-66	0.718919
Vas1_1759	1922431-1923681 + length=416 aa	416	1	416	GAL15191.1	Vibrio sp. C7	uracil permease [Vibrio sp. C7]	416	1	416	416	99.7596	2.5e-219	1
Vas1_176	188562-190403 + length=613 aa	613	1	613	GAL16265.1	Vibrio sp. C7	outer membrane vitamin B12 receptor BtuB [Vibrio sp. C7]	613	1	613	613	99.6737	0	1
Vas1_1760	1923827-1924912 + length=361 aa	361	1	361	GAL15190.1	Vibrio sp. C7	PQQ-dependent oxidoreductase gdhB family [Vibrio sp. C7]	361	1	361	361	95.8449	5.7e-204	1
Vas1_1761	1925099-1926319 + length=406 aa	406	7	406	WP_064607609.1	Photobacterium sp. J15	peptidase M42 [Photobacterium sp. J15]	402	3	402	400	89.75	4.7e-215	0.985222
Vas1_1762	1926366-1927646 - length=426 aa	426	14	420	WP_010447683.1	Vibrio rotiferianus	GGDEF domain-containing protein [Vibrio rotiferianus]	439	14	436	423	34.9882	4e-71	0.992958
Vas1_1763	1927859-1929163 + length=434 aa	434	1	432	WP_045985234.1	Vibrio coralliilyticus	alpha/beta hydrolase [Vibrio coralliilyticus] KJY67976.1 alpha/beta hydrolase [Vibrio coralliilyticus] KJY76784.1 alpha/beta hydrolase [Vibrio coralliilyticus]	433	1	432	432	72.9167	2.3e-191	0.995392
Vas1_1764	1929268-1930629 + length=453 aa	453	1	453	GAL15183.1	Vibrio sp. C7	ADA regulatory protein [Vibrio sp. C7]	453	1	453	453	96.9095	2.8e-264	1
Vas1_1765	1930629-1931102 + length=157 aa	157	1	157	GAL15182.1	Vibrio sp. C7	methylated-DNA-protein-cysteine methyltransferase [Vibrio sp. C7]	157	1	157	157	96.1783	2.7e-81	1
Vas1_1766	1931379-1932638 + length=419 aa	419	1	419	WP_084181806.1	Vibrio fortis	dicarboxylate/amino acid:cation symporter [Vibrio fortis] KDN30297.1 amino acid:proton symporter [Vibrio fortis]	439	23	439	419	87.3508	2.2e-191	1
Vas1_1767	1932746-1934209 + length=487 aa	487	1	487	GAL12063.1	Vibrio sp. C7	cryptochrome [Vibrio sp. C7]	487	1	487	487	94.6612	5.4e-282	1
Vas1_1768	1934323-1934868 + length=181 aa	181	23	181	GAL12062.1	Vibrio sp. C7	intracellular septation protein IspA [Vibrio sp. C7]	163	5	163	159	96.2264	1.2e-80	0.878453
Vas1_1769	1934875-1935273 + length=132 aa	132	1	131	WP_076586895.1	Vibrio ostreicida	acyl-CoA esterase [Vibrio ostreicida]	132	1	131	131	87.0229	2.7e-58	0.992424
Vas1_177	190446-191105 + length=219 aa	219	2	216	WP_004740562.1	Vibrio splendidus	ATPase [Vibrio splendidus] EGU41797.1 hypothetical protein VISP3789_01868 [Vibrio splendidus ATCC 33789]	221	3	217	215	67.4419	5.7e-82	0.981735
Vas1_1770	1935304-1935600 + length=98 aa	98	1	98	GAL12059.1	Vibrio sp. C7	YciL protein [Vibrio sp. C7]	98	1	98	98	100	2.1e-47	1
Vas1_1771	1935603-1935980 + length=125 aa	125	28	125	GAL12057.1	Vibrio sp. C7	hypothetical protein JCM19233_3047 [Vibrio sp. C7]	98	1	98	98	95.9184	7.9e-44	0.784
Vas1_1772	1936118-1936678 + length=186 aa	186	1	186	GAL12056.1	Vibrio sp. C7	uncharacterized low-complexity protein [Vibrio sp. C7]	186	1	186	186	96.2366	4.6e-48	1
Vas1_1773	1936727-1937278 - length=183 aa	183	1	176	WP_086047560.1	Vibrio alginolyticus	ADP-ribose pyrophosphatase [Vibrio alginolyticus] ARP01529.1 ADP-ribose pyrophosphatase [Vibrio alginolyticus] ARP06235.1 ADP-ribose pyrophosphatase [Vibrio alginolyticus] ARP11340.1 ADP-ribose pyrophosphatase [Vibrio alginolyticus] ARP16398.1 ADP-ribose pyrophosphatase [Vibrio alginolyticus] ARP21440.1 ADP-ribose pyrophosphatase [Vibrio alginolyticus] ARP26522.1 ADP-ribose pyrophosphatase [Vibri…	179	1	176	176	76.1364	1.3e-74	0.961749
Vas1_1774	1937438-1938172 + length=244 aa	244	13	243	WP_038201355.1	Vibrio tubiashii	dienelactone hydrolase [Vibrio tubiashii] KGY14067.1 dienelactone hydrolase [Vibrio tubiashii]	243	13	243	231	77.4892	2.3e-100	0.946721
Vas1_1775	1938237-1938599 - length=120 aa	120	1	120	GAL12051.1	Vibrio sp. C7	lactoylglutathione lyase and related lyases [Vibrio sp. C7]	125	6	125	120	98.3333	1.9e-63	1
Vas1_1776	1938657-1939448 - length=263 aa	263	1	263	GAL12050.1	Vibrio sp. C7	YbbM seven transmembrane helix protein [Vibrio sp. C7]	263	1	263	263	98.0989	4.9e-128	1
Vas1_1777	1939597-1940301 + length=234 aa	234	1	234	GAL12049.1	Vibrio sp. C7	aspartate racemase [Vibrio sp. C7]	234	1	234	234	99.5726	5.1e-129	1
Vas1_1778	1940378-1941034 + length=218 aa	218	35	218	GAL12048.1	Vibrio sp. C7	oxygen-insensitive NAD(P)H nitroreductase [Vibrio sp. C7]	184	1	184	184	100	1.7e-102	0.844037
Vas1_1779	1941084-1941989 - length=301 aa	301	1	301	WP_042477482.1	Vibrio maritimus	manganese-dependent inorganic pyrophosphatase [Vibrio maritimus] GAL22372.1 manganese-dependent inorganic pyrophosphatase [Vibrio maritimus] GAL25667.1 manganese-dependent inorganic pyrophosphatase [Vibrio variabilis]	301	1	301	301	93.3555	2.2e-156	1
Vas1_178	191156-191953 + length=265 aa	265	1	265	GAL16267.1	Vibrio sp. C7	glutamate racemase [Vibrio sp. C7]	265	1	265	265	99.6226	8.1e-139	1
Vas1_1780	1942165-1943901 - length=578 aa	578	1	578	GAD69153.1	Vibrio proteolyticus NBRC 13287	hypothetical protein VPR01S_24_00090 [Vibrio proteolyticus NBRC 13287]	584	7	584	578	66.09	1.6e-240	1
Vas1_1781	1944123-1945094 - length=323 aa	323	1	323	WP_005437684.1	Vibrio harveyi	lytic murein transglycosylase [Vibrio harveyi] EEZ88396.1 Membrane-bound lytic murein transglycosylase B [Vibrio harveyi 1DA3]	323	1	323	323	74.613	1.2e-144	1
Vas1_1782	1945146-1945421 - length=91 aa	91	1	91	GAL12040.1	Vibrio sp. C7	protein YcgL [Vibrio sp. C7]	91	1	91	91	98.9011	1.8e-42	1
Vas1_1783	1945584-1946246 + length=220 aa	220	1	220	WP_017079487.1	Vibrio	MULTISPECIES: septum site-determining protein MinC [Vibrio] SBS61894.1 Septum site-determining protein MinC [Vibrio hemicentroti] OED85461.1 septum site-determining protein MinC [Vibrio splendidus ZF-90] OEF16543.1 septum site-determining protein MinC [Vibrio splendidus 5S-101] OEF74561.1 septum site-determining protein MinC [Vibrio splendidus 1F-157]	220	1	220	220	71.3636	5.8e-82	1
Vas1_1784	1946266-1947078 + length=270 aa	270	1	270	GAL12037.1	Vibrio sp. C7	septum site-determining protein MinD [Vibrio sp. C7]	270	1	270	270	100	8.5e-144	1
Vas1_1785	1947085-1947345 + length=86 aa	86	1	86	GAL12036.1	Vibrio sp. C7	cell division topological specificity factor MinE [Vibrio sp. C7]	86	1	86	86	100	1.4e-39	1
Vas1_1786	1947414-1948508 - length=364 aa	364	4	364	GAL12035.1	Vibrio sp. C7	phosphoserine aminotransferase [Vibrio sp. C7]	361	1	361	361	98.0609	1.9e-202	0.991758
Vas1_1787	1948658-1949914 - length=418 aa	418	1	418	GAL12034.1	Vibrio sp. C7	hypothetical protein JCM19233_3024 [Vibrio sp. C7]	418	1	418	418	98.8038	5.9e-229	1
Vas1_1788	1950099-1952039 + length=646 aa	646	4	637	OIQ26802.1	Vibrio sp. MedPESWchi	ATPase [Vibrio sp. MedPE-SWchi]	643	4	639	636	59.434	1.7e-214	0.98452
Vas1_1789	1952036-1952533 + length=165 aa	165	1	165	GAL12030.1	Vibrio sp. C7	response regulator [Vibrio sp. C7]	165	1	165	165	99.3939	4.2e-85	1
Vas1_179	193708-193851 + length=47 aa	47	1	47	EGU37608.1	Vibrio scophthalmi LMG 19158	hypothetical protein VIS19158_09392 [Vibrio scophthalmi LMG 19158]	47	1	47	47	97.8723	1.1e-17	1
Vas1_1790	1952722-1953264 + length=180 aa	180	1	180	OIQ26663.1	Vibrio sp. MedPESWchi	hypothetical protein BM561_02655 [Vibrio sp. MedPE-SWchi]	179	1	179	180	70.5556	2.5e-67	1
Vas1_1791	1953319-1953900 - length=193 aa	193	60	193	GAL12027.1	Vibrio sp. C7	regulator of competence-specific genes [Vibrio sp. C7]	134	1	134	134	82.8358	9.6e-57	0.694301
Vas1_1792	1954405-1955325 + length=306 aa	306	1	306	GAL12026.1	Vibrio sp. C7	predicted signal transduction protein [Vibrio sp. C7]	306	1	306	306	100	2.2e-164	1
Vas1_1793	1955485-1956261 + length=258 aa	258	1	258	WP_080536006.1	Vibrio vulnificus	hypothetical protein [Vibrio vulnificus] OQK46269.1 hypothetical protein XM74_c11223 [Vibrio vulnificus] OQK56396.1 hypothetical protein XM76_c11234 [Vibrio vulnificus]	301	44	301	258	79.0698	1.7e-104	1
Vas1_1794	1956292-1956810 + length=172 aa	172	1	172	GAL12023.1	Vibrio sp. C7	hypothetical protein JCM19233_3013 [Vibrio sp. C7]	172	1	172	172	97.6744	3.4e-90	1
Vas1_1795	1956917-1958578 + length=553 aa	553	2	543	WP_054961667.1	Vibrio bivalvicida	glutamate decarboxylase [Vibrio bivalvicida] OAJ93757.1 glutamate decarboxylase [Vibrio bivalvicida]	550	4	548	545	82.7523	2.5e-259	0.985533
Vas1_1796	1958897-1959751 + length=284 aa	284	1	282	GAD65689.1	Vibrio proteolyticus NBRC 13287	hex regulon transcriptional repressor HexR [Vibrio proteolyticus NBRC 13287]	292	9	290	282	93.617	2e-143	0.992958
Vas1_1797	1959816-1961057 - length=413 aa	413	1	411	WP_020430110.1	Vibrio fluvialis	iron-containing alcohol dehydrogenase [Vibrio fluvialis] EPP26900.1 Iron-containing alcohol dehydrogenase [Vibrio fluvialis I21563]	416	1	411	411	67.6399	9.6e-155	0.995157
Vas1_1798	1961298-1961561 + length=87 aa	87	1	87	WP_053395639.1	Vibrio nereis	glutaredoxin, GrxA family [Vibrio nereis] KOO03647.1 glutaredoxin [Vibrio nereis]	88	1	87	87	95.4023	6.1e-43	1
Vas1_1799	1961764-1963446 + length=560 aa	560	1	560	WP_054961665.1	Vibrio bivalvicida	transporter [Vibrio bivalvicida] OAJ93761.1 transporter [Vibrio bivalvicida]	560	1	560	560	91.4286	1.2e-285	1
Vas1_18	15691-16221 + length=176 aa	176	1	176	GAL12736.1	Vibrio sp. C7	ATP synthase delta chain [Vibrio sp. C7]	176	1	176	176	100	4.8e-87	1
Vas1_180	195257-195514 + length=85 aa	85	1	85	CCN38115.1	Vibrio nigripulchritudo AM115	conserved hypothetical protein [Vibrio nigripulchritudo AM115]	85	1	85	85	82.3529	4.9e-29	1
Vas1_1800	1963515-1964150 - length=211 aa	211	1	211	GAL12009.1	Vibrio sp. C7	phosphoribosyl-AMP cyclohydrolase [Vibrio sp. C7]	211	1	211	211	95.2607	1.4e-109	1
Vas1_1801	1964147-1964920 - length=257 aa	257	1	257	GAL12008.1	Vibrio sp. C7	imidazole glycerol phosphate synthase cyclase subunit [Vibrio sp. C7]	257	1	257	257	98.0545	2.1e-139	1
Vas1_1802	1965112-1966911 - length=599 aa	599	5	599	WP_086938058.1	Vibrio sp. C4II189	ABC transporter ATP-binding protein [Vibrio sp. C4II189]	599	5	599	595	77.9832	2.5e-257	0.993322
Vas1_1803	1966997-1967539 - length=180 aa	180	1	180	GAL12004.1	Vibrio sp. C7	pyridoxamine 5'-phosphate oxidase-related putative heme iron utilization protein [Vibrio sp. C7]	180	1	180	180	97.2222	1.6e-93	1
Vas1_1804	1967555-1968073 - length=172 aa	172	1	167	WP_086938055.1	Vibrio sp. C4II189	HuvX protein [Vibrio sp. C4II189]	171	1	167	167	68.8623	2.6e-61	0.97093
Vas1_1805	1968155-1969504 - length=449 aa	449	1	449	GAL09938.1	Vibrio sp. C7	radical SAM family protein HutW [Vibrio sp. C7]	456	8	456	449	95.5457	5.9e-251	1
Vas1_1806	1969722-1970576 + length=284 aa	284	1	284	WP_086939131.1	Vibrio sp. C4II189	hemin ABC transporter substrate-binding protein [Vibrio sp. C4II189]	286	1	286	287	68.2927	7.9e-100	1.01056
Vas1_1807	1970576-1971619 + length=347 aa	347	1	347	GAL09941.1	Vibrio sp. C7	hemin ABC transporter permease protein [Vibrio sp. C7]	347	1	347	347	98.8473	1.2e-177	1
Vas1_1808	1971616-1972383 + length=255 aa	255	1	255	WP_086939133.1	Vibrio sp. C4II189	heme ABC transporter ATP-binding protein [Vibrio sp. C4II189]	255	1	255	255	77.2549	3e-106	1
Vas1_1809	1972402-1973043 + length=213 aa	213	8	213	GAL09944.1	Vibrio sp. C7	flavin reductase [Vibrio sp. C7]	207	2	207	206	79.1262	1.4e-88	0.967136
Vas1_181	199274-199417 + length=47 aa	47	1	47	EGU37608.1	Vibrio scophthalmi LMG 19158	hypothetical protein VIS19158_09392 [Vibrio scophthalmi LMG 19158]	47	1	47	47	97.8723	1.1e-17	1
Vas1_1810	1973161-1975128 + length=655 aa	655	10	655	WP_086939137.1	Vibrio sp. C4II189	hypothetical protein [Vibrio sp. C4II189]	655	10	655	646	62.5387	3.8e-246	0.98626
Vas1_1811	1975155-1976243 + length=362 aa	362	1	362	WP_086939138.1	Vibrio sp. C4II189	hypothetical protein [Vibrio sp. C4II189]	365	1	365	373	50.134	3.8e-83	1.03039
Vas1_1812	1976385-1977077 + length=230 aa	230	1	230	WP_017035904.1	Vibrio genomosp. F10	hypothetical protein [Vibrio genomosp. F10] OCH76945.1 3-methyladenine DNA glycosylase [Vibrio genomosp. F10] OEE94368.1 3-methyladenine DNA glycosylase [Vibrio genomosp. F10 str. 9ZC157] OEF05490.1 3-methyladenine DNA glycosylase [Vibrio genomosp. F10 str. 9ZB36]	230	1	230	230	88.2609	2.3e-113	1
Vas1_1813	1977210-1977647 + length=145 aa	145	11	145	GAL09948.1	Vibrio sp. C7	GNAT family acetyltransferase YjcF [Vibrio sp. C7]	135	1	135	135	95.5556	3e-63	0.931034
Vas1_1814	1977741-1978475 - length=244 aa	244	1	242	WP_047008597.1	Vibrio alginolyticus	1-(5-phosphoribosyl)-5-((5-phosphoribosylamino)methylideneamino)imidazole-4-carboxamide isomerase [Vibrio alginolyticus] KLE25478.1 1-(5-phosphoribosyl)-5-[(5-phosphoribosylamino)methylideneamino] imidazole-4-carboxamide isomerase [Vibrio alginolyticus]	245	1	242	242	95.0413	3.8e-127	0.991803
Vas1_1815	1978495-1979109 - length=204 aa	204	1	204	GAL09950.1	Vibrio sp. C7	imidazole glycerol phosphate synthase amidotransferase subunit [Vibrio sp. C7]	204	1	204	204	99.0196	6.5e-112	1
Vas1_1816	1979122-1980195 - length=357 aa	357	1	357	GAL09951.1	Vibrio sp. C7	histidinol-phosphatase [Vibrio sp. C7]	357	1	357	357	99.1597	5.5e-207	1
Vas1_1817	1980289-1981329 - length=346 aa	346	1	346	WP_006881197.1	Vibrio brasiliensis	histidinol-phosphate transaminase [Vibrio brasiliensis] EGA63947.1 histidinol-phosphate aminotransferase [Vibrio brasiliensis LMG 20546]	346	1	346	346	93.0636	2.6e-185	1
Vas1_1818	1981329-1982624 - length=431 aa	431	1	427	WP_010449160.1	Vibrio rotiferianus	histidinol dehydrogenase [Vibrio rotiferianus]	430	1	427	427	92.5059	4.6e-216	0.990719
Vas1_1819	1982629-1983525 - length=298 aa	298	1	298	GAL09956.1	Vibrio sp. C7	ATP phosphoribosyltransferase [Vibrio sp. C7]	298	1	298	298	100	1e-161	1
Vas1_182	200977-201234 + length=85 aa	85	1	85	CCN38115.1	Vibrio nigripulchritudo AM115	conserved hypothetical protein [Vibrio nigripulchritudo AM115]	85	1	85	85	82.3529	4.9e-29	1
Vas1_1820	1983832-1984998 - length=388 aa	388	12	237	GAL09958.1	Vibrio sp. C7	hypothetical protein JCM19233_935 [Vibrio sp. C7]	271	29	254	226	92.4779	1.4e-110	0.582474
Vas1_1821	1985227-1988574 - length=1115 aa	1115	791	1068	GAL09960.1	Vibrio sp. C7	sensory box histidine kinase [Vibrio sp. C7]	282	1	278	278	97.482	3.3e-149	0.249327
Vas1_1822	1988715-1990391 + length=558 aa	558	212	558	GAL09967.1	Vibrio sp. C7	hypothetical protein JCM19233_944 [Vibrio sp. C7]	347	1	347	347	99.7118	8e-189	0.621864
Vas1_1823	1990394-1991584 + length=396 aa	396	1	396	GAL09968.1	Vibrio sp. C7	EAL domain [Vibrio sp. C7]	396	1	396	396	97.9798	1.5e-218	1
Vas1_1824	1991603-1992310 + length=235 aa	235	1	132	GAL09969.1	Vibrio sp. C7	hypothetical protein JCM19233_946 [Vibrio sp. C7]	159	1	132	132	92.4242	2.4e-62	0.561702
Vas1_1825	1992354-1993793 - length=479 aa	479	1	479	WP_047042139.1	Vibrio mexicanus	amidohydrolase [Vibrio mexicanus]	479	1	479	479	88.5177	2e-249	1
Vas1_1827	1994013-1994705 + length=230 aa	230	1	230	GAL09973.1	Vibrio sp. C7	RecA/RadA recombinase [Vibrio sp. C7]	230	1	230	230	99.1304	3.5e-130	1
Vas1_1828	1994708-1996132 + length=474 aa	474	1	302	GAL09974.1	Vibrio sp. C7	DNA polymerase-like protein PA0670 [Vibrio sp. C7]	311	1	302	302	98.3444	9.9e-164	0.637131
Vas1_1829	1996148-1999219 + length=1023 aa	1023	1	1023	OIQ24757.1	Vibrio sp. MedPESWchi	error-prone DNA polymerase [Vibrio sp. MedPE-SWchi]	1023	1	1023	1023	74.7801	0	1
Vas1_183	204111-204365 - length=84 aa	84	17	70	AKU53614.1	Vibrio parahaemolyticus	hypothetical protein FORC8_0054 [Vibrio parahaemolyticus] APE82667.1 hypothetical protein FORC18_0054 [Vibrio parahaemolyticus]	64	1	50	54	83.3333	2.6e-14	0.642857
Vas1_1830	1999303-1999545 + length=80 aa	80	32	80	GAL09980.1	Vibrio sp. C7	hypothetical protein JCM19233_957 [Vibrio sp. C7]	49	1	49	49	97.9592	7.3e-19	0.6125
Vas1_1831	1999611-2000723 + length=370 aa	370	16	186	GAL09981.1	Vibrio sp. C7	TPR repeat protein SEL1 subfamily [Vibrio sp. C7]	273	1	171	171	99.4152	8.7e-91	0.462162
Vas1_1832	2000752-2001012 - length=86 aa	86	1	86	GAL09983.1	Vibrio sp. C7	hypothetical protein JCM19233_960 [Vibrio sp. C7]	86	1	86	86	100	6.2e-40	1
Vas1_1833	2001108-2002889 - length=593 aa	593	2	593	GAL09984.1	Vibrio sp. C7	glycerophosphoryl diester phosphodiesterase [Vibrio sp. C7]	592	1	592	592	98.4797	1.7e-310	0.998314
Vas1_1834	2003253-2003546 + length=97 aa	97	1	42	GAL09985.1	Vibrio sp. C7	hypothetical protein JCM19233_962 [Vibrio sp. C7]	61	1	42	42	97.619	4.3e-13	0.43299
Vas1_1835	2003662-2004000 + length=112 aa	112	1	112	WP_021456219.1	Vibrio coralliilyticus	hypothetical protein [Vibrio coralliilyticus] ERB65599.1 hypothetical protein N779_09165 [Vibrio coralliilyticus OCN008]	112	1	112	112	91.9643	2.6e-54	1
Vas1_1836	2004156-2004695 - length=179 aa	179	1	179	WP_038172742.1	Vibrio pacinii	hypothetical protein [Vibrio pacinii]	179	1	179	179	87.1508	4e-89	1
Vas1_1837	2005105-2005695 - length=196 aa	196	1	196	GAL09990.1	Vibrio sp. C7	lipoprotein YcfM [Vibrio sp. C7]	196	1	196	196	99.4898	9.9e-102	1
Vas1_1838	2005770-2006153 - length=127 aa	127	1	127	GAL09991.1	Vibrio sp. C7	YcfL protein [Vibrio sp. C7]	127	1	127	127	99.2126	6.3e-65	1
Vas1_1839	2006153-2007556 - length=467 aa	467	5	467	KOO16820.1	Vibrio xuii	hypothetical protein AKJ18_01745 [Vibrio xuii]	464	1	463	463	57.2354	6.8e-149	0.991435
Vas1_184	204995-205138 + length=47 aa	47	1	47	EGU37608.1	Vibrio scophthalmi LMG 19158	hypothetical protein VIS19158_09392 [Vibrio scophthalmi LMG 19158]	47	1	47	47	97.8723	1.1e-17	1
Vas1_1840	2007605-2007955 - length=116 aa	116	1	116	WP_004746983.1	Vibrio tubiashii	histidine triad nucleotide-binding protein [Vibrio tubiashii] EGU50214.1 histidine triad nucleotide-binding protein 2 [Vibrio tubiashii ATCC 19109] EIF04038.1 histidine triad nucleotide-binding protein 2 [Vibrio tubiashii NCIMB 1337 = ATCC 19106] AIW14478.1 purine nucleoside phosphoramidase [Vibrio tubiashii ATCC 19109]	116	1	116	116	89.6552	4.6e-54	1
Vas1_1841	2008284-2010275 + length=663 aa	663	1	663	WP_001887904.1	Vibrio cholerae	methyl-accepting chemotaxis protein [Vibrio cholerae] KNA59421.1 methyl-accepting chemotaxis protein [Vibrio cholerae V51]	672	10	672	663	65.6109	6.2e-204	1
Vas1_1842	2010547-2011716 + length=389 aa	389	1	367	GAL09998.1	Vibrio sp. C7	hypothetical protein JCM19233_975 [Vibrio sp. C7]	382	1	367	367	98.6376	5e-206	0.943445
Vas1_1843	2011805-2012644 - length=279 aa	279	1	279	GAL27173.1	Vibrio variabilis	transcriptional regulator for fatty acid degradation FadR GntR family [Vibrio variabilis]	279	1	279	279	87.0968	1.2e-137	1
Vas1_1844	2013310-2014902 + length=530 aa	530	1	530	WP_004743163.1	Vibrio tubiashii	Na+/H+ antiporter NhaB [Vibrio tubiashii] EGU58378.1 sodium/proton antiporter [Vibrio tubiashii ATCC 19109] EIF04042.1 sodium/proton antiporter [Vibrio tubiashii NCIMB 1337 = ATCC 19106] AIW14482.1 sodium:proton antiporter [Vibrio tubiashii ATCC 19109]	529	1	529	530	84.9057	1.2e-234	1
Vas1_1845	2014980-2015510 + length=176 aa	176	1	168	KDN27801.1	Vibrio fortis	dihydrolipoamide acyltransferase [Vibrio fortis]	172	1	168	168	76.7857	1.5e-72	0.954545
Vas1_1846	2015613-2018594 - length=993 aa	993	1	993	WP_039479753.1	Vibrio sinaloensis	DNA translocase FtsK [Vibrio sinaloensis] KHT35828.1 cell division protein FtsK [Vibrio sinaloensis]	977	1	977	999	70.3704	0	1.00604
Vas1_1847	2018751-2019245 - length=164 aa	164	1	164	GAL10006.1	Vibrio sp. C7	leucine-responsive regulatory protein [Vibrio sp. C7]	164	1	164	164	100	6.4e-86	1
Vas1_1848	2019402-2020526 + length=374 aa	374	1	374	GAL10007.1	Vibrio sp. C7	alanine dehydrogenase [Vibrio sp. C7]	374	1	374	374	98.9305	8.6e-203	1
Vas1_1849	2020631-2021053 - length=140 aa	140	1	140	GAL10008.1	Vibrio sp. C7	hypothetical protein JCM19233_985 [Vibrio sp. C7]	159	20	159	140	99.2857	2.6e-72	1
Vas1_185	206698-206955 + length=85 aa	85	1	85	CCN38115.1	Vibrio nigripulchritudo AM115	conserved hypothetical protein [Vibrio nigripulchritudo AM115]	85	1	85	85	83.5294	1.7e-29	1
Vas1_1850	2021442-2022638 + length=398 aa	398	1	398	GAL10009.1	Vibrio sp. C7	acetate kinase [Vibrio sp. C7]	398	1	398	398	100	5.9e-226	1
Vas1_1851	2022775-2024904 + length=709 aa	709	1	709	WP_047123622.1	Vibrio parahaemolyticus	phosphate acetyltransferase [Vibrio parahaemolyticus] KLI84836.1 phosphate acetyltransferase [Vibrio parahaemolyticus]	714	6	714	709	96.0508	0	1
Vas1_1852	2025048-2025662 - length=204 aa	204	1	204	GAL10012.1	Vibrio sp. C7	thiamin-phosphate pyrophosphorylase [Vibrio sp. C7]	206	1	206	206	97.0874	4.5e-105	1.0098
Vas1_1853	2025742-2026527 - length=261 aa	261	1	261	GAL10013.1	Vibrio sp. C7	hydroxyethylthiazole kinase [Vibrio sp. C7]	270	10	270	261	98.0843	2.3e-130	1
Vas1_1854	2026547-2027206 - length=219 aa	219	1	219	GAL10014.1	Vibrio sp. C7	thiaminase II [Vibrio sp. C7]	219	1	219	219	98.6301	1.9e-122	1
Vas1_1855	2027216-2028166 - length=316 aa	316	1	316	GAL10015.1	Vibrio sp. C7	hydroxymethylpyrimidine ABC transporter substrate-binding component [Vibrio sp. C7]	316	1	316	316	99.0506	7e-174	1
Vas1_1856	2028199-2028987 - length=262 aa	262	9	262	WP_010453343.1	Vibrio rotiferianus	ABC transporter permease [Vibrio rotiferianus]	266	13	266	254	82.6772	2.4e-111	0.969466
Vas1_1857	2028992-2029741 - length=249 aa	249	1	249	GAL10018.1	Vibrio sp. C7	hydroxymethylpyrimidine ABC transporter ATPase component [Vibrio sp. C7]	350	102	350	249	96.3855	3.2e-129	1
Vas1_1858	2029746-2030588 - length=280 aa	280	11	280	WP_005374288.1	Vibrio alginolyticus	bifunctional hydroxymethylpyrimidine kinase/phosphomethylpyrimidine kinase [Vibrio alginolyticus] EAS75251.1 phosphomethylpyrimidine kinase [Vibrio alginolyticus 12G01]	285	16	285	270	88.5185	1.8e-125	0.964286
Vas1_1859	2030842-2033334 - length=830 aa	830	1	812	WP_017243365.1	Vibrio breoganii	nitrate reductase [Vibrio breoganii] OEF82882.1 nitrate reductase [Vibrio breoganii 1C10]	834	1	811	812	65.3941	0	0.978313
Vas1_1860	2033736-2034533 + length=265 aa	265	3	260	WP_053395980.1	Vibrio nereis	uroporphyrin-III methyltransferase [Vibrio nereis] KOO03194.1 uroporphyrin-III methyltransferase [Vibrio nereis]	270	2	261	260	68.4615	3.5e-94	0.981132
Vas1_1861	2034582-2037131 + length=849 aa	849	1	848	WP_053395979.1	Vibrio nereis	nitrite reductase large subunit [Vibrio nereis] KOO03193.1 nitrite reductase [Vibrio nereis]	849	1	849	849	84.4523	0	1
Vas1_1862	2037142-2037507 + length=121 aa	121	1	118	GAL10028.1	Vibrio sp. C7	nitrite reductase [NAD(P)H] small subunit [Vibrio sp. C7]	118	1	118	118	98.3051	1.7e-59	0.975207
Vas1_1863	2037628-2039031 + length=467 aa	467	1	467	WP_023404575.1	Vibrio halioticoli	NarK family nitrate/nitrite MFS transporter [Vibrio halioticoli] GAD90225.1 hypothetical protein VHA01S_037_00130 [Vibrio halioticoli NBRC 102217]	489	23	489	467	91.0064	6.4e-240	1
Vas1_1864	2039097-2040875 + length=592 aa	592	1	591	WP_053395976.1	Vibrio nereis	serine/threonine protein kinase [Vibrio nereis] KOO03190.1 serine/threonine protein kinase [Vibrio nereis]	581	1	581	593	61.7201	6.7e-210	1.00169
Vas1_1865	2040944-2041381 + length=145 aa	145	1	145	GAM70363.1	Vibrio sp. JCM 19236	hypothetical protein JCM19236_501 [Vibrio sp. JCM 19236]	145	1	145	145	84.8276	3e-71	1
Vas1_1866	2041533-2041901 + length=122 aa	122	1	122	WP_017024019.1	Vibrio rumoiensis	hypothetical protein [Vibrio rumoiensis]	303	1	122	122	55.7377	4e-32	1
Vas1_1867	2041962-2042438 + length=158 aa	158	1	154	GAL10035.1	Vibrio sp. C7	GGDEF domain protein [Vibrio sp. C7]	160	1	154	154	98.0519	1.5e-79	0.974684
Vas1_1868	2042619-2044091 + length=490 aa	490	1	486	WP_039463574.1	Vibrio navarrensis	MFS transporter [Vibrio navarrensis] KGK14334.1 DeoR faimly transcriptional regulator [Vibrio navarrensis]	494	1	486	486	86.4198	8.5e-227	0.991837
Vas1_1869	2044266-2044499 + length=77 aa	77	1	77	GAL10038.1	Vibrio sp. C7	DNA-binding protein inhibitor Id-2-related protein [Vibrio sp. C7]	77	1	77	77	100	9.2e-35	1
Vas1_187	210021-210215 + length=64 aa	64	1	64	GAL14014.1	Vibrio sp. C7	hypothetical protein JCM19233_5026 [Vibrio sp. C7]	64	1	64	64	100	1.6e-29	1
Vas1_1870	2044568-2045386 - length=272 aa	272	77	272	GAL10039.1	Vibrio sp. C7	hypothetical protein JCM19233_1016 [Vibrio sp. C7]	196	1	196	196	98.9796	3.9e-104	0.720588
Vas1_1871	2045580-2047859 - length=759 aa	759	2	757	WP_038207272.1	Vibrio tubiashii	5-methyltetrahydropteroyltriglutamate--homocysteine S-methyltransferase [Vibrio tubiashii] KGY12120.1 5-methyltetrahydropteroyltriglutamate--homocysteine methyltransferase [Vibrio tubiashii]	761	3	759	757	71.9947	0	0.997365
Vas1_1872	2048091-2049002 + length=303 aa	303	1	303	WP_017051997.1	Vibrio genomosp. F6	XRE family transcriptional regulator [Vibrio genomosp. F6] OEE79067.1 transcriptional regulator [Vibrio genomosp. F6 str. FF-238]	303	1	303	303	88.1188	2e-154	1
Vas1_1873	2049056-2049256 - length=66 aa	66	1	66	WP_053309304.1	Vibrio alginolyticus	hypothetical protein [Vibrio alginolyticus] KOE87307.1 hypothetical protein ACS86_03720 [Vibrio alginolyticus]	66	1	66	66	90.9091	1.3e-26	1
Vas1_1874	2049367-2050059 - length=230 aa	230	1	230	GAL10046.1	Vibrio sp. C7	hypothetical protein JCM19233_1023 [Vibrio sp. C7]	230	1	230	230	98.6957	9.8e-117	1
Vas1_1875	2050244-2052571 + length=775 aa	775	1	713	WP_010447458.1	Vibrio rotiferianus	YgiQ family radical SAM protein [Vibrio rotiferianus]	794	1	710	713	91.1641	0	0.92
Vas1_1876	2052748-2054142 + length=464 aa	464	1	460	WP_017037845.1	Vibrio genomosp. F10	TolC family protein [Vibrio genomosp. F10] OEE96017.1 hypothetical protein A1QK_14555 [Vibrio genomosp. F10 str. 9ZD137]	472	1	464	465	73.5484	4.3e-180	1.00216
Vas1_1877	2054151-2055125 + length=324 aa	324	1	324	WP_080538235.1	Vibrio vulnificus	hypothetical protein [Vibrio vulnificus] OQK46037.1 membrane-fusion protein [Vibrio vulnificus] OQK65062.1 membrane-fusion protein [Vibrio vulnificus] OQK66981.1 membrane-fusion protein [Vibrio vulnificus]	324	1	324	324	83.0247	1.3e-146	1
Vas1_1878	2055138-2056283 + length=381 aa	381	1	381	GAL10054.1	Vibrio sp. C7	ABC-type multidrug transport system permease component [Vibrio sp. C7]	381	1	381	381	95.2756	8.7e-203	1
Vas1_1879	2056280-2057446 + length=388 aa	388	1	375	WP_039429354.1	Vibrio navarrensis	ABC transporter permease [Vibrio navarrensis] KGK08556.1 ABC transporter [Vibrio navarrensis]	375	1	375	375	69.6	5.7e-141	0.966495
Vas1_188	210270-211136 - length=288 aa	288	1	288	GAL14015.1	Vibrio sp. C7	protein YicC [Vibrio sp. C7]	288	1	288	288	98.9583	1.6e-153	1
Vas1_1880	2058295-2058624 + length=109 aa	109	2	107	WP_017030099.1	Vibrio breoganii	DUF2750 domain-containing protein [Vibrio breoganii] ANO34550.1 hypothetical protein A6E01_15225 [Vibrio breoganii] OED89817.1 hypothetical protein A1QE_06540 [Vibrio breoganii ZF-55] OED96999.1 hypothetical protein A1QG_17240 [Vibrio breoganii ZF-29] OEF82193.1 hypothetical protein B003_11050 [Vibrio breoganii 1C10]	126	18	123	106	85.8491	2.7e-48	0.972477
Vas1_1881	2058688-2059440 - length=250 aa	250	1	250	GAL10058.1	Vibrio sp. C7	hypothetical protein JCM19233_1035 [Vibrio sp. C7]	250	1	250	250	87.2	9.7e-118	1
Vas1_1882	2059696-2062158 - length=820 aa	820	1	820	WP_038205350.1	Vibrio tubiashii	trimethylamine-N-oxide reductase TorA [Vibrio tubiashii] KGY12831.1 trimethylamine N-oxide reductase I catalytic subunit [Vibrio tubiashii]	820	1	820	820	92.439	0	1
Vas1_1883	2062183-2063361 - length=392 aa	392	2	392	WP_038205353.1	Vibrio tubiashii	pentaheme c-type cytochrome TorC [Vibrio tubiashii] KGY12832.1 nitrate reductase [Vibrio tubiashii]	393	3	393	391	93.3504	3.3e-221	0.997449
Vas1_1884	2063404-2063580 - length=58 aa	58	1	58	GAL10064.1	Vibrio sp. C7	periplasmic nitrate reductase component NapE [Vibrio sp. C7]	58	1	58	58	100	1.2e-23	1
Vas1_1885	2063985-2064809 + length=274 aa	274	79	274	GAL10065.1	Vibrio sp. C7	nucleoside-diphosphate-sugar epimerase [Vibrio sp. C7]	196	1	196	196	98.4694	9.9e-108	0.715328
Vas1_1886	2064814-2065449 + length=211 aa	211	1	211	GAL10066.1	Vibrio sp. C7	hypothetical protein JCM19233_1043 [Vibrio sp. C7]	211	1	211	211	99.0521	4.6e-113	1
Vas1_1887	2065511-2067787 - length=758 aa	758	1	758	WP_004413412.1	Vibrio orientalis	ATP-dependent Clp protease ATP-binding subunit ClpA [Vibrio orientalis] EEX91861.1 ATP-dependent Clp protease ATP-binding subunit ClpA [Vibrio orientalis CIP 102891 = ATCC 33934] EGU47950.1 ATP-dependent Clp protease ATP-binding subunit [Vibrio orientalis CIP 102891 = ATCC 33934]	756	1	756	758	90.5013	0	1
Vas1_1888	2067873-2068193 - length=106 aa	106	1	106	WP_047043568.1	Vibrio mexicanus	ATP-dependent Clp protease adaptor ClpS [Vibrio mexicanus]	106	1	106	106	85.8491	6.5e-47	1
Vas1_1889	2068688-2068918 + length=76 aa	76	1	76	GAL10070.1	Vibrio sp. C7	cold shock protein CspD [Vibrio sp. C7]	76	1	76	76	98.6842	3.7e-36	1
Vas1_189	211317-212033 + length=238 aa	238	1	238	WP_045590003.1	Vibrio vulnificus	ribonuclease PH [Vibrio vulnificus]	238	1	238	238	94.1176	1.5e-120	1
Vas1_1890	2069062-2071284 - length=740 aa	740	1	740	WP_038212979.1	Vibrio variabilis	isocitrate dehydrogenase, NADP-dependent [Vibrio variabilis] KHA61861.1 isocitrate dehydrogenase [Vibrio variabilis]	741	1	740	740	85.9459	0	1
Vas1_1891	2071609-2072262 + length=217 aa	217	1	217	WP_053393807.1	Vibrio nereis	23S rRNA pseudouridylate synthase [Vibrio nereis] KOO05296.1 23S rRNA pseudouridylate synthase [Vibrio nereis]	232	1	230	230	76.087	3.3e-90	1.05991
Vas1_1892	2072410-2073612 - length=400 aa	400	1	400	WP_047043852.1	Vibrio mexicanus	trans-2-enoyl-CoA reductase [Vibrio mexicanus]	400	1	400	400	92.5	5.4e-211	1
Vas1_1893	2073919-2076222 - length=767 aa	767	1	767	WP_006878142.1	Vibrio brasiliensis	acyl-CoA dehydrogenase [Vibrio brasiliensis] EGA66965.1 acyl-CoA dehydrogenase [Vibrio brasiliensis LMG 20546]	763	1	763	768	82.2917	0	1.0013
Vas1_1894	2076264-2076872 - length=202 aa	202	1	202	GAL10081.1	Vibrio sp. C7	predicted transcriptional regulator for fatty acid degradation FadQ TetR family [Vibrio sp. C7]	202	1	202	202	98.5149	9.6e-108	1
Vas1_1895	2077331-2077720 - length=129 aa	129	1	129	WP_017035828.1	Vibrio genomosp. F10	glycine zipper family protein [Vibrio genomosp. F10] OEF08692.1 RNA polymerase subunit sigma [Vibrio genomosp. F10 str. 9ZB36]	129	1	129	129	62.7907	7.9e-23	1
Vas1_1896	2077892-2080012 - length=706 aa	706	1	706	GAL10085.1	Vibrio sp. C7	methyl-accepting chemotaxis protein [Vibrio sp. C7]	706	1	706	706	98.1586	0	1
Vas1_1897	2080297-2081103 + length=268 aa	268	1	268	WP_054963076.1	Vibrio bivalvicida	exodeoxyribonuclease III [Vibrio bivalvicida] OAJ95659.1 exodeoxyribonuclease III [Vibrio bivalvicida]	268	1	268	268	89.1791	2e-145	1
Vas1_1898	2081157-2081834 - length=225 aa	225	1	225	GAL10095.1	Vibrio sp. C7	histidine ABC transporter permease protein HisM [Vibrio sp. C7]	225	1	225	225	99.5556	6.9e-123	1
Vas1_1899	2081837-2082577 - length=246 aa	246	17	246	GAL10096.1	Vibrio sp. C7	arginine/ornithine ABC transporter permease protein AotQ [Vibrio sp. C7]	230	1	230	230	99.1304	6e-120	0.934959
Vas1_19	16238-17779 + length=513 aa	513	1	513	GAL12735.1	Vibrio sp. C7	ATP synthase alpha chain [Vibrio sp. C7]	513	1	513	513	100	2.3e-283	1
Vas1_190	212156-212797 + length=213 aa	213	1	213	GAL14017.1	Vibrio sp. C7	orotate phosphoribosyltransferase [Vibrio sp. C7]	213	1	213	213	99.5305	3.2e-114	1
Vas1_1900	2082662-2083429 - length=255 aa	255	1	255	GAL10097.1	Vibrio sp. C7	lysine-arginine-ornithine-binding periplasmic protein precursor [Vibrio sp. C7]	255	1	255	255	94.1176	1.2e-136	1
Vas1_1901	2083515-2084285 - length=256 aa	256	1	256	GAL10098.1	Vibrio sp. C7	arginine/ornithine ABC transporter ATP-binding protein AotP [Vibrio sp. C7]	256	1	256	256	99.2188	3.5e-139	1
Vas1_1902	2084603-2086033 - length=476 aa	476	1	476	WP_062460293.1	Vibrio mediterranei	hypothetical protein [Vibrio mediterranei] SBO10617.1 hypothetical protein VME0621_02739 [Vibrio mediterranei]	474	1	474	477	44.6541	1.2e-84	1.0021
Vas1_1903	2086519-2088066 + length=515 aa	515	1	515	GAL10102.1	Vibrio sp. C7	hypothetical protein JCM19233_1079 [Vibrio sp. C7]	515	1	515	515	99.8058	5.2e-291	1
Vas1_1904	2088346-2090622 + length=758 aa	758	1	758	SEG41447.1	Vibrio hangzhouensis	formate C-acetyltransferase [Vibrio hangzhouensis]	758	1	758	758	98.5488	0	1
Vas1_1905	2090785-2091783 + length=332 aa	332	35	332	GAL10105.1	Vibrio sp. C7	hypothetical protein JCM19233_1082 [Vibrio sp. C7]	298	1	298	298	99.6644	3.9e-175	0.89759
Vas1_1906	2091941-2092681 + length=246 aa	246	1	246	GAL10106.1	Vibrio sp. C7	pyruvate formate-lyase activating enzyme [Vibrio sp. C7]	246	1	246	246	100	4.8e-146	1
Vas1_1907	2092741-2093241 + length=166 aa	166	1	166	WP_042471957.1	Vibrio maritimus	YfbU family protein [Vibrio maritimus] GAL18432.1 hypothetical protein JCM19235_1855 [Vibrio maritimus] GAL25400.1 hypothetical protein JCM19239_6320 [Vibrio variabilis]	166	1	166	166	82.5301	1.3e-73	1
Vas1_1908	2093319-2094074 - length=251 aa	251	21	251	KFK60098.1	Vibrio vulnificus	membrane protein [Vibrio vulnificus] KFK66058.1 membrane protein [Vibrio vulnificus] KFK68436.1 membrane protein [Vibrio vulnificus]	240	10	240	231	63.6364	3.9e-82	0.920319
Vas1_1909	2094580-2096514 + length=644 aa	644	1	644	WP_017054286.1	Vibrio genomosp. F6	PrkA family serine protein kinase [Vibrio genomosp. F6] OEE79488.1 PrkA family serine protein kinase [Vibrio genomosp. F6 str. FF-238]	644	1	644	644	95.8075	0	1
Vas1_191	212854-213804 - length=316 aa	316	1	315	WP_053396293.1	Vibrio nereis	lipid A biosynthesis lauroyl acyltransferase [Vibrio nereis] KOO02884.1 lipid A biosynthesis lauroyl acyltransferase [Vibrio nereis]	316	1	315	315	80	6.9e-153	0.996835
Vas1_1910	2096570-2097841 + length=423 aa	423	1	421	WP_045463583.1	Vibrio hyugaensis	hypothetical protein [Vibrio hyugaensis]	423	1	421	421	88.361	2.6e-200	0.995272
Vas1_1911	2097851-2099389 + length=512 aa	512	10	512	WP_006074130.1	Vibrio shilonii	SpoVR family protein [Vibrio shilonii] EDL52140.1 hypothetical protein VSAK1_00245 [Vibrio shilonii AK1]	510	9	510	503	89.8608	2.9e-278	0.982422
Vas1_1912	2099474-2100241 - length=255 aa	255	1	255	GAL10115.1	Vibrio sp. C7	3-deoxy-manno-octulosonate cytidylyltransferase [Vibrio sp. C7]	255	1	255	255	98.8235	5.4e-140	1
Vas1_1913	2100241-2100387 - length=48 aa	48	1	48	GAL10116.1	Vibrio sp. C7	protein YcaR in KDO2-lipid A biosynthesis cluster [Vibrio sp. C7]	56	9	56	48	100	4.4e-19	1
Vas1_1914	2100404-2101411 - length=335 aa	335	1	335	WP_045403630.1	Vibrio hyugaensis	tetraacyldisaccharide 4'-kinase [Vibrio hyugaensis]	335	1	335	335	66.2687	5.6e-129	1
Vas1_1915	2101408-2103174 - length=588 aa	588	6	585	WP_045955711.1	Vibrio galatheae	lipid ABC transporter permease/ATP-binding protein [Vibrio galatheae] KJY83026.1 lipid transporter ATP-binding/permease [Vibrio galatheae]	582	2	581	580	82.2414	4e-271	0.986395
Vas1_1916	2103210-2105309 - length=699 aa	699	315	699	GAL10121.1	Vibrio sp. C7	predicted hydrolase of the metallo-beta-lactamase superfamily [Vibrio sp. C7]	385	1	385	385	96.1039	2.2e-215	0.550787
Vas1_1917	2105469-2105981 + length=170 aa	170	1	167	WP_075707917.1	Vibrio panuliri	ATP-binding protein [Vibrio panuliri] OLQ90371.1 ATP-binding protein [Vibrio panuliri]	172	1	167	167	82.6347	2.7e-79	0.982353
Vas1_1918	2106124-2107359 - length=411 aa	411	1	411	GAL10125.1	Vibrio sp. C7	lipoprotein releasing system transmembrane protein LolE [Vibrio sp. C7]	411	1	411	411	99.2701	5.5e-203	1
Vas1_1919	2107363-2107974 - length=203 aa	203	1	203	GAL10126.1	Vibrio sp. C7	lipoprotein releasing system ATP-binding protein LolD [Vibrio sp. C7]	203	1	203	203	99.5074	7.4e-108	1
Vas1_192	213809-214399 - length=196 aa	196	1	196	GAL14020.1	Vibrio sp. C7	transcriptional regulator SlmA TetR family [Vibrio sp. C7]	196	1	196	196	100	6e-99	1
Vas1_1920	2108033-2109238 - length=401 aa	401	1	401	WP_045623900.1	Vibrio vulnificus	lipoprotein-releasing system transmembrane subunit LolC [Vibrio vulnificus]	401	1	401	402	75.6219	8.4e-164	1.00249
Vas1_1921	2109507-2110079 + length=190 aa	190	1	187	WP_009601665.1	Vibrio caribbeanicus	hypothetical protein [Vibrio caribbeanicus] EFP96283.1 hypothetical protein VIBC2010_11979 [Vibrio caribbeanicus ATCC BAA-2122]	188	1	186	187	65.2406	2.7e-59	0.984211
Vas1_1922	2110084-2113542 + length=1152 aa	1152	1	1151	WP_075715663.1	Vibrio panuliri	transcription-repair coupling factor [Vibrio panuliri] OLQ88668.1 transcription-repair coupling factor [Vibrio panuliri]	1154	1	1151	1151	84.4483	0	0.999132
Vas1_1923	2113683-2114459 + length=258 aa	258	1	258	GAL10136.1	Vibrio sp. C7	hypothetical protein JCM19233_1113 [Vibrio sp. C7]	258	1	258	258	98.8372	3.2e-140	1
Vas1_1925	2114996-2115682 + length=228 aa	228	1	202	GAL10138.1	Vibrio sp. C7	short chain dehydrogenase [Vibrio sp. C7]	202	1	202	202	98.0198	4.5e-106	0.885965
Vas1_1926	2115866-2116072 + length=68 aa	68	1	68	GAL10139.1	Vibrio sp. C7	hypothetical protein JCM19233_1116 [Vibrio sp. C7]	68	1	68	68	100	1.7e-29	1
Vas1_1927	2116130-2118061 - length=643 aa	643	1	639	WP_061008731.1	Vibrio harveyi	DNA topoisomerase III [Vibrio harveyi]	655	1	640	640	82.0312	9.0e-311	0.995334
Vas1_1928	2118158-2118484 - length=108 aa	108	1	108	GAL10144.1	Vibrio sp. C7	glutaredoxin-related protein [Vibrio sp. C7]	108	1	108	108	100	5.9e-56	1
Vas1_1929	2118715-2119299 + length=194 aa	194	1	194	GAL10145.1	Vibrio sp. C7	superoxide dismutase [Vibrio sp. C7]	194	1	194	194	99.4845	6.2e-112	1
Vas1_193	214431-215630 - length=399 aa	399	1	360	GAL14021.1	Vibrio sp. C7	phosphopantothenoylcysteine decarboxylase /phosphopantothenoylcysteine synthetase [Vibrio sp. C7]	380	1	360	360	99.7222	1.3e-196	0.902256
Vas1_1930	2119445-2119948 + length=167 aa	167	1	167	GAL10146.1	Vibrio sp. C7	potential queD like 2 [Vibrio sp. C7]	167	1	167	167	99.4012	3.4e-74	1
Vas1_1931	2120083-2120757 + length=224 aa	224	1	222	WP_038133916.1	Vibrio caribbeanicus	short-chain dehydrogenase [Vibrio caribbeanicus] KHD26511.1 short-chain dehydrogenase [Vibrio caribbeanicus]	220	1	220	222	45.045	2.3e-46	0.991071
Vas1_1932	2120821-2121246 - length=141 aa	141	1	141	GAL10149.1	Vibrio sp. C7	low molecular weight protein tyrosine phosphatase [Vibrio sp. C7]	154	14	154	141	98.5816	2e-72	1
Vas1_1933	2121455-2122072 + length=205 aa	205	9	205	WP_006879402.1	Vibrio brasiliensis	cob(I)yrinic acid a,c-diamide adenosyltransferase [Vibrio brasiliensis] EGA65757.1 cob(I)alamin adenolsyltransferase/cobinamide ATP-dependent adenolsyltransferase [Vibrio brasiliensis LMG 20546]	201	5	201	197	88.3249	2.7e-94	0.960976
Vas1_1934	2122110-2122967 - length=285 aa	285	1	285	WP_005439131.1	Vibrio harveyi	thiol:disulfide oxidoreductase [Vibrio harveyi] EEZ87512.1 conserved hypothetical protein [Vibrio harveyi 1DA3]	286	1	285	285	84.2105	3.4e-143	1
Vas1_1935	2123211-2124092 + length=293 aa	293	1	292	WP_065207062.1	Vibrio splendidus	EamA family transporter [Vibrio splendidus] OBT25548.1 multidrug transporter [Vibrio splendidus]	297	1	295	295	86.4407	9.9e-138	1.00683
Vas1_1936	2124164-2125540 - length=458 aa	458	1	455	WP_053308919.1	Vibrio alginolyticus	melibiose/sodium symporter [Vibrio alginolyticus] KOE88413.1 melibiose:sodium symporter [Vibrio alginolyticus]	458	1	451	455	87.4725	5.3e-223	0.99345
Vas1_1937	2125869-2127986 - length=705 aa	705	1	704	WP_011151590.1	Vibrio vulnificus	alpha-galactosidase [Vibrio vulnificus] BAC96192.1 alpha-galactosidase [Vibrio vulnificus YJ016]	706	2	705	704	77.2727	0	0.998582
Vas1_1938	2128671-2129912 + length=413 aa	413	1	413	WP_039461572.1	Photobacterium gaetbulicola	maltoporin [Photobacterium gaetbulicola] KHT63595.1 maltoporin [Photobacterium gaetbulicola]	415	1	415	415	85.0602	3.7e-215	1.00484
Vas1_1939	2129980-2130873 + length=297 aa	297	1	296	WP_005431082.1	Vibrio campbellii	hypothetical protein [Vibrio campbellii] EDL69285.1 putative lipoprotein [Vibrio campbellii HY01]	291	1	290	302	39.7351	2.4e-51	1.01684
Vas1_194	215974-216528 + length=184 aa	184	1	184	GAL14022.1	Vibrio sp. C7	DNA repair protein RadC [Vibrio sp. C7]	222	39	222	184	100	9e-97	1
Vas1_1940	2130945-2134010 + length=1021 aa	1021	2	1020	WP_050909873.1	Vibrio campbellii	beta-D-galactosidase [Vibrio campbellii]	1030	3	1026	1024	72.4609	0	1.00294
Vas1_1941	2134147-2135151 + length=334 aa	334	1	334	GAL10172.1	Vibrio sp. C7	galactose operon repressor [Vibrio sp. C7]	334	1	334	334	99.7006	3.4e-187	1
Vas1_1942	2135265-2135555 - length=96 aa	96	1	96	GAM74594.1	Vibrio ishigakensis	hypothetical protein JCM19241_937 [Vibrio ishigakensis]	96	1	96	96	89.5833	1.5e-42	1
Vas1_1943	2135760-2136329 - length=189 aa	189	1	189	WP_027726855.1	Vibrio owensii	recombination protein RecR [Vibrio owensii] KIF44739.1 recombination protein RecR [Vibrio owensii CAIM 1854 = LMG 25443]	202	11	199	189	93.1217	7.6e-99	1
Vas1_1944	2136372-2136701 - length=109 aa	109	1	109	GAL10175.1	Vibrio sp. C7	hypothetical protein JCM19233_1152 [Vibrio sp. C7]	109	1	109	109	100	9.9e-51	1
Vas1_1945	2136774-2138921 - length=715 aa	715	1	715	WP_075649824.1	Vibrio ponticus	DNA polymerase III subunit gamma/tau [Vibrio ponticus] OLQ91211.1 DNA polymerase III subunit gamma/tau [Vibrio ponticus]	738	1	738	739	67.3884	3.9e-220	1.03357
Vas1_1946	2138925-2139470 - length=181 aa	181	1	181	GAL10180.1	Vibrio sp. C7	adenine phosphoribosyltransferase [Vibrio sp. C7]	181	1	181	181	99.4475	7.5e-96	1
Vas1_1947	2139621-2139890 - length=89 aa	89	1	89	GAL10181.1	Vibrio sp. C7	hypothetical protein related to heme utilization [Vibrio sp. C7]	89	1	89	89	100	6.2e-43	1
Vas1_1948	2140099-2140227 - length=42 aa	42	1	42	GAL10182.1	Vibrio sp. C7	hypothetical protein JCM19233_1159 [Vibrio sp. C7]	42	1	42	42	95.2381	4.1e-13	1
Vas1_1949	2140355-2141470 - length=371 aa	371	1	368	WP_053310183.1	Vibrio alginolyticus	response regulator [Vibrio alginolyticus] KOE82842.1 chemotaxis protein CheY [Vibrio alginolyticus]	372	1	368	373	64.0751	1.8e-136	1.00539
Vas1_195	216533-217222 - length=229 aa	229	1	229	GAL14023.1	Vibrio sp. C7	tRNA (guanosine18-2'-O-) -methyltransferase [Vibrio sp. C7]	229	1	229	229	99.1266	9.8e-125	1
Vas1_1950	2141770-2142654 + length=294 aa	294	1	288	WP_053310184.1	Vibrio alginolyticus	LysR family transcriptional regulator [Vibrio alginolyticus] KOE82843.1 LysR family transcriptional regulator [Vibrio alginolyticus]	291	1	288	288	78.4722	2.7e-127	0.979592
Vas1_1951	2142699-2143247 - length=182 aa	182	1	182	GAL10187.1	Vibrio sp. C7	protein ydjA [Vibrio sp. C7]	182	1	182	182	98.3516	1.8e-97	1
Vas1_1952	2143357-2145468 - length=703 aa	703	1	630	GAL10188.1	Vibrio sp. C7	enoyl-CoA hydratase [Vibrio sp. C7]	630	1	630	630	98.254	0	0.896159
Vas1_1953	2145468-2146793 - length=441 aa	441	12	441	WP_006879595.1	Vibrio brasiliensis	acetyl-CoA C-acyltransferase FadI [Vibrio brasiliensis] EGA65578.1 3-ketoacyl-CoA thiolase [Vibrio brasiliensis LMG 20546]	435	6	435	430	88.8372	5.3e-212	0.975057
Vas1_1954	2147299-2147805 + length=168 aa	168	1	168	KOO16267.1	Vibrio xuii	RNA polymerase subunit sigma [Vibrio xuii]	187	20	187	168	80.9524	2.9e-73	1
Vas1_1955	2147828-2148517 + length=229 aa	229	1	208	GAL10193.1	Vibrio sp. C7	hypothetical protein JCM19233_1170 [Vibrio sp. C7]	220	11	218	208	98.0769	2.6e-109	0.908297
Vas1_1956	2148773-2150026 + length=417 aa	417	3	417	WP_017099182.1	Vibrio tasmaniensis	long-chain fatty acid transporter [Vibrio tasmaniensis] OEF45995.1 long-chain fatty acid transporter [Vibrio tasmaniensis 1F-267] OEF68526.1 long-chain fatty acid transporter [Vibrio tasmaniensis 1F-187]	422	5	422	420	72.619	1.1e-169	1.00719
Vas1_1957	2150703-2153402 - length=899 aa	899	1	899	WP_045397999.1	Vibrio hyugaensis	bifunctional acetaldehyde-CoA/alcohol dehydrogenase [Vibrio hyugaensis]	900	1	900	900	97.4444	0	1.00111
Vas1_1958	2154058-2154696 + length=212 aa	212	1	212	GAL15120.1	Vibrio sp. C7	putative membrane protein [Vibrio sp. C7]	212	1	212	212	99.5283	2.7e-105	1
Vas1_1959	2154816-2155679 + length=287 aa	287	6	283	WP_047046634.1	Vibrio mexicanus	ion transporter [Vibrio mexicanus]	280	2	279	278	75.5396	5.2e-107	0.968641
Vas1_196	217291-219411 - length=706 aa	706	1	706	GAL14024.1	Vibrio sp. C7	GTP pyrophosphokinase (p)ppGpp synthetase II [Vibrio sp. C7]	706	1	706	706	99.8584	0	1
Vas1_1960	2155752-2156867 - length=371 aa	371	1	370	WP_022550074.1	Vibrio nigripulchritudo	aspartate-semialdehyde dehydrogenase [Vibrio nigripulchritudo] CCO57047.1 Aspartate-semialdehyde dehydrogenase [Vibrio nigripulchritudo] CCN34523.1 Aspartate-semialdehyde dehydrogenase [Vibrio nigripulchritudo AM115] CCN81658.1 Aspartate-semialdehyde dehydrogenase [Vibrio nigripulchritudo BLFn1] CCN67452.1 Aspartate-semialdehyde dehydrogenase [Vibrio nigripulchritudo Pon4] CCN69901.1 Aspartate-se…	370	1	370	370	92.1622	2.6e-199	0.997305
Vas1_1961	2157005-2158192 - length=395 aa	395	1	395	GAL15115.1	Vibrio sp. C7	methyl-accepting chemotaxis protein [Vibrio sp. C7]	395	1	395	395	98.7342	1.1e-160	1
Vas1_1962	2158431-2159651 - length=406 aa	406	1	295	GAL15111.1	Vibrio sp. C7	hypothetical protein JCM19233_6127 [Vibrio sp. C7]	298	1	295	295	99.322	5.5e-155	0.726601
Vas1_1963	2159742-2160746 - length=334 aa	334	1	334	GAL15110.1	Vibrio sp. C7	nucleoid-associated protein NdpA [Vibrio sp. C7]	334	1	334	334	99.1018	8.8e-183	1
Vas1_1964	2160834-2161058 + length=74 aa	74	1	74	GAL15109.1	Vibrio sp. C7	hypothetical protein JCM19233_6125 [Vibrio sp. C7]	74	1	74	74	100	3.8e-30	1
Vas1_1965	2161084-2162859 + length=591 aa	591	1	589	WP_038156123.1	Vibrio sp. B183	DUF3413 domain-containing protein [Vibrio sp. B183] KFI13853.1 hydrolase [Vibrio sp. B183]	601	1	597	597	67.6717	3.3e-241	1.01015
Vas1_1967	2163392-2163724 - length=110 aa	110	2	110	WP_084705483.1	Vibrio mexicanus	QacE family quaternary ammonium compound efflux SMR transporter [Vibrio mexicanus]	109	1	109	109	88.0734	4.8e-45	0.990909
Vas1_1968	2163909-2164586 + length=225 aa	225	1	225	GAL15104.1	Vibrio sp. C7	phosphoserine phosphatase [Vibrio sp. C7]	224	1	224	225	85.7778	2.8e-100	1
Vas1_1969	2165295-2166038 - length=247 aa	247	1	238	WP_004748243.1	Vibrio tubiashii	hypothetical protein [Vibrio tubiashii] EGU48032.1 hypothetical protein VITU9109_09697 [Vibrio tubiashii ATCC 19109] EIF04076.1 hypothetical protein VT1337_11492 [Vibrio tubiashii NCIMB 1337 = ATCC 19106] AIW14516.1 membrane protein [Vibrio tubiashii ATCC 19109]	246	1	238	238	59.6639	5.9e-75	0.963563
Vas1_197	219465-219737 - length=90 aa	90	1	90	GAL14025.1	Vibrio sp. C7	DNA-directed RNA polymerase omega subunit [Vibrio sp. C7]	90	1	90	90	100	2.8e-27	1
Vas1_1970	2166207-2166512 + length=101 aa	101	1	101	GAL09567.1	Vibrio sp. C7	predicted methylated DNA-protein cysteine methyltransferase [Vibrio sp. C7]	101	1	101	101	98.0198	1.6e-50	1
Vas1_1971	2166577-2167002 - length=141 aa	141	1	141	GAL09566.1	Vibrio sp. C7	lipoprotein-related protein [Vibrio sp. C7]	141	1	141	141	100	5.5e-70	1
Vas1_1972	2167223-2168080 + length=285 aa	285	1	285	GAL09565.1	Vibrio sp. C7	acyl-CoA thioesterase II [Vibrio sp. C7]	285	1	285	285	100	1.6e-164	1
Vas1_1973	2168092-2168730 - length=212 aa	212	1	212	GAL09564.1	Vibrio sp. C7	hypothetical protein JCM19233_530 [Vibrio sp. C7]	212	1	212	212	97.1698	6.2e-57	1
Vas1_1974	2168743-2169201 - length=152 aa	152	2	152	WP_009600507.1	Vibrio caribbeanicus	Lrp/AsnC family transcriptional regulator [Vibrio caribbeanicus] EFP97320.1 AsnC family transcriptional regulator [Vibrio caribbeanicus ATCC BAA-2122]	155	5	155	151	85.4305	3.6e-67	0.993421
Vas1_1975	2169323-2170390 + length=355 aa	355	1	352	KOO16845.1	Vibrio xuii	cysteine synthase [Vibrio xuii]	356	1	352	352	86.6477	2.7e-182	0.991549
Vas1_1976	2170483-2171235 - length=250 aa	250	1	204	GAL09559.1	Vibrio sp. C7	hypothetical protein JCM19233_525 [Vibrio sp. C7]	205	1	204	204	91.1765	4.8e-101	0.816
Vas1_1977	2171339-2172172 - length=277 aa	277	1	277	GAL09558.1	Vibrio sp. C7	probable transcriptional activator for leuABCD operon [Vibrio sp. C7]	277	1	277	277	97.8339	4.2e-146	1
Vas1_1978	2172285-2174366 - length=693 aa	693	94	682	GAL09557.1	Vibrio sp. C7	AsmA protein [Vibrio sp. C7]	594	1	589	589	95.2462	2.2e-305	0.849928
Vas1_1979	2174475-2175116 - length=213 aa	213	1	213	GAL09555.1	Vibrio sp. C7	uridine kinase [Vibrio sp. C7]	213	1	213	213	100	6.5e-115	1
Vas1_198	219823-220446 - length=207 aa	207	1	207	GAL14026.1	Vibrio sp. C7	guanylate kinase [Vibrio sp. C7]	207	1	207	207	100	2.3e-112	1
Vas1_1980	2175309-2176379 - length=356 aa	356	1	355	WP_053310454.1	Vibrio alginolyticus	Fe-S-binding ATPase [Vibrio alginolyticus] KOE83114.1 sodium:proton antiporter [Vibrio alginolyticus]	358	1	358	358	68.1564	2.9e-139	1.00562
Vas1_1981	2176572-2178623 + length=683 aa	683	1	683	WP_069666889.1	Vibrio europaeus	methionine--tRNA ligase [Vibrio europaeus] OAN01023.1 methionine--tRNA ligase [Vibrio europaeus]	686	1	686	686	97.2303	0	1.00439
Vas1_1982	2178851-2179678 + length=275 aa	275	126	275	GAL09547.1	Vibrio sp. C7	hypothetical protein JCM19233_513 [Vibrio sp. C7]	150	1	150	150	98.6667	2e-76	0.545455
Vas1_1983	2179826-2180587 - length=253 aa	253	1	252	WP_075708477.1	Vibrio panuliri	uridine phosphorylase [Vibrio panuliri] OLQ87341.1 uridine phosphorylase [Vibrio panuliri] OLQ90651.1 uridine phosphorylase [Vibrio panuliri]	252	1	252	252	96.4286	2.4e-132	0.996047
Vas1_1984	2180849-2182294 - length=481 aa	481	3	472	OIQ25896.1	Vibrio sp. MedPESWchi	MATE family efflux transporter [Vibrio sp. MedPE-SWchi]	491	4	473	470	72.5532	4.4e-175	0.977131
Vas1_1985	2182366-2182782 - length=138 aa	138	1	138	GAL09541.1	Vibrio sp. C7	inosine monophosphate dehydrogenase-related protein [Vibrio sp. C7]	138	1	138	138	100	4.1e-70	1
Vas1_1986	2183047-2183502 - length=151 aa	151	1	151	GAL09540.1	Vibrio sp. C7	molybdenum cofactor biosynthesis protein MoaE [Vibrio sp. C7]	151	1	151	151	98.0132	1e-77	1
Vas1_1987	2183512-2183757 - length=81 aa	81	13	81	GAL09539.1	Vibrio sp. C7	molybdenum cofactor biosynthesis protein MoaD [Vibrio sp. C7]	69	1	69	69	98.5507	6.1e-29	0.851852
Vas1_1988	2183754-2184233 - length=159 aa	159	1	159	GAL09538.1	Vibrio sp. C7	molybdenum cofactor biosynthesis protein MoaC [Vibrio sp. C7]	159	1	159	159	98.1132	9.6e-79	1
Vas1_1989	2184245-2184757 - length=170 aa	170	1	170	GAL09537.1	Vibrio sp. C7	molybdenum cofactor biosynthesis protein MoaB [Vibrio sp. C7]	170	1	170	170	99.4118	3.1e-91	1
Vas1_199	220913-222280 + length=455 aa	455	5	455	WP_042476944.1	Vibrio maritimus	NCS2 family permease [Vibrio maritimus] GAL22024.1 xanthine/uracil/thiamine/ascorbate permease family protein [Vibrio maritimus]	456	6	456	451	84.9224	2.4e-199	0.991209
Vas1_1990	2184841-2185665 - length=274 aa	274	1	274	WP_065297102.1	Vibrio natriegens	GTP 3',8-cyclase MoaA [Vibrio natriegens] ANQ26814.1 cyclic pyranopterin phosphate synthase [Vibrio natriegens]	329	56	329	274	84.6715	1.5e-135	1
Vas1_1991	2186160-2187050 + length=296 aa	296	9	296	GAL09534.1	Vibrio sp. C7	hypothetical protein UPF0052 [Vibrio sp. C7]	288	1	288	288	97.9167	2.4e-160	0.972973
Vas1_1992	2187115-2187450 - length=111 aa	111	1	90	GAL09533.1	Vibrio sp. C7	phosphorelay protein LuxU [Vibrio sp. C7]	97	1	90	90	98.8889	7.7e-43	0.810811
Vas1_1993	2187450-2188862 - length=470 aa	470	8	468	WP_005388929.1	Vibrio alginolyticus	ATPase AAA [Vibrio alginolyticus] EEZ81413.1 LuxO repressor protein [Vibrio alginolyticus 40B]	582	10	464	461	79.8265	1.5e-209	0.980851
Vas1_1994	2189183-2191213 - length=676 aa	676	1	676	WP_055452065.1	Vibrio fluvialis	excinuclease ABC subunit B [Vibrio fluvialis] KQH91378.1 excinuclease ABC subunit B [Vibrio fluvialis]	676	1	676	676	89.645	0	1
Vas1_1995	2192000-2192581 + length=193 aa	193	1	193	SBO09557.1	Vibrio mediterranei	Electron transport complex protein RnfA [Vibrio mediterranei]	217	25	217	193	95.8549	3e-90	1
Vas1_1996	2192581-2193168 + length=195 aa	195	1	195	GAL09525.1	Vibrio sp. C7	electron transport complex protein RnfB [Vibrio sp. C7]	195	1	195	195	100	6.9e-87	1
Vas1_1997	2193178-2195616 + length=812 aa	812	1	511	WP_079655578.1	Vibrio nigripulchritudo	electron transport complex subunit RsxC [Vibrio nigripulchritudo] CCN47979.1 putative Electron transport complex protein rnfC [Vibrio nigripulchritudo MADA3020]	827	1	511	511	72.6027	9.8e-204	0.62931
Vas1_1998	2195616-2196668 + length=350 aa	350	1	348	WP_038885124.1	Vibrio rotiferianus	electron transport complex subunit D [Vibrio rotiferianus]	348	1	348	348	80.4598	1.5e-156	0.994286
Vas1_1999	2196671-2197306 + length=211 aa	211	1	211	WP_069666914.1	Vibrio europaeus	electron transport complex subunit RsxG [Vibrio europaeus] OAN01052.1 electron transport complex subunit G [Vibrio europaeus]	211	1	211	211	67.7725	6.8e-80	1
Vas1_2	1872-2618 + length=248 aa	248	1	248	GAL12761.1	Vibrio sp. C7	amino acid ABC transporter periplasmic amino acid-binding portion [Vibrio sp. C7]	248	1	248	248	98.7903	3e-135	1
Vas1_20	17814-18683 + length=289 aa	289	1	289	OIQ25135.1	Vibrio sp. MedPESWchi	F0F1 ATP synthase subunit gamma [Vibrio sp. MedPE-SWchi]	288	1	288	289	84.083	1.4e-131	1
Vas1_200	222367-223419 - length=350 aa	350	1	337	GAM72931.1	Vibrio ishigakensis	maltose operon transcriptional repressor malR [Vibrio ishigakensis]	341	1	337	337	79.5252	4.5e-153	0.962857
Vas1_2000	2197365-2197988 + length=207 aa	207	1	207	GAL09519.1	Vibrio sp. C7	electron transport complex protein RnfE [Vibrio sp. C7]	229	23	229	207	98.5507	5e-104	1
Vas1_2001	2198014-2198649 + length=211 aa	211	1	211	GAL09518.1	Vibrio sp. C7	endonuclease III [Vibrio sp. C7]	211	1	211	211	100	3.7e-118	1
Vas1_2002	2198700-2199296 - length=198 aa	198	1	197	EFP95531.1	Vibrio caribbeanicus ATCC BAA2122	glutathione S-transferase [Vibrio caribbeanicus ATCC BAA-2122]	202	5	201	197	67.5127	7.3e-76	0.994949
Vas1_2003	2199414-2201027 - length=537 aa	537	23	537	GAL09515.1	Vibrio sp. C7	methyl-accepting chemotaxis protein [Vibrio sp. C7]	515	1	515	515	98.0583	1.5e-248	0.959032
Vas1_2004	2201234-2203990 - length=918 aa	918	1	918	OIQ25915.1	Vibrio sp. MedPESWchi	ATPase [Vibrio sp. MedPE-SWchi]	916	1	916	918	93.6819	0	1
Vas1_2005	2204826-2205242 + length=138 aa	138	1	138	GAK86611.1	Vibrio ponticus	lactoylglutathione lyase [Vibrio ponticus]	138	1	138	138	86.9565	8.9e-65	1
Vas1_2006	2205295-2206176 - length=293 aa	293	1	280	GAL09510.1	Vibrio sp. C7	sodium-type flagellar protein MotY [Vibrio sp. C7]	300	1	280	280	99.6429	2.3e-158	0.955631
Vas1_2007	2206446-2207087 + length=213 aa	213	1	213	WP_070967204.1	Vibrio sonorensis	ribonuclease T [Vibrio sonorensis]	215	1	213	213	92.4883	1.2e-111	1
Vas1_2008	2207111-2208436 + length=441 aa	441	1	441	GAL09508.1	Vibrio sp. C7	histidine permease YuiF [Vibrio sp. C7]	441	1	441	441	100	1.2e-206	1
Vas1_2009	2208535-2209407 - length=290 aa	290	1	290	GAL09507.1	Vibrio sp. C7	succinyl-CoA ligase [ADP-forming] alpha chain [Vibrio sp. C7]	290	1	290	290	100	1.4e-160	1
Vas1_201	223573-226647 - length=1024 aa	1024	1	1024	GAM61873.1	Vibrio ishigakensis	hypothetical protein JCM19232_6178 [Vibrio ishigakensis]	1017	1	1017	1024	64.6484	0	1
Vas1_2010	2209407-2210573 - length=388 aa	388	1	388	WP_004724570.1	Vibrio furnissii	succinate--CoA ligase subunit beta [Vibrio furnissii] EEX42354.1 succinyl-CoA ligase [ADP-forming] beta chain [Vibrio furnissii CIP 102972] ADT86421.1 succinyl-CoA synthetase subunit beta [Vibrio furnissii NCTC 11218] KQH87375.1 succinyl-CoA synthetase subunit beta [Vibrio furnissii]	388	1	388	388	97.1649	2.3e-211	1
Vas1_2011	2210790-2211995 - length=401 aa	401	1	401	WP_004744516.1	Vibrio tubiashii	dihydrolipoamide succinyltransferase [Vibrio tubiashii] EGU55555.1 dihydrolipoamide succinyltransferase [Vibrio tubiashii ATCC 19109] EIF01541.1 dihydrolipoamide succinyltransferase [Vibrio tubiashii NCIMB 1337 = ATCC 19106] AIW13394.1 dihydrolipoamide succinyltransferase [Vibrio tubiashii ATCC 19109]	402	1	402	402	95.2736	3.8e-209	1.00249
Vas1_2012	2212023-2214848 - length=941 aa	941	1	941	WP_083122167.1	Vibrio parahaemolyticus	2-oxoglutarate dehydrogenase E1 component [Vibrio parahaemolyticus] OQU38526.1 2-oxoglutarate dehydrogenase E1 component [Vibrio parahaemolyticus]	941	1	941	941	93.4113	0	1
Vas1_2013	2214945-2215655 - length=236 aa	236	1	236	WP_050906150.1	Vibrio campbellii	succinate dehydrogenase iron-sulfur subunit [Vibrio campbellii]	236	1	236	236	97.0339	1.7e-135	1
Vas1_2014	2215669-2217435 - length=588 aa	588	1	588	WP_005534230.1	Vibrio campbellii	succinate dehydrogenase flavoprotein subunit [Vibrio campbellii] ELU50592.1 succinate dehydrogenase flavoprotein subunit [Vibrio campbellii CAIM 519 = NBRC 15631] ARV71991.1 succinate dehydrogenase flavoprotein subunit [Vibrio campbellii CAIM 519 = NBRC 15631]	588	1	588	588	96.5986	0	1
Vas1_2015	2217436-2217732 - length=98 aa	98	1	98	GAL09496.1	Vibrio sp. C7	succinate dehydrogenase hydrophobic membrane anchor protein [Vibrio sp. C7]	115	18	115	98	100	3.3e-45	1
Vas1_2016	2217777-2218157 - length=126 aa	126	1	126	WP_042500903.1	Vibrio maritimus	succinate dehydrogenase cytochrome b556 large subunit [Vibrio maritimus]	130	5	130	126	87.3016	7.2e-53	1
Vas1_2017	2218567-2219856 + length=429 aa	429	1	429	WP_006710474.1	Vibrio ichthyoenteri	citrate (Si)-synthase [Vibrio ichthyoenteri] EGU48195.1 type II citrate synthase [Vibrio ichthyoenteri ATCC 700023]	429	1	429	429	95.5711	1.8e-244	1
Vas1_2018	2219941-2220729 - length=262 aa	262	1	262	GAL09493.1	Vibrio sp. C7	hypothetical protein YbgI [Vibrio sp. C7]	262	1	262	262	98.855	9.4e-148	1
Vas1_2019	2220788-2221537 + length=249 aa	249	1	248	WP_006881300.1	Vibrio brasiliensis	hypothetical protein [Vibrio brasiliensis] EGA63815.1 hypothetical protein VIBR0546_20510 [Vibrio brasiliensis LMG 20546]	250	1	248	248	61.6935	2.7e-88	0.995984
Vas1_202	226713-227660 + length=315 aa	315	1	315	GAL14035.1	Vibrio sp. C7	putative aldose-1-epimerase [Vibrio sp. C7]	317	1	315	315	99.6825	2.8e-186	1
Vas1_2020	2221605-2222384 - length=259 aa	259	1	188	GAL09489.1	Vibrio sp. C7	hypothetical protein JCM19233_455 [Vibrio sp. C7]	240	29	216	188	91.4894	3e-90	0.725869
Vas1_2021	2222461-2223249 - length=262 aa	262	1	262	GAL09488.1	Vibrio sp. C7	triosephosphate isomerase [Vibrio sp. C7]	262	1	262	262	97.3282	2e-142	1
Vas1_2022	2223246-2223881 - length=211 aa	211	50	211	GAL09487.1	Vibrio sp. C7	putative dihydroxyacetone kinase ADP-binding subunit [Vibrio sp. C7]	162	1	162	162	98.7654	1.2e-79	0.767773
Vas1_2023	2223884-2224885 - length=333 aa	333	1	333	GAL09485.1	Vibrio sp. C7	putative dihydroxyacetone kinase dihydroxyacetone binding subunit [Vibrio sp. C7]	333	1	333	333	98.4985	7.4e-182	1
Vas1_2024	2224903-2225358 - length=151 aa	151	1	148	WP_039469572.1	Photobacterium gaetbulicola	ribose-5-phosphate isomerase [Photobacterium gaetbulicola] KHT58328.1 ribose 5-phosphate isomerase [Photobacterium gaetbulicola]	151	1	148	148	75	4.1e-55	0.980132
Vas1_2025	2225776-2226429 + length=217 aa	217	1	216	WP_084882795.1	Vibrio sp. qd031	hypothetical protein [Vibrio sp. qd031]	217	1	216	216	73.1481	5.9e-87	0.995392
Vas1_2026	2226484-2227308 + length=274 aa	274	1	274	GAL09482.1	Vibrio sp. C7	transketolase N-terminal section [Vibrio sp. C7]	274	1	274	274	97.4453	1e-152	1
Vas1_2027	2227328-2228293 + length=321 aa	321	1	321	GAL30225.1	Vibrio variabilis	transketolase C-terminal section [Vibrio variabilis]	321	1	321	321	92.8349	4.8e-170	1
Vas1_2028	2228327-2229295 + length=322 aa	322	1	322	GAL09479.1	Vibrio sp. C7	unknown pentose isomerase ECA1953 [Vibrio sp. C7]	322	1	322	322	100	5e-191	1
Vas1_2029	2229366-2230379 + length=337 aa	337	1	327	GAL09477.1	Vibrio sp. C7	tricarboxylate transport protein TctC [Vibrio sp. C7]	333	1	327	327	99.3884	7.3e-177	0.970326
Vas1_203	227700-230111 - length=803 aa	803	60	803	GAL14036.1	Vibrio sp. C7	cellodextrin-phosphorylase [Vibrio sp. C7]	744	1	744	744	99.7312	0	0.926526
Vas1_2030	2230455-2231306 + length=283 aa	283	1	283	GAL30221.1	Vibrio variabilis	hypothetical protein JCM19239_1750 [Vibrio variabilis]	283	1	283	283	92.2261	8.3e-142	1
Vas1_2031	2231319-2232848 + length=509 aa	509	1	509	WP_052260996.1	Photobacterium gaetbulicola	transporter [Photobacterium gaetbulicola]	511	1	509	509	93.9096	2.3e-259	1
Vas1_2032	2232858-2233829 + length=323 aa	323	1	322	GAL30216.1	Vibrio variabilis	D-3-phosphoglycerate dehydrogenase [Vibrio variabilis]	323	1	322	322	88.5093	6.1e-165	0.996904
Vas1_2033	2233970-2235616 - length=548 aa	548	6	523	GAL09471.1	Vibrio sp. C7	phosphoglucomutase [Vibrio sp. C7]	566	8	525	518	99.6139	9e-302	0.945255
Vas1_2034	2235706-2236260 - length=184 aa	184	1	184	GAL09470.1	Vibrio sp. C7	SeqA protein [Vibrio sp. C7]	184	1	184	184	100	1.9e-94	1
Vas1_2035	2236365-2237138 + length=257 aa	257	1	253	WP_032080964.1	Vibrio fluvialis	histidine kinase [Vibrio fluvialis]	254	1	253	253	63.2411	5.1e-90	0.984436
Vas1_2036	2237243-2237461 + length=72 aa	72	1	72	GAL09467.1	Vibrio sp. C7	hypothetical protein JCM19233_433 [Vibrio sp. C7]	72	1	72	72	100	4e-32	1
Vas1_2037	2237538-2238071 + length=177 aa	177	1	177	GAL09466.1	Vibrio sp. C7	flavodoxin 1 [Vibrio sp. C7]	177	1	177	177	100	3.2e-99	1
Vas1_2038	2238161-2238634 - length=157 aa	157	1	140	GAL09465.1	Vibrio sp. C7	hypothetical protein JCM19233_431 [Vibrio sp. C7]	141	1	140	140	96.4286	8.9e-77	0.89172
Vas1_2039	2238831-2239277 + length=148 aa	148	1	148	GAL09464.1	Vibrio sp. C7	ferric uptake regulation protein FUR [Vibrio sp. C7]	148	1	148	148	99.3243	6.2e-80	1
Vas1_204	230170-231123 - length=317 aa	317	1	317	WP_010648031.1	Vibrio campbellii	ABC transporter ATP-binding protein [Vibrio campbellii] ABU74811.1 hypothetical protein VIBHAR_06937 [Vibrio campbellii ATCC BAA-1116] AGU97028.1 sugar ABC transporter ATPase [Vibrio campbellii ATCC BAA-1116]	364	48	364	317	91.7981	2.9e-159	1
Vas1_2040	2239467-2240057 + length=196 aa	196	1	196	GAL09463.1	Vibrio sp. C7	peptidyl-tRNA hydrolase [Vibrio sp. C7]	196	1	196	196	99.4898	1.1e-108	1
Vas1_2041	2240068-2241159 + length=363 aa	363	1	363	GAL09462.1	Vibrio sp. C7	GTP-binding and nucleic acid-binding protein YchF [Vibrio sp. C7]	363	1	363	363	99.7245	3e-205	1
Vas1_2042	2244648-2245793 - length=381 aa	381	1	381	WP_053310989.1	Vibrio alginolyticus	flagellin [Vibrio alginolyticus] KOE82029.1 flagellin [Vibrio alginolyticus]	379	1	379	381	79.79	2.2e-161	1
Vas1_2043	2246104-2247297 - length=397 aa	397	1	397	GAL12712.1	Vibrio sp. C7	flagellar hook-associated protein FlgL [Vibrio sp. C7]	397	1	397	397	98.2368	5.5e-208	1
Vas1_2044	2247310-2249184 - length=624 aa	624	1	624	WP_004746756.1	Vibrio tubiashii	flagellar hook-associated protein FlgK [Vibrio tubiashii] EGU50688.1 flagellar hook-associated protein FlgK [Vibrio tubiashii ATCC 19109] EIF05385.1 flagellar hook-associated protein FlgK [Vibrio tubiashii NCIMB 1337 = ATCC 19106] AIW14759.1 flagellar hook protein FlgK [Vibrio tubiashii ATCC 19109]	624	1	624	624	66.8269	4.1e-242	1
Vas1_2045	2249332-2250282 - length=316 aa	316	1	316	WP_017035126.1	Vibrio genomosp. F10	flagellar assembly peptidoglycan hydrolase FlgJ [Vibrio genomosp. F10] OCH74479.1 flagellar rod assembly protein/muramidase FlgJ [Vibrio genomosp. F10] OEE31773.1 flagellar rod assembly protein/muramidase FlgJ [Vibrio genomosp. F10 str. ZF-129] OEE96924.1 flagellar rod assembly protein/muramidase FlgJ [Vibrio genomosp. F10 str. 9ZC157] OEF09195.1 flagellar rod assembly protein/muramidase FlgJ [Vi…	304	1	304	316	71.2025	2.5e-118	1
Vas1_2046	2250299-2251390 - length=363 aa	363	1	363	WP_008078248.1	Vibrio sinaloensis	flagellar P-ring protein FlgI [Vibrio sinaloensis] EGA69504.1 flagellar basal body P-ring protein [Vibrio sinaloensis DSM 21326]	363	1	363	363	88.9807	3.9e-176	1
Vas1_2047	2251437-2252210 - length=257 aa	257	1	257	GAL12703.1	Vibrio sp. C7	flagellar L-ring protein FlgH [Vibrio sp. C7]	257	1	257	257	99.2218	7.1e-140	1
Vas1_2048	2252224-2253012 - length=262 aa	262	1	262	GAL12702.1	Vibrio sp. C7	flagellar basal-body rod protein FlgG [Vibrio sp. C7]	262	1	262	262	99.2366	2.6e-142	1
Vas1_2049	2253034-2253783 - length=249 aa	249	1	249	GAL12701.1	Vibrio sp. C7	flagellar basal-body rod protein FlgF [Vibrio sp. C7]	249	1	249	249	100	7.6e-131	1
Vas1_205	231257-232612 - length=451 aa	451	1	448	WP_060980940.1	Vibrio splendidus	beta-glucosidase [Vibrio splendidus]	449	1	448	448	83.0357	2.1e-232	0.993348
Vas1_2050	2254002-2255300 - length=432 aa	432	1	432	WP_038203190.1	Vibrio tubiashii	flagellar hook protein FlgE [Vibrio tubiashii] KGY13438.1 flagellar hook protein FlgE [Vibrio tubiashii]	434	1	434	434	81.3364	8.1e-205	1.00463
Vas1_2051	2255332-2256042 - length=236 aa	236	1	236	GAL12698.1	Vibrio sp. C7	flagellar basal-body rod modification protein FlgD [Vibrio sp. C7]	236	1	236	236	100	5.3e-126	1
Vas1_2052	2256056-2256472 - length=138 aa	138	1	138	GAL12697.1	Vibrio sp. C7	flagellar basal-body rod protein FlgC [Vibrio sp. C7]	138	1	138	138	100	5.6e-67	1
Vas1_2053	2256477-2256872 - length=131 aa	131	1	131	GAL12696.1	Vibrio sp. C7	flagellar basal-body rod protein FlgB [Vibrio sp. C7]	131	1	131	131	100	2e-66	1
Vas1_2054	2257157-2257984 - length=275 aa	275	1	275	GAK82902.1	Vibrio ponticus	chemotaxis protein methyltransferase CheR [Vibrio ponticus]	275	1	275	275	88.7273	1.6e-137	1
Vas1_2055	2257994-2258920 - length=308 aa	308	1	308	GAL12694.1	Vibrio sp. C7	chemotaxis protein CheV [Vibrio sp. C7]	308	1	308	308	100	3.4e-165	1
Vas1_2056	2259037-2259738 + length=233 aa	233	1	233	GAL12693.1	Vibrio sp. C7	flagellar basal-body P-ring formation protein FlgA [Vibrio sp. C7]	234	1	234	234	97.8632	1.3e-119	1.00429
Vas1_2057	2259904-2260215 + length=103 aa	103	1	103	GAL12692.1	Vibrio sp. C7	negative regulator of flagellin synthesis FlgM [Vibrio sp. C7]	103	1	103	103	100	5.2e-25	1
Vas1_2058	2260258-2260683 + length=141 aa	141	45	141	GAL12690.1	Vibrio sp. C7	flagellar biosynthesis protein FlgN [Vibrio sp. C7]	97	1	97	97	98.9691	4.7e-45	0.687943
Vas1_2059	2260766-2261209 - length=147 aa	147	1	147	GAL12689.1	Vibrio sp. C7	flagellar protein FlgP [Vibrio sp. C7]	155	1	147	147	95.2381	4.9e-69	1
Vas1_206	232622-233488 - length=288 aa	288	2	288	WP_049535087.1	Vibrio harveyi	carbohydrate ABC transporter permease [Vibrio harveyi]	294	8	294	287	90.2439	1.6e-140	0.996528
Vas1_2060	2261219-2261854 - length=211 aa	211	1	211	GAL12688.1	Vibrio sp. C7	flagellar protein FlgO [Vibrio sp. C7]	211	1	211	211	100	1.3e-115	1
Vas1_2061	2261992-2263125 + length=377 aa	377	2	375	WP_021705798.1	Vibrio proteolyticus	hypothetical protein [Vibrio proteolyticus] GAD67827.1 hypothetical protein VPR01S_10_00230 [Vibrio proteolyticus NBRC 13287]	378	3	376	374	72.9947	3.7e-161	0.992042
Vas1_2062	2263227-2264177 - length=316 aa	316	1	316	GAL12685.1	Vibrio sp. C7	outer membrane protein A precursor [Vibrio sp. C7]	315	1	315	316	91.1392	2.7e-149	1
Vas1_2063	2264358-2265785 - length=475 aa	475	1	475	GAL12684.1	Vibrio sp. C7	glutamyl-tRNA synthetase [Vibrio sp. C7]	475	1	475	475	99.7895	5.8e-273	1
Vas1_2064	2265921-2266286 - length=121 aa	121	1	121	GAL12683.1	Vibrio sp. C7	hypothetical protein JCM19233_3675 [Vibrio sp. C7]	121	1	121	121	94.2149	1.5e-60	1
Vas1_2065	2266345-2267739 - length=464 aa	464	6	464	WP_010446529.1	Vibrio rotiferianus	multidrug transporter [Vibrio rotiferianus]	463	5	463	460	78.6957	1.7e-213	0.991379
Vas1_2066	2268226-2270943 + length=905 aa	905	351	905	GAL12677.1	Vibrio sp. C7	copper-translocating P-type ATPase [Vibrio sp. C7]	555	1	555	555	98.1982	1.8e-294	0.61326
Vas1_2067	2271050-2271373 + length=107 aa	107	1	107	GAL12676.1	Vibrio sp. C7	CopG protein [Vibrio sp. C7]	147	41	147	107	95.3271	1.6e-53	1
Vas1_2068	2271446-2272111 - length=221 aa	221	1	221	GAL12675.1	Vibrio sp. C7	hypothetical protein JCM19233_3667 [Vibrio sp. C7]	221	1	221	221	99.095	4.8e-121	1
Vas1_2069	2272540-2275191 - length=883 aa	883	1	883	GAL12674.1	Vibrio sp. C7	beta-hexosaminidase [Vibrio sp. C7]	883	1	883	883	97.282	0	1
Vas1_207	233490-234482 - length=330 aa	330	1	330	WP_039975226.1	Vibrio jasicida	sugar ABC transporter permease [Vibrio jasicida]	329	1	329	330	90.9091	2.8e-173	1
Vas1_2070	2275608-2276489 + length=293 aa	293	108	293	GAL12672.1	Vibrio sp. C7	hypothetical protein JCM19233_3664 [Vibrio sp. C7]	186	1	186	186	97.8495	5.7e-101	0.634812
Vas1_2071	2277298-2277879 + length=193 aa	193	1	193	GAL12671.1	Vibrio sp. C7	hypothetical protein JCM19233_3663 [Vibrio sp. C7]	193	1	193	193	99.4819	7.2e-105	1
Vas1_2072	2278001-2279074 + length=357 aa	357	1	357	WP_053395218.1	Vibrio nereis	pseudouridine synthase [Vibrio nereis] KOO03949.1 pseudouridine synthase [Vibrio nereis]	343	1	343	358	78.7709	5.6e-151	1.0028
Vas1_2073	2279142-2279768 - length=208 aa	208	1	208	WP_025442167.1	Vibrio parahaemolyticus	uracil phosphoribosyltransferase [Vibrio parahaemolyticus] AHJ00330.1 Uracil phosphoribosyltransferase [Vibrio parahaemolyticus UCM-V493] KHF19464.1 uracil phosphoribosyltransferase [Vibrio parahaemolyticus] KOY36875.1 uracil phosphoribosyltransferase [Vibrio parahaemolyticus] KYX38867.1 uracil phosphoribosyltransferase [Vibrio parahaemolyticus] OEB82532.1 uracil phosphoribosyltransferase [Vibrio…	208	1	208	208	99.0385	1.6e-110	1
Vas1_2074	2280154-2281194 + length=346 aa	346	1	346	GAL12665.1	Vibrio sp. C7	phosphoribosylformylglycinamidine cyclo-ligase [Vibrio sp. C7]	346	1	346	346	99.422	7.7e-198	1
Vas1_2075	2281197-2281835 + length=212 aa	212	1	212	WP_053395221.1	Vibrio nereis	phosphoribosylglycinamide formyltransferase [Vibrio nereis] KOO03952.1 phosphoribosylglycinamide formyltransferase [Vibrio nereis]	212	1	212	212	88.2075	2.3e-104	1
Vas1_2076	2281929-2282774 - length=281 aa	281	1	281	GAL12663.1	Vibrio sp. C7	predicted glutamine amidotransferase [Vibrio sp. C7]	281	1	281	281	100	3.2e-170	1
Vas1_2077	2282834-2283412 - length=192 aa	192	1	192	GAL12662.1	Vibrio sp. C7	phosphoheptose isomerase 1 [Vibrio sp. C7]	192	1	192	192	100	1.5e-102	1
Vas1_2078	2283723-2286167 + length=814 aa	814	1	814	WP_074191687.1	Vibrio antiquarius	acyl-CoA dehydrogenase [Vibrio antiquarius] OKQ14430.1 acyl-CoA dehydrogenase [Vibrio antiquarius]	814	1	814	814	78.5012	0	1
Vas1_2079	2286242-2287489 - length=415 aa	415	1	324	GAL12656.1	Vibrio sp. C7	hypothetical protein JCM19233_3648 [Vibrio sp. C7]	337	1	314	324	93.8272	1.2e-165	0.780723
Vas1_208	234544-235788 - length=414 aa	414	1	414	GAL14046.1	Vibrio sp. C7	ABC-type sugar transport system periplasmic component [Vibrio sp. C7]	414	1	414	414	99.7585	1.2e-213	1
Vas1_2080	2287498-2288175 - length=225 aa	225	1	225	SEG61410.1	Vibrio hangzhouensis	DNA polymerase-3 subunit epsilon [Vibrio hangzhouensis]	248	22	248	227	81.0573	1.9e-101	1.00889
Vas1_2081	2288330-2288794 + length=154 aa	154	1	154	GAL12654.1	Vibrio sp. C7	ribonuclease HI [Vibrio sp. C7]	154	1	154	154	99.3506	7.9e-86	1
Vas1_2082	2288842-2290803 - length=653 aa	653	93	445	GAL12652.1	Vibrio sp. C7	sensory box/GGDEF family protein [Vibrio sp. C7]	356	1	353	353	97.1671	1.1e-186	0.540582
Vas1_2083	2290800-2292014 - length=404 aa	404	149	297	GAL12650.1	Vibrio sp. C7	maltose/maltodextrin ABC transporter substrate binding periplasmic protein MalE [Vibrio sp. C7]	164	1	149	149	96.6443	6.6e-76	0.368812
Vas1_2084	2292161-2292910 - length=249 aa	249	1	245	WP_006957888.1	Vibrio coralliilyticus	SAM-dependent methyltransferase [Vibrio coralliilyticus] EEX34608.1 SAM-dependent methyltransferase [Vibrio coralliilyticus ATCC BAA-450] AIU66055.1 SAM-dependent methyltransferase [Vibrio coralliilyticus] AIW19682.1 SAM-dependent methyltransferase [Vibrio coralliilyticus] KJY68880.1 SAM-dependent methyltransferase [Vibrio coralliilyticus] KJY75575.1 SAM-dependent methyltransferase [Vibrio corall…	247	1	245	246	75.2033	1.2e-112	0.987952
Vas1_2085	2292941-2293699 + length=252 aa	252	1	252	GAL12647.1	Vibrio sp. C7	hydroxyacylglutathione hydrolase [Vibrio sp. C7]	252	1	252	252	99.6032	5.5e-145	1
Vas1_2086	2293772-2295349 + length=525 aa	525	1	525	WP_004744808.1	Vibrio tubiashii	lytic transglycosylase [Vibrio tubiashii] EGU55058.1 soluble lytic murein transglycosylase [Vibrio tubiashii ATCC 19109] EIF05487.1 soluble lytic murein transglycosylase [Vibrio tubiashii NCIMB 1337 = ATCC 19106] AIW14860.1 murein transglycosylase [Vibrio tubiashii ATCC 19109]	520	1	520	526	71.8631	2.9e-217	1.0019
Vas1_2087	2295349-2296038 + length=229 aa	229	1	228	WP_069667046.1	Vibrio europaeus	YIP1 family protein [Vibrio europaeus] OAN01200.1 hypothetical protein AZ468_08855 [Vibrio europaeus]	228	1	228	228	76.3158	7.8e-98	0.995633
Vas1_2088	2296035-2296886 - length=283 aa	283	1	283	GAL12642.1	Vibrio sp. C7	hypothetical protein JCM19233_3634 [Vibrio sp. C7]	283	1	283	283	99.2933	6.3e-158	1
Vas1_2089	2297016-2297354 - length=112 aa	112	1	112	GAL12641.1	Vibrio sp. C7	nitrogen regulatory protein P-II [Vibrio sp. C7]	112	1	112	112	100	3.4e-54	1
Vas1_209	235805-236812 - length=335 aa	335	1	335	GAM61860.1	Vibrio ishigakensis	transcriptional regulator [Vibrio ishigakensis] GAM55992.1 transcriptional regulator, lacI family [Vibrio ishigakensis]	338	1	335	335	78.806	1.1e-148	1
Vas1_2090	2297543-2297857 - length=104 aa	104	1	104	WP_042476385.1	Vibrio maritimus	cytochrome c biogenesis protein CcsB [Vibrio maritimus] GAL21725.1 cytochrome c553 [Vibrio maritimus]	103	1	103	104	78.8462	8.6e-36	1
Vas1_2091	2297961-2299304 - length=447 aa	447	67	349	GAL12638.1	Vibrio sp. C7	tRNA(Ile)-lysidine synthetase [Vibrio sp. C7]	329	2	284	283	98.2332	4.7e-155	0.63311
Vas1_2092	2299398-2300357 - length=319 aa	319	1	319	WP_053408880.1	Vibrio hepatarius	acetyl-CoA carboxylase carboxyl transferase subunit alpha [Vibrio hepatarius] KOO07677.1 acetyl-CoA carboxylase subunit alpha [Vibrio hepatarius]	319	1	319	319	89.3417	4.1e-161	1
Vas1_2093	2300411-2303890 - length=1159 aa	1159	1	1159	WP_038190709.1	Vibrio sinaloensis	DNA polymerase III subunit alpha [Vibrio sinaloensis] KGY08567.1 DNA polymerase III subunit alpha [Vibrio sinaloensis] KHT45298.1 DNA polymerase III subunit alpha [Vibrio sinaloensis] KIE20485.1 DNA polymerase III subunit alpha [Vibrio sinaloensis]	1159	1	1159	1159	90.7679	0	1
Vas1_2094	2304016-2304636 - length=206 aa	206	3	206	KOO14574.1	Vibrio xuii	ribonuclease HII [Vibrio xuii]	205	2	205	204	94.1176	1.6e-102	0.990291
Vas1_2095	2304636-2305781 - length=381 aa	381	1	377	WP_045404007.1	Vibrio hyugaensis	lipid-A-disaccharide synthase [Vibrio hyugaensis]	379	1	377	377	80.3714	2.9e-174	0.989501
Vas1_2096	2305881-2306669 - length=262 aa	262	1	262	WP_047049955.1	Vibrio mexicanus	acyl-[acyl-carrier-protein]--UDP-N-acetylglucosamine O-acyltransferase [Vibrio mexicanus]	262	1	262	262	85.8779	2.1e-83	1
Vas1_2097	2306671-2307123 - length=150 aa	150	1	150	GAL12624.1	Vibrio sp. C7	(3R)-hydroxymyristoyl-[acyl carrier protein] dehydratase [Vibrio sp. C7]	150	1	150	150	99.3333	5.3e-79	1
Vas1_2098	2307339-2308361 - length=340 aa	340	23	340	GAL12623.1	Vibrio sp. C7	UDP-3-O-[3-hydroxymyristoyl] glucosamine N-acyltransferase [Vibrio sp. C7]	318	1	318	318	96.2264	4.3e-76	0.935294
Vas1_2099	2308368-2308868 - length=166 aa	166	1	166	GAL12622.1	Vibrio sp. C7	outer membrane chaperone Skp (OmpH) precursor [Vibrio sp. C7]	169	4	169	166	99.3976	7.9e-76	1
Vas1_21	18718-20121 + length=467 aa	467	1	467	GAL12732.1	Vibrio sp. C7	ATP synthase beta chain [Vibrio sp. C7]	467	1	467	467	100	1.2e-262	1
Vas1_210	237004-239028 - length=674 aa	674	1	674	GAL14049.1	Vibrio sp. C7	hypothetical protein JCM19233_5061 [Vibrio sp. C7]	674	1	674	674	99.8516	5.3e-288	1
Vas1_2100	2308977-2311388 - length=803 aa	803	1	803	GAL12621.1	Vibrio sp. C7	outer membrane protein assembly factor YaeT precursor [Vibrio sp. C7]	803	1	803	803	99.7509	0	1
Vas1_2101	2311428-2312786 - length=452 aa	452	1	452	KOO14581.1	Vibrio xuii	zinc metallopeptidase RseP [Vibrio xuii]	452	1	452	452	76.5487	9.1e-199	1
Vas1_2102	2312789-2313991 - length=400 aa	400	1	399	WP_039476561.1	Vibrio sinaloensis	1-deoxy-D-xylulose-5-phosphate reductoisomerase [Vibrio sinaloensis] KHT48972.1 1-deoxy-D-xylulose 5-phosphate reductoisomerase [Vibrio sinaloensis]	402	1	399	399	77.193	2.6e-173	0.9975
Vas1_2103	2314034-2314876 - length=280 aa	280	1	280	GAL12616.1	Vibrio sp. C7	phosphatidate cytidylyltransferase [Vibrio sp. C7]	280	1	280	280	99.2857	1.7e-147	1
Vas1_2104	2314892-2315647 - length=251 aa	251	1	251	GAL12615.1	Vibrio sp. C7	undecaprenyl pyrophosphate synthetase [Vibrio sp. C7]	251	1	251	251	100	1.7e-138	1
Vas1_2105	2315738-2316295 - length=185 aa	185	1	185	WP_006957909.1	Vibrio coralliilyticus	ribosome-recycling factor [Vibrio coralliilyticus] EEX34628.1 ribosome recycling factor [Vibrio coralliilyticus ATCC BAA-450]	185	1	185	185	94.0541	5.5e-86	1
Vas1_2106	2316443-2317174 - length=243 aa	243	1	243	WP_076586486.1	Vibrio ostreicida	UMP kinase [Vibrio ostreicida]	243	1	243	243	95.8848	7.2e-126	1
Vas1_2107	2317327-2318169 - length=280 aa	280	1	280	GAL12609.1	Vibrio sp. C7	translation elongation factor Ts [Vibrio sp. C7]	280	1	280	280	100	2.8e-142	1
Vas1_2108	2318299-2319027 - length=242 aa	242	1	242	WP_045976298.1	Vibrio neptunius	30S ribosomal protein S2 [Vibrio neptunius] KJY88526.1 30S ribosomal protein S2 [Vibrio neptunius]	242	1	242	242	98.7603	8.2e-130	1
Vas1_2109	2319361-2320239 + length=292 aa	292	4	292	GAL12607.1	Vibrio sp. C7	methionine aminopeptidase [Vibrio sp. C7]	323	35	323	289	98.9619	4.5e-167	0.989726
Vas1_211	239189-240481 - length=430 aa	430	1	430	WP_065099977.1	Vibrio cyclitrophicus	carbohydrate porin [Vibrio cyclitrophicus] OBT02128.1 lactam utilization protein LamB [Vibrio cyclitrophicus]	427	1	427	434	68.894	4e-172	1.0093
Vas1_2110	2320347-2322971 + length=874 aa	874	1	873	WP_038215583.1	Vibrio variabilis	bifunctional uridylyltransferase/uridylyl-removing protein [Vibrio variabilis] KHA60054.1 protein-PII uridylyltransferase [Vibrio variabilis]	873	1	873	873	84.4215	0	0.998856
Vas1_2111	2323133-2323516 + length=127 aa	127	1	127	GAL12602.1	Vibrio sp. C7	chromosome segregation ATPase [Vibrio sp. C7]	127	1	127	127	100	5e-62	1
Vas1_2112	2323595-2324098 - length=167 aa	167	1	167	GAL12601.1	Vibrio sp. C7	phosphatidylglycerophosphatase A [Vibrio sp. C7]	167	1	167	167	98.8024	2.7e-92	1
Vas1_2113	2324098-2325069 - length=323 aa	323	1	323	GAL12600.1	Vibrio sp. C7	thiamine-monophosphate kinase [Vibrio sp. C7]	323	1	323	323	99.6904	1.5e-184	1
Vas1_2114	2325236-2325706 - length=156 aa	156	1	156	GAL12599.1	Vibrio sp. C7	transcription termination protein NusB [Vibrio sp. C7]	156	1	156	156	100	2.2e-80	1
Vas1_2115	2325706-2326176 - length=156 aa	156	1	156	WP_053408902.1	Vibrio hepatarius	6,7-dimethyl-8-ribityllumazine synthase [Vibrio hepatarius] GAL12598.1 6,7-dimethyl-8-ribityllumazine synthase [Vibrio sp. C7] KOO07698.1 6,7-dimethyl-8-ribityllumazine synthase [Vibrio hepatarius]	156	1	156	156	100	8.5e-80	1
Vas1_2116	2326350-2327459 - length=369 aa	369	1	369	WP_046874311.1	Vibrio alginolyticus	bifunctional 3,4-dihydroxy-2-butanone-4-phosphate synthase/GTP cyclohydrolase II [Vibrio alginolyticus]	369	1	369	369	93.7669	1.8e-197	1
Vas1_2117	2327499-2328152 - length=217 aa	217	1	217	WP_047049933.1	Vibrio mexicanus	riboflavin synthase [Vibrio mexicanus]	218	1	218	218	83.945	1.9e-98	1.00461
Vas1_2118	2328165-2329259 - length=364 aa	364	1	358	WP_045956435.1	Vibrio galatheae	bifunctional diaminohydroxyphosphoribosylaminopyrimidine deaminase/5-amino-6-(5-phosphoribosylamino)uracil reductase [Vibrio galatheae] KJY82298.1 5-amino-6-(5-phosphoribosylamino)uracil reductase [Vibrio galatheae]	368	1	361	362	73.2044	3.3e-143	0.994505
Vas1_2119	2329272-2329721 - length=149 aa	149	1	149	GAL12591.1	Vibrio sp. C7	ribonucleotide reductase transcriptional regulator NrdR [Vibrio sp. C7]	149	1	149	149	100	2.9e-77	1
Vas1_212	240902-241486 - length=194 aa	194	1	194	GAL14053.1	Vibrio sp. C7	hypothetical protein VC0266 [Vibrio sp. C7]	194	1	194	194	98.4536	8.9e-111	1
Vas1_2120	2329831-2331081 - length=416 aa	416	1	409	GAL12590.1	Vibrio sp. C7	gamma-glutamyl phosphate reductase [Vibrio sp. C7]	412	1	409	409	99.2665	6.6e-220	0.983173
Vas1_2121	2331099-2332313 - length=404 aa	404	30	404	WP_004417343.1	Vibrio orientalis	glutamate 5-kinase [Vibrio orientalis] EGU50186.1 gamma-glutamyl kinase [Vibrio orientalis CIP 102891 = ATCC 33934]	377	3	377	375	84.5333	1.3e-175	0.928218
Vas1_2122	2332361-2332747 - length=128 aa	128	1	128	GAL12587.1	Vibrio sp. C7	curlin genes transcriptional activator [Vibrio sp. C7]	128	1	128	128	100	9.5e-69	1
Vas1_2123	2332832-2334121 - length=429 aa	429	17	429	WP_053310904.1	Vibrio alginolyticus	hypothetical protein [Vibrio alginolyticus] KOE81943.1 hypothetical protein ACS86_12155 [Vibrio alginolyticus]	415	3	415	413	67.0702	2.4e-164	0.962704
Vas1_2124	2334272-2334736 - length=154 aa	154	1	154	WP_070970776.1	Vibrio sonorensis	xanthine phosphoribosyltransferase [Vibrio sonorensis]	154	1	154	154	95.4545	4.8e-83	1
Vas1_2125	2334764-2336053 - length=429 aa	429	1	426	OIQ25773.1	Vibrio sp. MedPESWchi	guanine permease [Vibrio sp. MedPE-SWchi]	429	1	426	426	91.3146	1.1e-209	0.993007
Vas1_2126	2336999-2338465 + length=488 aa	488	10	488	WP_065741271.1	Vibrio coralliilyticus	aminoacyl-histidine dipeptidase [Vibrio coralliilyticus] ANW24926.1 cytosol nonspecific dipeptidase [Vibrio coralliilyticus]	490	12	490	479	84.9687	1.9e-239	0.981557
Vas1_2127	2338732-2339178 + length=148 aa	148	1	148	GAL12578.1	Vibrio sp. C7	hypothetical protein sometimes fused to ribosomal protein S6 glutaminyl transferase [Vibrio sp. C7]	148	1	148	148	97.973	5.8e-78	1
Vas1_2128	2339184-2340089 + length=301 aa	301	1	301	WP_038203534.1	Vibrio tubiashii	30S ribosomal protein S6--L-glutamate ligase [Vibrio tubiashii] KGY13568.1 ribosomal protein S6 modification protein [Vibrio tubiashii]	301	1	301	301	94.0199	1.2e-154	1
Vas1_2129	2340238-2341140 + length=300 aa	300	1	300	GAL12576.1	Vibrio sp. C7	predicted deacylase [Vibrio sp. C7]	354	55	354	300	99.3333	1.8e-163	1
Vas1_213	241486-242421 - length=311 aa	311	6	311	WP_086047091.1	Vibrio alginolyticus	D-2-hydroxyacid dehydrogenase [Vibrio alginolyticus] ARO99898.1 Glyoxylate/hydroxypyruvate reductase A [Vibrio alginolyticus] ARP04614.1 Glyoxylate/hydroxypyruvate reductase A [Vibrio alginolyticus] ARP09671.1 Glyoxylate/hydroxypyruvate reductase A [Vibrio alginolyticus] ARP14749.1 Glyoxylate/hydroxypyruvate reductase A [Vibrio alginolyticus] ARP19809.1 Glyoxylate/hydroxypyruvate reductase A [Vib…	307	2	307	307	57.329	9.6e-99	0.987138
Vas1_2130	2341217-2342581 - length=454 aa	454	1	454	GAL12575.1	Vibrio sp. C7	sodium-dependent transporter [Vibrio sp. C7]	454	1	454	454	98.6784	4.5e-246	1
Vas1_2131	2342848-2343594 - length=248 aa	248	1	248	GAL12574.1	Vibrio sp. C7	methyl-accepting chemotaxis protein [Vibrio sp. C7]	248	1	248	248	97.5806	8.4e-130	1
Vas1_2132	2343692-2344744 - length=350 aa	350	76	350	GAL12573.1	Vibrio sp. C7	DNA polymerase IV [Vibrio sp. C7]	275	1	275	275	99.6364	2.2e-152	0.785714
Vas1_2133	2345023-2346165 - length=380 aa	380	1	380	GAL12558.1	Vibrio sp. C7	chaperone protein DnaJ [Vibrio sp. C7]	380	1	380	380	100	1.1e-165	1
Vas1_2134	2346368-2348281 - length=637 aa	637	1	636	WP_038177229.1	Vibrio pacinii	molecular chaperone DnaK [Vibrio pacinii]	636	1	636	636	96.8553	0	0.99843
Vas1_2135	2348952-2350226 - length=424 aa	424	1	424	EDL66877.1	Vibrio campbellii HY01	GltP [Vibrio campbellii HY01] ARR07355.1 GltP [Vibrio campbellii]	425	2	425	424	86.7925	2.4e-193	1
Vas1_2136	2350525-2351133 - length=202 aa	202	71	202	WP_017034188.1	Vibrio genomosp. F10	nucleotide exchange factor GrpE [Vibrio genomosp. F10] OCH74159.1 nucleotide exchange factor GrpE [Vibrio genomosp. F10] OEE85858.1 nucleotide exchange factor GrpE [Vibrio genomosp. F10 str. 9ZD137] OEE93574.1 nucleotide exchange factor GrpE [Vibrio genomosp. F10 str. 9ZC157] OEF04908.1 nucleotide exchange factor GrpE [Vibrio genomosp. F10 str. 9ZB36]	200	69	200	132	93.1818	8.8e-61	0.653465
Vas1_2137	2351378-2352262 + length=294 aa	294	1	294	GAL12552.1	Vibrio sp. C7	NAD kinase [Vibrio sp. C7]	294	1	294	294	100	1.7e-166	1
Vas1_2138	2352428-2354092 + length=554 aa	554	1	554	GAL12551.1	Vibrio sp. C7	DNA repair protein RecN [Vibrio sp. C7]	554	1	554	554	99.4585	2.6e-304	1
Vas1_2139	2354312-2354671 + length=119 aa	119	1	119	GAL12550.1	Vibrio sp. C7	outer membrane lipoprotein SmpA [Vibrio sp. C7]	119	1	119	119	100	1.6e-62	1
Vas1_214	242591-243181 + length=196 aa	196	1	196	GAL14057.1	Vibrio sp. C7	hypothetical protein JCM19233_5069 [Vibrio sp. C7]	196	1	196	196	100	2.5e-105	1
Vas1_2140	2354737-2355072 - length=111 aa	111	1	110	GAL12548.1	Vibrio sp. C7	UPF0125 protein yfjF [Vibrio sp. C7]	117	7	116	110	100	5.9e-51	0.990991
Vas1_2141	2355080-2355523 - length=147 aa	147	1	147	SDG67901.1	Vibrio xiamenensis	Ribosome association toxin PasT (RatA) of the RatAB toxin-antitoxin module [Vibrio xiamenensis]	147	1	147	147	84.3537	5.1e-66	1
Vas1_2142	2355641-2356126 + length=161 aa	161	1	161	WP_009603245.1	Vibrio caribbeanicus	SsrA-binding protein [Vibrio caribbeanicus] EFP94908.1 SsrA-binding protein [Vibrio caribbeanicus ATCC BAA-2122]	161	1	161	161	99.3789	1.2e-81	1
Vas1_2143	2356751-2357959 + length=402 aa	402	1	401	WP_025546241.1	Vibrio parahaemolyticus	integrase [Vibrio parahaemolyticus] KIT49453.1 integrase [Vibrio parahaemolyticus EN9701121] KKX89273.1 integrase [Vibrio parahaemolyticus] KTL32475.1 integrase [Vibrio parahaemolyticus] KYY26129.1 integrase [Vibrio parahaemolyticus] KYY27862.1 integrase [Vibrio parahaemolyticus] KYZ13669.1 integrase [Vibrio parahaemolyticus] KYZ22560.1 integrase [Vibrio parahaemolyticus] OCP73495.1 integrase [Vi…	412	1	401	401	63.0923	1.9e-147	0.997512
Vas1_2145	2358844-2359104 + length=86 aa	86	8	85	WP_062063205.1	Cellvibrio sp. OA2007	hypothetical protein [Cellvibrio sp. OA-2007]	87	10	87	78	44.8718	3.2e-12	0.906977
Vas1_2146	2359101-2361605 + length=834 aa	834	68	820	WP_028117812.1	Ferrimonas senticii	hypothetical protein [Ferrimonas senticii]	759	38	746	763	34.076	3.5e-95	0.914868
Vas1_2148	2363010-2365919 - length=969 aa	969	1	968	WP_038889498.1	Vibrio campbellii	restriction endonuclease EcoPI subunit R [Vibrio campbellii]	969	1	968	968	93.6983	0	0.998968
Vas1_2149	2365919-2367901 - length=660 aa	660	3	659	WP_029911807.1	Hydrogenovibrio marinus	site-specific DNA-methyltransferase [Hydrogenovibrio marinus]	665	4	664	661	55.8245	2.8e-209	1.00152
Vas1_215	243259-244308 - length=349 aa	349	1	349	GAL14058.1	Vibrio sp. C7	CBS-domain containing protein [Vibrio sp. C7]	349	1	349	349	99.7135	5e-189	1
Vas1_2150	2367929-2368213 - length=94 aa	94	1	94	AKN38380.1	Vibrio sp. F12 FF_152	hypothetical protein [Vibrio sp. F12 FF_152]	94	1	94	94	93.617	1.6e-41	1
Vas1_2151	2368583-2368732 + length=49 aa	49	5	49	WP_022590631.1	Vibrio nigripulchritudo	hypothetical protein [Vibrio nigripulchritudo] CCN56120.1 conserved hypothetical protein [Vibrio nigripulchritudo MADA3021] CCN59047.1 conserved hypothetical protein [Vibrio nigripulchritudo MADA3029] CCN50042.1 conserved hypothetical protein [Vibrio nigripulchritudo MADA3020]	386	340	384	45	66.6667	2.9e-10	0.918367
Vas1_2153	2369280-2369714 + length=144 aa	144	1	143	WP_069498112.1	Vibrio parahaemolyticus	hypothetical protein [Vibrio parahaemolyticus] ODW24182.1 hypothetical protein BBM88_16975 [Vibrio parahaemolyticus] ODY66388.1 hypothetical protein BBM28_20025 [Vibrio parahaemolyticus] ODY75983.1 hypothetical protein BBM27_00490 [Vibrio parahaemolyticus]	156	1	143	143	79.021	9.7e-62	0.993056
Vas1_2154	2370054-2370698 + length=214 aa	214	1	203	WP_017032691.1	Vibrio breoganii	hypothetical protein [Vibrio breoganii] OED98136.1 integrase [Vibrio breoganii ZF-29]	398	1	202	203	55.1724	5.1e-51	0.948598
Vas1_2155	2371126-2372622 + length=498 aa	498	1	497	WP_047044848.1	Vibrio mexicanus	DUF1800 domain-containing protein [Vibrio mexicanus]	499	1	499	499	66.7335	3.9e-203	1.00201
Vas1_2156	2372624-2374006 + length=460 aa	460	1	444	WP_063603413.1	Vibrio barjaei	hypothetical protein [Vibrio barjaei] OIN24094.1 hypothetical protein AWH66_2003005 [Vibrio barjaei]	588	1	444	444	65.0901	2.5e-172	0.965217
Vas1_2157	2374294-2376057 + length=587 aa	587	10	583	WP_082315115.1	Vibrio coralliilyticus	ABC transporter ATP-binding protein [Vibrio coralliilyticus] ARC94311.1 ABC transporter ATP-binding protein [Vibrio coralliilyticus]	606	27	602	576	75.6944	3.7e-229	0.981261
Vas1_2158	2376064-2378196 - length=710 aa	710	4	707	WP_084405061.1	Aliagarivorans taiwanensis	DNA helicase RecQ [Aliagarivorans taiwanensis]	754	47	752	706	78.0453	0	0.994366
Vas1_2159	2378430-2379122 + length=230 aa	230	20	230	GAL10807.1	Vibrio sp. C7	hypothetical protein JCM19233_1784 [Vibrio sp. C7]	215	5	215	211	95.7346	8.1e-111	0.917391
Vas1_216	244588-244860 + length=90 aa	90	1	90	GAL14059.1	Vibrio sp. C7	DNA-binding protein HU-alpha [Vibrio sp. C7]	90	1	90	90	100	1.3e-40	1
Vas1_2160	2379282-2381009 + length=575 aa	575	1	575	GAL10806.1	Vibrio sp. C7	putative transporter protein [Vibrio sp. C7]	575	1	575	575	98.087	0	1
Vas1_2161	2381164-2381835 + length=223 aa	223	1	223	GAL10805.1	Vibrio sp. C7	conserved hypothetical membrane protein [Vibrio sp. C7]	223	1	223	223	98.6547	4.4e-114	1
Vas1_2162	2382153-2383208 + length=351 aa	351	1	351	GAL10804.1	Vibrio sp. C7	probable GTPase related to EngC [Vibrio sp. C7]	351	1	351	351	96.2963	2.1e-190	1
Vas1_2163	2383479-2384627 + length=382 aa	382	1	382	GAL10803.1	Vibrio sp. C7	alcohol dehydrogenase [Vibrio sp. C7]	382	1	382	382	99.2147	1.5e-207	1
Vas1_2164	2384759-2385610 + length=283 aa	283	1	283	WP_084886645.1	Vibrio sp. qd031	AraC family transcriptional regulator [Vibrio sp. qd031] ORT50568.1 AraC family transcriptional regulator [Vibrio sp. qd031]	283	1	283	283	95.053	7.8e-148	1
Vas1_2165	2385892-2387133 + length=413 aa	413	1	413	GAL10801.1	Vibrio sp. C7	sodium/dicarboxylate symporter [Vibrio sp. C7]	413	1	413	413	99.5157	6.5e-212	1
Vas1_2167	2387299-2387931 - length=210 aa	210	1	208	WP_008222792.1	Vibrio splendidus	urease accessory protein UreG [Vibrio splendidus] EDK27011.1 urease accessory protein UreG [Vibrionales bacterium SWAT-3]	212	1	208	208	98.0769	1.3e-110	0.990476
Vas1_2168	2387972-2388652 - length=226 aa	226	1	226	GAL10798.1	Vibrio sp. C7	urease accessory protein UreF [Vibrio sp. C7]	226	1	226	226	98.6726	4.1e-123	1
Vas1_2169	2388685-2389248 - length=187 aa	187	1	187	GAL10797.1	Vibrio sp. C7	HupE-UreJ family metal transporter [Vibrio sp. C7]	187	1	187	187	97.861	6.4e-90	1
Vas1_217	244932-245633 + length=233 aa	233	3	233	GAL14060.1	Vibrio sp. C7	peptidyl-prolyl cis-trans isomerase [Vibrio sp. C7]	231	1	231	231	96.9697	9.3e-123	0.991416
Vas1_2170	2389291-2389743 - length=150 aa	150	1	140	WP_032551463.1	Vibrio fortis	urease accessory protein UreE [Vibrio fortis] KDN28374.1 urease accessory protein UreE [Vibrio fortis]	150	1	140	140	87.8571	1.5e-65	0.933333
Vas1_2171	2389782-2391485 - length=567 aa	567	1	567	WP_084887550.1	Vibrio sp. qd031	urease subunit alpha [Vibrio sp. qd031] ORT49549.1 urease subunit alpha [Vibrio sp. qd031]	567	1	567	567	95.5908	0	1
Vas1_2172	2391552-2391887 - length=111 aa	111	1	111	WP_016790476.1	Vibrio cyclitrophicus	urease subunit beta [Vibrio cyclitrophicus] OEE85136.1 urease subunit beta [Vibrio cyclitrophicus FF160]	111	1	111	111	79.2793	2.4e-44	1
Vas1_2173	2391898-2392149 - length=83 aa	83	1	83	GAL10792.1	Vibrio sp. C7	urease gamma subunit [Vibrio sp. C7]	100	18	100	83	100	2.8e-37	1
Vas1_2174	2392226-2393167 - length=313 aa	313	1	313	GAL10791.1	Vibrio sp. C7	urease accessory protein UreD [Vibrio sp. C7]	312	1	312	313	98.4026	2.5e-179	1
Vas1_2175	2393164-2393859 - length=231 aa	231	1	231	WP_046223657.1	Vibrio sp. ECSMB14106	ABC transporter ATP-binding protein [Vibrio sp. ECSMB14106]	231	1	231	231	92.2078	2.4e-118	1
Vas1_2176	2393861-2394712 - length=283 aa	283	1	283	GAL10788.1	Vibrio sp. C7	urea ABC transporter ATPase protein UrtD [Vibrio sp. C7]	283	1	283	283	99.2933	7.5e-159	1
Vas1_2177	2394709-2395875 - length=388 aa	388	1	388	WP_065606545.1	Vibrio splendidus	urea ABC transporter permease subunit UrtC [Vibrio splendidus] OCH65154.1 urea ABC transporter permease subunit UrtC [Vibrio splendidus]	388	1	388	388	87.6289	1.4e-192	1
Vas1_2178	2395886-2397505 - length=539 aa	539	1	538	WP_084887534.1	Vibrio sp. qd031	urea ABC transporter permease subunit UrtB [Vibrio sp. qd031] ORT49544.1 ABC transporter permease [Vibrio sp. qd031]	543	4	542	540	77.037	3.8e-220	1.00186
Vas1_2179	2397628-2398914 - length=428 aa	428	1	428	GAL10782.1	Vibrio sp. C7	urea ABC transporter urea binding protein [Vibrio sp. C7]	428	1	428	428	100	4.2e-246	1
Vas1_218	245701-246987 - length=428 aa	428	1	428	WP_085344625.1	Vibrio diabolicus	phosphoribosylamine--glycine ligase [Vibrio diabolicus]	429	1	428	428	92.757	1.6e-229	1
Vas1_2180	2399308-2400651 - length=447 aa	447	12	447	WP_020333635.1	Vibrio natriegens	isocitrate lyase [Vibrio natriegens] EPM41658.1 isocitrate lyase [Vibrio natriegens NBRC 15636 = ATCC 14048 = DSM 759] ALR16389.1 isocitrate lyase [Vibrio natriegens NBRC 15636 = ATCC 14048 = DSM 759] ANQ11747.1 isocitrate lyase [Vibrio natriegens NBRC 15636 = ATCC 14048 = DSM 759] ANQ16222.1 isocitrate lyase [Vibrio natriegens] ANQ20694.1 isocitrate lyase [Vibrio natriegens] ANQ25529.1 isocitrat…	436	1	436	436	98.3945	9.4e-249	0.975391
Vas1_2181	2400752-2402389 - length=545 aa	545	1	545	WP_065296386.1	Vibrio natriegens	malate synthase A [Vibrio natriegens] ANQ25528.1 malate synthase A [Vibrio natriegens]	542	1	542	545	82.2018	6.3e-271	1
Vas1_2182	2403048-2403953 - length=301 aa	301	1	301	GAL10776.1	Vibrio sp. C7	hydrogen peroxide-inducible genes activator [Vibrio sp. C7]	301	1	301	301	100	4.5e-170	1
Vas1_2183	2404164-2404772 + length=202 aa	202	1	202	GAL10775.1	Vibrio sp. C7	alkyl hydroperoxide reductase subunit C-like protein [Vibrio sp. C7]	202	1	202	202	100	2e-113	1
Vas1_2184	2405077-2406108 + length=343 aa	343	1	343	WP_038894189.1	Vibrio owensii	2,3,4,5-tetrahydropyridine-2,6-dicarboxylate N-succinyltransferase [Vibrio owensii]	343	1	343	343	94.7522	6.3e-176	1
Vas1_2185	2406279-2407835 + length=518 aa	518	1	518	GAL10773.1	Vibrio sp. C7	glycerol kinase [Vibrio sp. C7]	518	1	518	518	98.8417	6.1e-300	1
Vas1_2186	2407962-2409518 + length=518 aa	518	6	511	WP_045596848.1	Vibrio vulnificus	glycerol-3-phosphate dehydrogenase [Vibrio vulnificus]	513	3	501	506	62.6482	4.2e-184	0.976834
Vas1_2187	2409550-2410734 - length=394 aa	394	60	394	GAL10770.1	Vibrio sp. C7	NnrS protein [Vibrio sp. C7]	335	1	335	335	97.6119	2.6e-186	0.850254
Vas1_2188	2411015-2412019 + length=334 aa	334	1	332	WP_054962395.1	Vibrio bivalvicida	transcriptional regulator [Vibrio bivalvicida] OAJ92501.1 transcriptional regulator [Vibrio bivalvicida]	333	1	332	332	74.3976	5e-138	0.994012
Vas1_2189	2412098-2413324 - length=408 aa	408	1	408	WP_004747850.1	Vibrio tubiashii	sugar ABC transporter substrate-binding protein [Vibrio tubiashii] EGU48724.1 ABC transporter extracellular solute-binding protein [Vibrio tubiashii ATCC 19109] EIF01739.1 ABC transporter extracellular solute-binding protein [Vibrio tubiashii NCIMB 1337 = ATCC 19106] AIW13193.1 sugar ABC transporter substrate-binding protein [Vibrio tubiashii ATCC 19109]	408	1	408	408	85.049	3e-209	1
Vas1_219	247087-248679 - length=530 aa	530	1	530	GAM78332.1	Vibrio ishigakensis	IMP cyclohydrolase [Vibrio ishigakensis] GAM58882.1 IMP cyclohydrolase [Vibrio ishigakensis]	530	1	530	530	96.7925	1.9e-293	1
Vas1_2190	2413453-2414304 - length=283 aa	283	1	283	WP_004747849.1	Vibrio tubiashii	carbohydrate ABC transporter permease [Vibrio tubiashii] EGU48723.1 ABC sugar transporter inner membrane binding protein [Vibrio tubiashii ATCC 19109] EIF01740.1 sugar ABC transporter inner membrane binding protein [Vibrio tubiashii NCIMB 1337 = ATCC 19106] AIW13192.1 sugar ABC transporter permease [Vibrio tubiashii ATCC 19109]	283	1	283	283	93.9929	1.4e-149	1
Vas1_2191	2414304-2415221 - length=305 aa	305	1	305	WP_042471241.1	Vibrio maritimus	sugar ABC transporter permease [Vibrio maritimus] GAL17950.1 ABC transporter permease protein [Vibrio maritimus]	306	1	306	306	87.5817	5.2e-150	1.00328
Vas1_2192	2415615-2416715 + length=366 aa	366	1	361	GAL10759.1	Vibrio sp. C7	maltose/maltodextrin transport ATP-binding protein MalK [Vibrio sp. C7]	363	1	361	361	97.7839	5.1e-200	0.986339
Vas1_2193	2416783-2418153 + length=456 aa	456	11	453	WP_043006974.1	Vibrio coralliilyticus	hypothetical protein [Vibrio coralliilyticus] AIW17947.1 hypothetical protein IX92_02400 [Vibrio coralliilyticus]	458	11	455	448	45.9821	9.7e-108	0.982456
Vas1_2194	2418155-2419063 - length=302 aa	302	1	302	KOO14333.1	Vibrio xuii	LysR family transcriptional regulator [Vibrio xuii]	303	1	302	302	63.5762	5.3e-110	1
Vas1_2195	2419168-2420310 + length=380 aa	380	1	376	WP_045986143.1	Vibrio coralliilyticus	chorismate-binding protein [Vibrio coralliilyticus] KJY71840.1 chorismate-binding protein [Vibrio coralliilyticus] KJY77424.1 chorismate-binding protein [Vibrio coralliilyticus]	381	1	376	376	66.2234	5.7e-138	0.989474
Vas1_2196	2420356-2421375 - length=339 aa	339	6	336	WP_008081352.1	Vibrio sinaloensis	hypothetical protein [Vibrio sinaloensis] EGA68208.1 TPR repeat-containing protein [Vibrio sinaloensis DSM 21326]	336	8	336	331	60.7251	1.8e-106	0.976401
Vas1_2197	2421389-2422339 - length=316 aa	316	1	315	WP_070962498.1	Vibrio sonorensis	pilus assembly protein TadC [Vibrio sonorensis]	314	1	313	315	70.7937	2.9e-119	0.996835
Vas1_2198	2422341-2423309 - length=322 aa	322	1	322	WP_047048597.1	Vibrio mexicanus	pilus assembly protein TadB [Vibrio mexicanus]	322	1	322	322	72.9814	2.4e-121	1
Vas1_2199	2423321-2424784 - length=487 aa	487	1	485	WP_011151039.1	Vibrio vulnificus	Flp pilus assembly protein TadA [Vibrio vulnificus] BAC95417.1 Flp pilus assembly protein TadA [Vibrio vulnificus YJ016]	495	1	493	493	79.3103	2.2e-219	1.01232
Vas1_22	20146-20562 + length=138 aa	138	1	138	GAL12731.1	Vibrio sp. C7	ATP synthase epsilon chain [Vibrio sp. C7]	138	1	138	138	100	4.7e-66	1
Vas1_2200	2424806-2426026 - length=406 aa	406	1	406	WP_070962495.1	Vibrio sonorensis	type II secretion protein [Vibrio sonorensis]	406	1	406	406	60.0985	1.5e-144	1
Vas1_2201	2426036-2426539 - length=167 aa	167	6	167	WP_070962494.1	Vibrio sonorensis	pilus assembly protein CpaE [Vibrio sonorensis]	162	5	162	162	58.642	2.5e-45	0.97006
Vas1_2202	2426536-2426973 - length=145 aa	145	10	145	WP_019274094.1	Vibrio coralliilyticus	hypothetical protein [Vibrio coralliilyticus] ANW23835.1 hypothetical protein BA953_06115 [Vibrio coralliilyticus]	146	11	146	136	60.2941	1.3e-37	0.937931
Vas1_2203	2426975-2428234 - length=419 aa	419	11	419	WP_039482791.1	Vibrio sinaloensis	pilus assembly protein [Vibrio sinaloensis] KHT46208.1 pilus assembly protein [Vibrio sinaloensis]	405	8	405	409	62.1027	4.2e-142	0.976134
Vas1_2204	2428251-2428517 - length=88 aa	88	1	86	WP_017054066.1	Vibrio genomosp. F6	hypothetical protein [Vibrio genomosp. F6] OEE76016.1 hypothetical protein A130_16180 [Vibrio genomosp. F6 str. FF-238]	87	1	86	86	60.4651	2.3e-21	0.977273
Vas1_2205	2428529-2429815 - length=428 aa	428	1	428	WP_054962421.1	Vibrio bivalvicida	pilus assembly protein CpaC [Vibrio bivalvicida] OAJ92472.1 pilus assembly protein CpaC [Vibrio bivalvicida]	488	59	488	432	79.8611	2.7e-192	1.00935
Vas1_2206	2430001-2430750 - length=249 aa	249	1	249	SDG66096.1	Vibrio xiamenensis	pilus assembly protein CpaB [Vibrio xiamenensis]	248	1	248	249	71.0843	1.4e-92	1
Vas1_2207	2430747-2432096 - length=449 aa	449	1	449	WP_042484359.1	Vibrio diazotrophicus	ATPase AAA [Vibrio diazotrophicus]	450	1	450	450	62.2222	3e-170	1.00223
Vas1_2208	2432107-2432640 - length=177 aa	177	2	176	WP_084193365.1	Vibrio aerogenes	hypothetical protein [Vibrio aerogenes]	195	26	194	175	41.1429	1.9e-22	0.988701
Vas1_2209	2432836-2433000 - length=54 aa	54	1	53	WP_038175022.1	Vibrio pacinii	fimbrial protein [Vibrio pacinii]	59	1	53	53	71.6981	3.8e-11	0.981481
Vas1_221	249161-249457 - length=98 aa	98	1	98	WP_000462884.1	Vibrio cholerae	Fis family transcriptional regulator [Vibrio cholerae] EFH73000.1 factor-for-inversion stimulation protein [Vibrio cholerae RC385]	98	1	98	98	98.9796	2.3e-43	1
Vas1_2210	2433497-2434234 + length=245 aa	245	1	243	WP_070962487.1	Vibrio sonorensis	AraC family transcriptional regulator [Vibrio sonorensis]	246	1	244	245	44.0816	1.5e-54	1
Vas1_2211	2434339-2436030 + length=563 aa	563	1	563	WP_050936360.1	Vibrio harveyi	AMP-dependent synthetase [Vibrio harveyi] KVI26105.1 AMP-dependent synthetase [Vibrio harveyi]	563	1	563	563	85.2575	1e-292	1
Vas1_2212	2436176-2438263 - length=695 aa	695	1	695	WP_006959822.1	Vibrio coralliilyticus	elongation factor G [Vibrio coralliilyticus] EEX34211.1 translation elongation factor G-like protein [Vibrio coralliilyticus ATCC BAA-450]	695	1	695	695	96.1151	0	1
Vas1_2213	2438480-2439856 - length=458 aa	458	1	458	WP_021705951.1	Vibrio proteolyticus	DNA repair protein RadA [Vibrio proteolyticus] GAD67980.1 DNA repair protein RadA [Vibrio proteolyticus NBRC 13287]	459	1	459	459	95.6427	6.3e-248	1.00218
Vas1_2214	2440102-2442447 + length=781 aa	781	1	571	GAL10728.1	Vibrio sp. C7	hypothetical protein JCM19233_1705 [Vibrio sp. C7]	579	1	571	571	98.4238	0	0.731114
Vas1_2215	2442518-2443495 - length=325 aa	325	1	325	WP_047108747.1	Vibrio vulnificus	phosphoserine phosphatase [Vibrio vulnificus] KLI69553.1 phosphoserine phosphatase [Vibrio vulnificus CladeA-yb158]	326	1	325	325	74.7692	1.2e-136	1
Vas1_2216	2443596-2444198 + length=200 aa	200	30	200	GAL10724.1	Vibrio sp. C7	lipoate-protein ligase A [Vibrio sp. C7]	204	34	204	171	98.8304	4.7e-83	0.855
Vas1_2217	2444285-2445136 - length=283 aa	283	1	283	WP_042480275.1	Vibrio diazotrophicus	thymidylate synthase [Vibrio diazotrophicus]	283	1	283	283	95.4064	9.5e-162	1
Vas1_2218	2445133-2445960 - length=275 aa	275	1	271	WP_017035470.1	Vibrio genomosp. F10	prolipoprotein diacylglyceryl transferase [Vibrio genomosp. F10] OCH77803.1 prolipoprotein diacylglyceryl transferase [Vibrio genomosp. F10] OEE37890.1 prolipoprotein diacylglyceryl transferase [Vibrio genomosp. F10 str. ZF-129] OEF10273.1 prolipoprotein diacylglyceryl transferase [Vibrio genomosp. F10 str. 9ZB36]	271	1	271	271	89.2989	1.2e-148	0.985455
Vas1_2219	2445987-2446781 - length=264 aa	264	1	263	WP_039948794.1	Vibrio ichthyoenteri	anion permease [Vibrio ichthyoenteri]	263	1	263	263	69.962	2.1e-91	0.996212
Vas1_222	249481-250344 - length=287 aa	287	1	287	WP_040887248.1	Vibrio genomosp. F6	tRNA dihydrouridine synthase DusB [Vibrio genomosp. F6] OEE79392.1 tRNA dihydrouridine synthase DusB [Vibrio genomosp. F6 str. FF-238]	322	36	322	287	93.0314	2.8e-153	1
Vas1_2220	2446791-2449034 - length=747 aa	747	1	746	WP_038206397.1	Vibrio tubiashii	phosphoenolpyruvate--protein phosphotransferase PtsP [Vibrio tubiashii] KGY12375.1 phosphoenolpyruvate-protein phosphotransferase [Vibrio tubiashii]	748	1	747	747	73.6278	0	1
Vas1_2221	2449037-2449555 - length=172 aa	172	1	172	GAL10715.1	Vibrio sp. C7	adenosine (5')-pentaphospho-(5'')-adenosine pyrophosphohydrolase [Vibrio sp. C7]	172	1	172	172	99.4186	1.1e-99	1
Vas1_2222	2450186-2450854 + length=222 aa	222	1	202	GAL10714.1	Vibrio sp. C7	DNA mismatch repair endonuclease MutH [Vibrio sp. C7]	202	1	202	202	96.5347	5e-110	0.90991
Vas1_2223	2450862-2451173 - length=103 aa	103	1	103	OIQ24464.1	Vibrio sp. MedPESWchi	hypothetical protein BM561_09865 [Vibrio sp. MedPE-SWchi]	103	1	103	103	72.8155	1.5e-40	1
Vas1_2225	2452141-2453472 - length=443 aa	443	1	443	WP_021705645.1	Vibrio proteolyticus	sigma-54-dependent Fis family transcriptional regulator [Vibrio proteolyticus] GAD67674.1 putative transcriptional regulator [Vibrio proteolyticus NBRC 13287]	444	1	444	444	82.2072	1.2e-208	1.00226
Vas1_2226	2453809-2455326 - length=505 aa	505	1	505	WP_069667534.1	Vibrio europaeus	lysine--tRNA ligase [Vibrio europaeus] OAM99107.1 lysine--tRNA ligase [Vibrio europaeus]	505	1	505	505	99.604	5.1e-291	1
Vas1_2227	2455365-2456408 - length=347 aa	347	1	347	GAL10708.1	Vibrio sp. C7	peptide chain release factor 2 [Vibrio sp. C7]	347	1	347	347	100	8.2e-192	1
Vas1_2228	2456615-2457928 - length=437 aa	437	1	433	WP_004410191.1	Vibrio orientalis	branched-chain amino acid transporter [Vibrio orientalis] EEX95417.1 branched-chain amino acid transport system carrier protein [Vibrio orientalis CIP 102891 = ATCC 33934] EGU49820.1 branched-chain amino acid transport system II carrier protein [Vibrio orientalis CIP 102891 = ATCC 33934]	437	1	430	433	78.5219	5.7e-182	0.990847
Vas1_2229	2458264-2458995 + length=243 aa	243	3	243	WP_045416314.1	Vibrio owensii	tRNA1(Val) (adenine(37)-N6)-methyltransferase [Vibrio owensii]	239	2	239	241	52.6971	1.6e-64	0.99177
Vas1_223	250589-251476 - length=295 aa	295	1	295	GAL14070.1	Vibrio sp. C7	ribosomal protein L11 methyltransferase [Vibrio sp. C7]	297	3	297	295	98.6441	3.5e-167	1
Vas1_2230	2459117-2460343 + length=408 aa	408	1	373	GAL10702.1	Vibrio sp. C7	ATP-dependent RNA helicase SrmB [Vibrio sp. C7]	408	1	373	373	99.4638	2.3e-209	0.914216
Vas1_2231	2460644-2462224 - length=526 aa	526	1	526	GAL10701.1	Vibrio sp. C7	peptide chain release factor 3 [Vibrio sp. C7]	543	18	543	526	100	1.3e-305	1
Vas1_2232	2462393-2462848 - length=151 aa	151	1	151	GAL10700.1	Vibrio sp. C7	ribosomal-protein-S18p-alanine acetyltransferase [Vibrio sp. C7]	151	1	151	151	98.6755	4.8e-80	1
Vas1_2233	2462854-2463264 - length=136 aa	136	58	136	GAL10699.1	Vibrio sp. C7	DNA polymerase III psi subunit [Vibrio sp. C7]	79	1	79	79	97.4684	2.5e-35	0.580882
Vas1_2234	2463371-2463844 - length=157 aa	157	1	157	GAL10697.1	Vibrio sp. C7	acetyltransferase [Vibrio sp. C7]	167	11	167	157	99.3631	1.7e-88	1
Vas1_2235	2463864-2464385 - length=173 aa	173	1	173	WP_086013097.1	Vibrio brasiliensis	SCP2 domain-containing protein [Vibrio brasiliensis]	177	3	175	173	83.815	3.5e-74	1
Vas1_2236	2464567-2466603 + length=678 aa	678	1	678	WP_038509766.1	Vibrio coralliilyticus	c-di-GMP phosphodiesterase [Vibrio coralliilyticus] AIS53913.1 c-di-GMP phosphodiesterase [Vibrio coralliilyticus]	679	1	679	680	77.5	0	1.00295
Vas1_2237	2466749-2467762 + length=337 aa	337	1	337	GAL10693.1	Vibrio sp. C7	putative protease [Vibrio sp. C7]	337	1	337	337	99.7033	5e-194	1
Vas1_2238	2467774-2468652 + length=292 aa	292	1	292	WP_041853463.1	Vibrio campbellii	U32 family peptidase [Vibrio campbellii]	292	1	292	292	87.3288	4.1e-152	1
Vas1_2239	2468708-2468953 - length=81 aa	81	1	80	WP_021706331.1	Vibrio proteolyticus	hypothetical protein [Vibrio proteolyticus] GAD68360.1 hypothetical protein VPR01S_13_00240 [Vibrio proteolyticus NBRC 13287]	86	1	82	82	58.5366	1.4e-14	1.01235
Vas1_224	251644-252984 - length=446 aa	446	1	446	WP_045977712.1	Vibrio neptunius	acetyl-CoA carboxylase biotin carboxylase subunit [Vibrio neptunius] KJY85127.1 acetyl-CoA carboxylase [Vibrio neptunius]	447	1	446	446	95.7399	1e-250	1
Vas1_2240	2468984-2470324 - length=446 aa	446	87	446	GAL10690.1	Vibrio sp. C7	MATE family of MDR efflux pumps [Vibrio sp. C7]	360	1	360	360	96.9444	2.5e-193	0.807175
Vas1_2241	2470379-2470792 - length=137 aa	137	1	137	WP_050907048.1	Vibrio harveyi	MarR family transcriptional regulator [Vibrio harveyi] KVI26081.1 MarR family transcriptional regulator [Vibrio harveyi]	137	1	136	137	59.854	4.8e-34	1
Vas1_2242	2470902-2471804 - length=300 aa	300	1	300	GAL10686.1	Vibrio sp. C7	lipoprotein nlpI precursor [Vibrio sp. C7]	300	1	300	300	98.6667	1.8e-163	1
Vas1_2243	2471980-2474097 - length=705 aa	705	1	703	WP_006957755.1	Vibrio coralliilyticus	polyribonucleotide nucleotidyltransferase [Vibrio coralliilyticus] EEX35036.1 polyribonucleotide nucleotidyltransferase [Vibrio coralliilyticus ATCC BAA-450] ERB65427.1 polynucleotide phosphorylase/polyadenylase [Vibrio coralliilyticus OCN008] AIW17867.1 polynucleotide phosphorylase/polyadenylase [Vibrio coralliilyticus] KJY75335.1 polynucleotide phosphorylase/polyadenylase [Vibrio coralliilyticu…	710	1	703	703	98.1508	0	0.997163
Vas1_2244	2474413-2474682 - length=89 aa	89	1	89	GAL10683.1	Vibrio sp. C7	SSU ribosomal protein S15p [Vibrio sp. C7]	89	1	89	89	100	7.6e-41	1
Vas1_2245	2474868-2477009 - length=713 aa	713	1	713	GAL10682.1	Vibrio sp. C7	hypothetical protein JCM19233_1659 [Vibrio sp. C7]	715	1	715	715	98.8811	0	1.00281
Vas1_2246	2477312-2478007 + length=231 aa	231	1	231	WP_017051058.1	Vibrio genomosp. F6	5'-methylthioadenosine/S-adenosylhomocysteine nucleosidase [Vibrio genomosp. F6] OEE79778.1 5'-methylthioadenosine/S-adenosylhomocysteine nucleosidase [Vibrio genomosp. F6 str. FF-238]	231	1	231	231	87.4459	1.2e-109	1
Vas1_2247	2478063-2478977 + length=304 aa	304	1	304	GAL10679.1	Vibrio sp. C7	adenosylcobinamide-phosphate synthase [Vibrio sp. C7]	315	13	315	304	89.4737	5.2e-142	1
Vas1_2248	2479015-2479872 + length=285 aa	285	10	281	WP_044362100.1	Vibrio fluvialis	cobalamin-binding protein [Vibrio fluvialis]	271	6	271	272	58.0882	5.9e-87	0.954386
Vas1_2249	2480029-2480568 + length=179 aa	179	1	176	WP_084767530.1	Vibrio vulnificus	hypothetical protein [Vibrio vulnificus]	206	30	205	176	82.3864	8.6e-76	0.98324
Vas1_225	252999-253460 - length=153 aa	153	1	153	GAL14073.1	Vibrio sp. C7	biotin carboxyl carrier protein of acetyl-CoA carboxylase [Vibrio sp. C7]	153	1	153	153	100	2.2e-56	1
Vas1_2250	2480684-2481403 - length=239 aa	239	1	239	GAL10675.1	Vibrio sp. C7	purine nucleoside phosphorylase [Vibrio sp. C7]	239	1	239	239	100	4.6e-133	1
Vas1_2251	2481483-2482703 - length=406 aa	406	1	406	WP_047512849.1	Vibrio harveyi	phosphopentomutase [Vibrio harveyi]	406	1	406	406	90.1478	6e-218	1
Vas1_2252	2482744-2484072 - length=442 aa	442	1	442	GAL10671.1	Vibrio sp. C7	thymidine phosphorylase [Vibrio sp. C7]	442	1	442	442	99.095	1.3e-242	1
Vas1_2253	2484178-2484954 - length=258 aa	258	1	258	KOY43625.1	Vibrio parahaemolyticus	deoxyribose-phosphate aldolase [Vibrio parahaemolyticus]	258	1	258	258	93.7984	4.2e-132	1
Vas1_2254	2485155-2485325 - length=56 aa	56	1	56	GAL10667.1	Vibrio sp. C7	hypothetical protein JCM19233_1644 [Vibrio sp. C7]	56	1	56	56	100	1.9e-21	1
Vas1_2255	2485619-2486881 - length=420 aa	420	1	420	WP_006880618.1	Vibrio brasiliensis	NupC/NupG family nucleoside CNT transporter [Vibrio brasiliensis] EGA64531.1 nucleoside permease [Vibrio brasiliensis LMG 20546]	420	1	420	420	94.2857	6e-205	1
Vas1_2256	2487098-2487871 - length=257 aa	257	1	242	GAL10664.1	Vibrio sp. C7	putative deoxyribonuclease YjjV [Vibrio sp. C7]	260	1	242	242	95.8678	7.6e-134	0.941634
Vas1_2257	2488029-2488871 - length=280 aa	280	24	280	WP_017056105.1	Vibrio kanaloae	peroxide stress protein YaaA [Vibrio kanaloae] OEF12162.1 hypothetical protein A132_01780 [Vibrio kanaloae 5S-149]	258	1	257	257	87.5486	8.3e-126	0.917857
Vas1_2258	2488905-2490326 - length=473 aa	473	1	470	WP_038884924.1	Vibrio rotiferianus	sodium:alanine symporter family protein [Vibrio rotiferianus] OHY90267.1 sodium:alanine symporter [Vibrio rotiferianus]	478	8	477	470	92.5532	2.2e-235	0.993658
Vas1_2259	2491113-2491292 + length=59 aa	59	1	59	GAL10658.1	Vibrio sp. C7	hypothetical protein JCM19233_1635 [Vibrio sp. C7]	59	1	59	59	98.3051	6.2e-23	1
Vas1_226	253516-253971 - length=151 aa	151	1	149	WP_075649472.1	Vibrio ponticus	type II 3-dehydroquinate dehydratase [Vibrio ponticus] OLQ92576.1 type II 3-dehydroquinate dehydratase [Vibrio ponticus]	149	1	149	149	90.604	1.2e-67	0.986755
Vas1_2260	2491378-2491929 - length=183 aa	183	1	183	GAL10657.1	Vibrio sp. C7	hypothetical protein JCM19233_1634 [Vibrio sp. C7]	183	1	183	183	99.4536	3.4e-96	1
Vas1_2261	2492026-2492721 - length=231 aa	231	1	194	GAL10656.1	Vibrio sp. C7	uracil-DNA glycosylase family 1 [Vibrio sp. C7]	214	1	194	194	99.4845	5.6e-112	0.839827
Vas1_2262	2493089-2493961 - length=290 aa	290	1	290	GAL10655.1	Vibrio sp. C7	endonuclease IV [Vibrio sp. C7]	290	1	290	290	99.3103	1.4e-168	1
Vas1_2263	2494288-2494665 + length=125 aa	125	1	125	GAL10654.1	Vibrio sp. C7	pyruvate formate-lyase [Vibrio sp. C7]	125	1	125	125	100	2e-63	1
Vas1_2264	2494842-2496122 - length=426 aa	426	1	426	GAL10653.1	Vibrio sp. C7	threonine synthase [Vibrio sp. C7]	426	1	426	426	99.5305	1.6e-242	1
Vas1_2265	2496119-2497087 - length=322 aa	322	1	322	EEX93249.1	Vibrio orientalis CIP 102891 = ATCC 33934	homoserine kinase [Vibrio orientalis CIP 102891 = ATCC 33934]	322	1	322	322	87.5776	3.6e-165	1
Vas1_2266	2497089-2499548 - length=819 aa	819	1	819	WP_053396633.1	Vibrio nereis	bifunctional aspartokinase I/homoserine dehydrogenase I [Vibrio nereis] KOO02389.1 aspartate kinase [Vibrio nereis]	819	1	819	819	89.3773	0	1
Vas1_2267	2500471-2500995 - length=174 aa	174	1	174	GAL10646.1	Vibrio sp. C7	ribonuclease E inhibitor RraA [Vibrio sp. C7]	174	1	174	174	99.4253	1.3e-97	1
Vas1_2268	2501027-2501425 - length=132 aa	132	65	132	GAL10645.1	Vibrio sp. C7	hypothetical protein JCM19233_1622 [Vibrio sp. C7]	68	1	68	68	100	9.5e-32	0.515152
Vas1_2269	2501750-2502466 + length=238 aa	238	1	238	GAL10644.1	Vibrio sp. C7	aerobic respiration control protein arcA [Vibrio sp. C7]	238	1	238	238	100	3.3e-131	1
Vas1_227	254280-254714 - length=144 aa	144	1	141	GAL14075.1	Vibrio sp. C7	predicted acyltransferase [Vibrio sp. C7]	144	1	141	141	94.3262	7.9e-72	0.979167
Vas1_2270	2502560-2503006 - length=148 aa	148	1	148	GAL10643.1	Vibrio sp. C7	hypothetical protein JCM19233_1620 [Vibrio sp. C7]	148	1	148	148	97.973	1e-74	1
Vas1_2271	2503006-2505357 - length=783 aa	783	133	783	GAL10642.1	Vibrio sp. C7	aerobic respiration control sensor protein arcB [Vibrio sp. C7]	651	1	651	651	99.0783	0	0.831418
Vas1_2272	2505433-2506371 - length=312 aa	312	1	309	WP_040990741.1	Vibrio renipiscarius	TIGR01212 family radical SAM protein [Vibrio renipiscarius] KII77448.1 radical SAM protein [Vibrio renipiscarius] KII81384.1 radical SAM protein [Vibrio renipiscarius]	309	1	309	309	88.0259	3.7e-159	0.990385
Vas1_2273	2506920-2511458 + length=1512 aa	1512	1	1512	WP_006877379.1	Vibrio brasiliensis	glutamate synthase subunit alpha [Vibrio brasiliensis] EGA67801.1 glutamate synthase, large subunit [Vibrio brasiliensis LMG 20546]	1515	1	1512	1512	97.2222	0	1
Vas1_2274	2511458-2512927 + length=489 aa	489	1	489	GAL10634.1	Vibrio sp. C7	glutamate synthase [NADPH] small chain [Vibrio sp. C7]	489	1	489	489	99.7955	1.7e-291	1
Vas1_2275	2513246-2517709 + length=1487 aa	1487	1	1487	WP_053396656.1	Vibrio nereis	glutamate synthase large subunit [Vibrio nereis] KOO02413.1 glutamate synthase [Vibrio nereis]	1487	1	1487	1487	90.3161	0	1
Vas1_2276	2517730-2519148 + length=472 aa	472	3	472	WP_038202850.1	Vibrio tubiashii	glutamate synthase [Vibrio tubiashii] KGY13712.1 glutamate synthase [Vibrio tubiashii]	470	1	470	470	90.4255	1.5e-257	0.995763
Vas1_2277	2519164-2519595 + length=143 aa	143	1	143	GAL10618.1	Vibrio sp. C7	hypothetical protein JCM19233_1595 [Vibrio sp. C7]	143	1	143	143	97.9021	2.5e-70	1
Vas1_2278	2519693-2520643 - length=316 aa	316	1	315	WP_004744994.1	Vibrio tubiashii	tRNA pseudouridine(55) synthase TruB [Vibrio tubiashii] EGU54900.1 tRNA pseudouridine synthase B [Vibrio tubiashii ATCC 19109] EIF05630.1 tRNA pseudouridine synthase B [Vibrio tubiashii NCIMB 1337 = ATCC 19106] AIW15002.1 tRNA pseudouridine synthase B [Vibrio tubiashii ATCC 19109]	315	1	315	315	94.6032	1.4e-169	0.996835
Vas1_2279	2520643-2521059 - length=138 aa	138	1	138	GAL10615.1	Vibrio sp. C7	ribosome-binding factor A [Vibrio sp. C7]	138	1	138	138	99.2754	9.6e-67	1
Vas1_228	254795-255835 + length=346 aa	346	1	346	GAL14076.1	Vibrio sp. C7	UDP-N-acetylenolpyruvoylglucosamine reductase [Vibrio sp. C7]	346	1	346	346	98.5549	2.2e-200	1
Vas1_2280	2521176-2523860 - length=894 aa	894	1	894	WP_005431938.1	Vibrio campbellii	translation initiation factor IF-2 [Vibrio campbellii] EDL67620.1 translation initiation factor IF-2 [Vibrio campbellii HY01] KGR33882.1 translation initiation factor IF-2 [Vibrio campbellii] AQM69023.1 Translation initiation factor IF-2 [Vibrio campbellii] OQQ04332.1 translation initiation factor IF-2 [Vibrio campbellii]	894	1	894	894	96.1969	0	1
Vas1_2281	2523882-2525369 - length=495 aa	495	1	495	GAL10610.1	Vibrio sp. C7	transcription termination protein NusA [Vibrio sp. C7]	495	1	495	495	99.3939	4.7e-257	1
Vas1_2282	2525409-2525864 - length=151 aa	151	1	151	GAL10609.1	Vibrio sp. C7	hypothetical protein JCM19233_1586 [Vibrio sp. C7]	151	1	151	151	100	1.8e-79	1
Vas1_2283	2526330-2526665 - length=111 aa	111	1	111	GAL10608.1	Vibrio sp. C7	preprotein translocase subunit SecG [Vibrio sp. C7]	111	1	111	111	100	2.2e-50	1
Vas1_2284	2526915-2528255 - length=446 aa	446	1	446	WP_038214634.1	Vibrio variabilis	phosphoglucosamine mutase [Vibrio variabilis] KHA60894.1 phosphoglucosamine mutase [Vibrio variabilis]	446	1	446	446	93.0493	1.2e-232	1
Vas1_2285	2528311-2529147 - length=278 aa	278	1	273	WP_032551542.1	Vibrio fortis	dihydropteroate synthase [Vibrio fortis] KDN28093.1 dihydropteroate synthase [Vibrio fortis]	276	1	272	273	78.022	2.7e-113	0.982014
Vas1_2286	2529215-2531167 - length=650 aa	650	1	604	GAL10603.1	Vibrio sp. C7	cell division protein FtsH [Vibrio sp. C7]	612	4	607	604	99.8344	0	0.929231
Vas1_2287	2531275-2531904 - length=209 aa	209	1	209	GAL10602.1	Vibrio sp. C7	cell division protein FtsJ / ribosomal RNA large subunit methyltransferase E [Vibrio sp. C7]	209	1	209	209	100	2.7e-113	1
Vas1_2288	2532171-2532467 + length=98 aa	98	1	98	GAL10601.1	Vibrio sp. C7	RNA binding protein [Vibrio sp. C7]	98	1	98	98	100	1.8e-43	1
Vas1_2289	2532573-2533031 - length=152 aa	152	1	152	GAL10600.1	Vibrio sp. C7	transcription elongation factor GreA [Vibrio sp. C7]	196	45	196	152	99.3421	1e-74	1
Vas1_229	255832-256827 + length=331 aa	331	82	331	GAL14078.1	Vibrio sp. C7	biotin-protein ligase / biotin operon repressor [Vibrio sp. C7]	250	1	250	250	98	1.6e-136	0.755287
Vas1_2290	2533602-2534609 + length=335 aa	335	1	335	GAL10599.1	Vibrio sp. C7	putative outer membrane protein [Vibrio sp. C7]	330	1	330	341	75.3666	1.2e-126	1.01791
Vas1_2291	2534749-2536197 + length=482 aa	482	1	482	WP_006878304.1	Vibrio brasiliensis	serine-type D-Ala-D-Ala carboxypeptidase [Vibrio brasiliensis] EGA66859.1 D-alanyl-D-alanine carboxypeptidase/endopeptidase [Vibrio brasiliensis LMG 20546]	476	1	476	483	62.1118	3.6e-169	1.00207
Vas1_2293	2537438-2538625 - length=395 aa	395	1	395	WP_008073320.1	Vibrio sinaloensis	tyrosine--tRNA ligase [Vibrio sinaloensis] EGA72077.1 tyrosyl-tRNA synthetase [Vibrio sinaloensis DSM 21326]	395	1	395	395	95.9494	1.9e-213	1
Vas1_2294	2538754-2540043 + length=429 aa	429	11	363	GAL10591.1	Vibrio sp. C7	peptidase M23/M37 family [Vibrio sp. C7]	371	18	370	353	99.1501	3e-199	0.822844
Vas1_2295	2540066-2543170 - length=1034 aa	1034	1	1025	WP_038969434.1	Vibrio vulnificus	AcrB/AcrD/AcrF family protein [Vibrio vulnificus]	1060	1	1025	1025	89.2683	0	0.991296
Vas1_2296	2543182-2544279 - length=365 aa	365	1	365	GAL10586.1	Vibrio sp. C7	membrane-fusion protein [Vibrio sp. C7]	365	1	365	365	98.9041	2.4e-194	1
Vas1_2297	2544411-2544752 - length=113 aa	113	1	113	WP_047049811.1	Vibrio mexicanus	iron-sulfur cluster insertion protein ErpA [Vibrio mexicanus]	113	1	113	113	92.9204	1.3e-53	1
Vas1_2298	2545046-2546338 + length=430 aa	430	1	430	GAL10584.1	Vibrio sp. C7	glutamate-1-semialdehyde aminotransferase [Vibrio sp. C7]	430	1	430	430	99.5349	3.8e-247	1
Vas1_2299	2546619-2547704 + length=361 aa	361	1	361	GAL10583.1	Vibrio sp. C7	predicted permease [Vibrio sp. C7]	361	1	361	361	99.723	5.9e-193	1
Vas1_23	20672-22033 + length=453 aa	453	1	453	GAL12730.1	Vibrio sp. C7	N-acetylglucosamine-1-phosphate uridyltransferase / glucosamine-1-phosphate N-acetyltransferase [Vibrio sp. C7]	453	1	453	453	98.234	1.9e-252	1
Vas1_230	256951-257385 + length=144 aa	144	1	144	GAL14079.1	Vibrio sp. C7	rhodanese-related sulfurtransferase [Vibrio sp. C7]	144	1	144	144	98.6111	6e-72	1
Vas1_2300	2547818-2548840 + length=340 aa	340	1	340	GAL10582.1	Vibrio sp. C7	ribosomal RNA small subunit methyltransferase C [Vibrio sp. C7]	340	1	340	340	98.2353	5.8e-190	1
Vas1_2301	2549142-2552525 + length=1127 aa	1127	1	1127	WP_004410120.1	Vibrio orientalis	histidine kinase [Vibrio orientalis] EEX95391.1 chitin catabolic cascade sensor histidine kinase ChiS [Vibrio orientalis CIP 102891 = ATCC 33934] EGU49295.1 YwpD [Vibrio orientalis CIP 102891 = ATCC 33934]	1128	1	1128	1129	70.9477	0	1.00177
Vas1_2303	2553165-2554847 + length=560 aa	560	1	560	WP_064368748.1	Vibrio alginolyticus	peptide ABC transporter substrate-binding protein [Vibrio alginolyticus] ALR92341.1 peptide ABC transporter substrate-binding protein [Vibrio alginolyticus]	560	1	560	560	88.75	6.8e-305	1
Vas1_2304	2555007-2555993 + length=328 aa	328	1	328	WP_032551522.1	Vibrio fortis	ABC transporter permease [Vibrio fortis] KDN28074.1 peptide ABC transporter permease [Vibrio fortis]	328	1	328	328	94.2073	1.3e-170	1
Vas1_2305	2555996-2557021 + length=341 aa	341	1	341	WP_032551521.1	Vibrio fortis	ABC transporter permease [Vibrio fortis] KDN28073.1 peptide ABC transporter permease [Vibrio fortis]	341	1	341	341	90.0293	2.7e-171	1
Vas1_2306	2557024-2558007 + length=327 aa	327	1	326	GAL10573.1	Vibrio sp. C7	(GlcNAc)2 ABC transporter ATP-binding component 1 [Vibrio sp. C7]	349	1	326	326	99.3865	1.7e-186	0.996942
Vas1_2307	2558043-2559038 + length=331 aa	331	1	331	WP_053394157.1	Vibrio nereis	ABC transporter ATP-binding protein [Vibrio nereis] KOO05024.1 chemotaxis protein [Vibrio nereis]	331	1	331	331	90.9366	1.9e-177	1
Vas1_2308	2559091-2560806 + length=571 aa	571	1	426	GAL10570.1	Vibrio sp. C7	glucosamine-link cellobiase [Vibrio sp. C7]	444	1	426	426	96.9484	1.3e-242	0.74606
Vas1_2309	2560803-2561678 + length=291 aa	291	69	291	GAL10567.1	Vibrio sp. C7	glucosamine kinase GpsK [Vibrio sp. C7]	223	1	223	223	99.1031	5e-126	0.766323
Vas1_231	257555-258028 + length=157 aa	157	1	151	WP_078926734.1	Vibrio cincinnatiensis	protein-export chaperone SecB [Vibrio cincinnatiensis] SKA08953.1 protein translocase subunit secB [Vibrio cincinnatiensis DSM 19608]	156	1	151	151	92.053	4.1e-74	0.961783
Vas1_2310	2561687-2563609 + length=640 aa	640	1	638	WP_038214599.1	Vibrio variabilis	beta-hexosaminidase [Vibrio variabilis] KHA60870.1 beta-hexosaminidase [Vibrio variabilis]	636	1	635	638	57.6803	2.6e-223	0.996875
Vas1_2311	2563696-2566101 + length=801 aa	801	1	801	WP_047049820.1	Vibrio mexicanus	N,N'-diacetylchitobiose phosphorylase [Vibrio mexicanus]	801	1	801	801	89.5131	0	1
Vas1_2312	2566154-2567566 + length=470 aa	470	1	470	WP_039840263.1	Vibrio owensii	phosphomutase [Vibrio owensii] KIF49050.1 phosphomutase [Vibrio owensii 47666-1]	470	1	470	470	85.9574	4.5e-241	1
Vas1_2313	2567651-2568688 - length=345 aa	345	1	342	WP_006878281.1	Vibrio brasiliensis	ABC transporter ATP-binding protein [Vibrio brasiliensis] EGA66836.1 iron(III) ABC transporter ATP-binding protein [Vibrio brasiliensis LMG 20546]	343	1	343	343	79.3003	6.1e-155	0.994203
Vas1_2314	2568707-2570332 - length=541 aa	541	1	541	WP_006958104.1	Vibrio coralliilyticus	iron ABC transporter permease [Vibrio coralliilyticus] EEX34804.1 ferric iron ABC transporter permease protein [Vibrio coralliilyticus ATCC BAA-450]	541	1	541	541	82.6248	7.6e-253	1
Vas1_2315	2570419-2571432 - length=337 aa	337	1	337	WP_061008944.1	Vibrio harveyi	iron ABC transporter substrate-binding protein [Vibrio harveyi]	337	1	337	337	88.4273	3.5e-171	1
Vas1_2316	2571601-2572830 - length=409 aa	409	1	409	GAL10550.1	Vibrio sp. C7	ammonium transporter [Vibrio sp. C7]	409	1	409	409	99.7555	9.3e-227	1
Vas1_2317	2572856-2573218 - length=120 aa	120	1	120	GAL10549.1	Vibrio sp. C7	nitrogen regulatory protein P-II [Vibrio sp. C7]	120	1	120	120	100	1.7e-59	1
Vas1_2318	2573386-2573751 - length=121 aa	121	1	121	GAL10548.1	Vibrio sp. C7	hypothetical protein JCM19233_1525 [Vibrio sp. C7]	121	1	121	121	100	5.1e-64	1
Vas1_2319	2573876-2575030 + length=384 aa	384	1	384	GAL10547.1	Vibrio sp. C7	sugar diacid utilization regulator SdaR [Vibrio sp. C7]	384	1	384	384	99.4792	1.6e-212	1
Vas1_232	258212-259246 + length=344 aa	344	1	343	WP_005381474.1	Vibrio alginolyticus	glycerol-3-phosphate dehydrogenase [Vibrio alginolyticus] EAS74342.1 NAD(P)H-dependent glycerol-3-phosphate dehydrogenase [Vibrio alginolyticus 12G01] EEZ82777.1 Glycerol-3-phosphate dehydrogenase [Vibrio alginolyticus 40B] AGV17749.1 NAD(P)H-dependent glycerol-3-phosphate dehydrogenase [Vibrio alginolyticus NBRC 15630 = ATCC 17749] GAD73969.1 glycerol-3-phosphate dehydrogenase [NAD(P)+] [Vibrio …	345	1	343	343	89.2128	1.6e-171	0.997093
Vas1_2320	2575156-2576421 + length=421 aa	421	1	421	WP_053541932.1	Vibrio vulnificus	gluconate:proton symporter [Vibrio vulnificus] KOR98986.1 gluconate:proton symporter [Vibrio vulnificus]	421	1	421	421	88.361	2.6e-176	1
Vas1_2321	2576439-2577572 + length=377 aa	377	1	375	WP_053311305.1	Vibrio alginolyticus	glycerate kinase [Vibrio alginolyticus] KOE81178.1 glycerate kinase [Vibrio alginolyticus]	377	1	375	375	87.4667	6.9e-184	0.994695
Vas1_2322	2577662-2580250 - length=862 aa	862	1	862	WP_078608204.1	Vibrio owensii	bifunctional aconitate hydratase 2/2-methylisocitrate dehydratase [Vibrio owensii] AQW58623.1 bifunctional aconitate hydratase 2/2-methylisocitrate dehydratase [Vibrio owensii]	862	1	862	862	95.7077	0	1
Vas1_2323	2580499-2582826 - length=775 aa	775	1	775	WP_086774162.1	Vibrio sp. corallo1	serine protease [Vibrio sp. corallo1]	777	1	776	778	60.0257	3.1e-263	1.00387
Vas1_2324	2582875-2585274 - length=799 aa	799	47	799	WP_039486323.1	Vibrio sinaloensis	penicillin-binding protein 1B [Vibrio sinaloensis] KHT38562.1 peptidase [Vibrio sinaloensis]	788	36	788	753	78.4861	0	0.942428
Vas1_2325	2585286-2587760 - length=824 aa	824	1	822	WP_084181874.1	Vibrio fortis	ATP-dependent helicase HrpB [Vibrio fortis]	832	12	830	822	60.3406	3.1e-282	0.997573
Vas1_2326	2587880-2588602 + length=240 aa	240	1	190	GAL10525.1	Vibrio sp. C7	sugar/maltose fermentation stimulation protein homolog [Vibrio sp. C7]	196	1	190	190	98.4211	2.5e-102	0.791667
Vas1_2327	2588734-2589180 + length=148 aa	148	5	148	GAL10524.1	Vibrio sp. C7	C4-type zinc finger protein DksA/TraR family [Vibrio sp. C7]	155	12	155	144	99.3056	6e-75	0.972973
Vas1_2328	2589260-2590153 + length=297 aa	297	1	297	GAL10523.1	Vibrio sp. C7	glutamyl-Q-tRNA synthetase [Vibrio sp. C7]	297	1	297	297	99.3266	8.7e-174	1
Vas1_2329	2590229-2591569 + length=446 aa	446	1	446	GAL10522.1	Vibrio sp. C7	poly(A) polymerase [Vibrio sp. C7]	446	1	446	446	99.5516	9.7e-254	1
Vas1_233	259277-260098 + length=273 aa	273	1	273	WP_004743282.1	Vibrio tubiashii	serine O-acetyltransferase [Vibrio tubiashii] EGU58219.1 serine acetyltransferase [Vibrio tubiashii ATCC 19109] EIF05790.1 serine acetyltransferase [Vibrio tubiashii NCIMB 1337 = ATCC 19106] AIW15296.1 serine acetyltransferase [Vibrio tubiashii ATCC 19109]	273	1	273	273	93.7729	1.2e-140	1
Vas1_2330	2591566-2592051 + length=161 aa	161	1	161	GAL10521.1	Vibrio sp. C7	2-amino-4-hydroxy-6-hydroxymethyldihydropteridine pyrophosphokinase [Vibrio sp. C7]	161	1	161	161	100	1.4e-85	1
Vas1_2331	2592075-2592869 + length=264 aa	264	1	264	WP_000724415.1	Vibrio cholerae	3-methyl-2-oxobutanoate hydroxymethyltransferase [Vibrio cholerae] NP_230242.1 3-methyl-2-oxobutanoate hydroxymethyltransferase [Vibrio cholerae O1 biovar El Tor str. N16961] Q9KUD0.1 RecName: Full=3-methyl-2-oxobutanoate hydroxymethyltransferase; AltName: Full=Ketopantoate hydroxymethyltransferase; Short=KPHMT A5F975.1 RecName: Full=3-methyl-2-oxobutanoate hydroxymethyltransferase; AltName: Full…	264	1	264	264	90.9091	7e-135	1
Vas1_2332	2592880-2593779 + length=299 aa	299	1	299	WP_045403791.1	Vibrio hyugaensis	pantoate--beta-alanine ligase [Vibrio hyugaensis]	300	1	295	299	82.2742	6.7e-134	1
Vas1_2333	2593860-2594630 - length=256 aa	256	1	256	GAL10515.1	Vibrio sp. C7	ABC-type multidrug transport system permease component [Vibrio sp. C7]	256	1	256	256	99.2188	2.2e-133	1
Vas1_2334	2594645-2595571 - length=308 aa	308	1	305	WP_069667694.1	Vibrio europaeus	ABC transporter ATP-binding protein [Vibrio europaeus] OAM99296.1 ABC transporter [Vibrio europaeus]	305	1	305	305	88.8525	2.5e-147	0.99026
Vas1_2335	2595731-2597410 - length=559 aa	559	1	548	WP_026000213.1	Vibrio harveyi	sodium-independent anion transporter [Vibrio harveyi]	556	1	548	548	90.5109	1.2e-261	0.980322
Vas1_2336	2597660-2598319 + length=219 aa	219	1	219	SEG10171.1	Vibrio hangzhouensis	carbonic anhydrase [Vibrio hangzhouensis]	219	1	219	219	86.758	1.1e-112	1
Vas1_2337	2598386-2599300 - length=304 aa	304	1	304	GAL10508.1	Vibrio sp. C7	predicted permease [Vibrio sp. C7]	304	1	304	304	93.4211	6.4e-148	1
Vas1_2338	2599452-2600531 - length=359 aa	359	1	357	WP_021706826.1	Vibrio proteolyticus	LPS export ABC transporter permease LptF [Vibrio proteolyticus] GAD68858.1 lipopolysaccharide ABC transporter permease protein LptF [Vibrio proteolyticus NBRC 13287]	369	12	368	357	80.9524	2.3e-160	0.994429
Vas1_2339	2600756-2602264 + length=502 aa	502	1	502	WP_005534257.1	Vibrio campbellii	cytosol aminopeptidase [Vibrio campbellii] ELU50560.1 multifunctional aminopeptidase A [Vibrio campbellii CAIM 519 = NBRC 15631] KGR33211.1 multifunctional aminopeptidase A [Vibrio campbellii] APX05052.1 cytosol aminopeptidase [Vibrio campbellii] OPH48729.1 cytosol aminopeptidase [Vibrio campbellii] OQQ01013.1 cytosol aminopeptidase [Vibrio campbellii] ARR05206.1 multifunctional aminopeptidase A …	502	1	502	502	97.4104	7.8e-284	1
Vas1_234	260157-260693 - length=178 aa	178	1	178	GAL14085.1	Vibrio sp. C7	transcriptional regulator PadR family [Vibrio sp. C7]	178	1	178	178	99.4382	4.3e-96	1
Vas1_2340	2602324-2602773 + length=149 aa	149	1	146	WP_053410569.1	Vibrio hepatarius	DNA polymerase III subunit chi [Vibrio hepatarius] KOO06097.1 DNA polymerase III subunit chi [Vibrio hepatarius]	149	1	146	146	78.7671	5e-61	0.979866
Vas1_2341	2602871-2605744 + length=957 aa	957	1	957	WP_006963124.1	Vibrio coralliilyticus	valine--tRNA ligase [Vibrio coralliilyticus] EEX30794.1 valyl-tRNA synthetase [Vibrio coralliilyticus ATCC BAA-450]	957	1	957	957	96.5517	0	1
Vas1_2342	2605846-2606373 - length=175 aa	175	1	175	GAL10497.1	Vibrio sp. C7	hypoxanthine-guanine phosphoribosyltransferase [Vibrio sp. C7]	207	33	207	175	99.4286	1.6e-90	1
Vas1_2343	2606702-2607355 + length=217 aa	217	1	217	GAL10496.1	Vibrio sp. C7	quorum-sensing regulator of virulence HapR [Vibrio sp. C7]	217	1	217	217	98.6175	1.1e-120	1
Vas1_2344	2607461-2608885 - length=474 aa	474	1	474	GAL10495.1	Vibrio sp. C7	dihydrolipoamide dehydrogenase of pyruvate dehydrogenase complex [Vibrio sp. C7]	474	1	474	474	100	1.9e-271	1
Vas1_2345	2609108-2611015 - length=635 aa	635	1	635	WP_004738170.1	Vibrio splendidus	pyruvate dehydrogenase complex dihydrolipoyllysine-residue acetyltransferase [Vibrio splendidus] EGU44109.1 pyruvate dehydrogenase dihydrolipoyltransacetylase [Vibrio splendidus ATCC 33789]	626	1	626	635	95.748	3.1e-285	1
Vas1_2346	2611046-2613709 - length=887 aa	887	1	887	WP_010450177.1	Vibrio rotiferianus	pyruvate dehydrogenase (acetyl-transferring), homodimeric type [Vibrio rotiferianus] OHY88643.1 pyruvate dehydrogenase (acetyl-transferring), homodimeric type [Vibrio rotiferianus]	887	1	887	887	97.1815	0	1
Vas1_2347	2613762-2614529 - length=255 aa	255	1	255	GAL10489.1	Vibrio sp. C7	transcriptional repressor for pyruvate dehydrogenase complex [Vibrio sp. C7]	255	1	255	255	100	4.6e-131	1
Vas1_2348	2614917-2616662 - length=581 aa	581	1	577	WP_004742609.1	Vibrio tubiashii	ssDNA exonuclease RecJ [Vibrio tubiashii] EGU59237.1 ssDNA exonuclease RecJ [Vibrio tubiashii ATCC 19109] EIF01977.1 ssDNA exonuclease RecJ [Vibrio tubiashii NCIMB 1337 = ATCC 19106] AIW13042.1 ssDNA exonuclease RecJ [Vibrio tubiashii ATCC 19109]	578	1	576	577	85.2686	1.1e-292	0.993115
Vas1_2349	2616687-2617469 - length=260 aa	260	1	260	GAL10485.1	Vibrio sp. C7	thiol:disulfide interchange protein DsbC [Vibrio sp. C7]	260	1	260	260	99.2308	3.1e-143	1
Vas1_235	261059-263692 - length=877 aa	877	1	877	GAL14086.1	Vibrio sp. C7	phosphoenolpyruvate carboxylase [Vibrio sp. C7]	877	1	877	877	99.7719	0	1
Vas1_2350	2617497-2618420 - length=307 aa	307	1	307	GAL10484.1	Vibrio sp. C7	tyrosine recombinase XerD [Vibrio sp. C7]	307	1	307	307	98.3713	3e-169	1
Vas1_2351	2618544-2619062 + length=172 aa	172	1	172	GAL10483.1	Vibrio sp. C7	flavodoxin 2 [Vibrio sp. C7]	172	1	172	172	98.8372	3e-94	1
Vas1_2352	2619118-2619660 - length=180 aa	180	1	179	GAL10482.1	Vibrio sp. C7	N-acetylmuramoyl-L-alanine amidase AmpD [Vibrio sp. C7]	203	1	179	179	94.4134	2.4e-94	0.994444
Vas1_2353	2619792-2620679 + length=295 aa	295	1	295	GAL10481.1	Vibrio sp. C7	quinolinate phosphoribosyltransferase [Vibrio sp. C7]	295	1	295	295	98.9831	6.8e-163	1
Vas1_2354	2620961-2621380 + length=139 aa	139	2	139	AQM14096.1	Vibrio anguillarum	prepilin-type N-terminal cleavage/methylation domain-containing protein [Vibrio anguillarum] AQM17461.1 prepilin-type N-terminal cleavage/methylation domain-containing protein [Vibrio anguillarum] AQM20705.1 prepilin-type N-terminal cleavage/methylation domain-containing protein [Vibrio anguillarum] AQP33909.1 prepilin-type N-terminal cleavage/methylation domain-containing protein [Vibrio anguill…	144	6	144	139	73.3813	7.2e-46	1
Vas1_2355	2621380-2623065 + length=561 aa	561	1	560	WP_055452470.1	Vibrio fluvialis	type IV-A pilus assembly ATPase PilB [Vibrio fluvialis] KQH90507.1 general secretion pathway protein GspE [Vibrio fluvialis]	562	1	561	561	72.9055	1.2e-221	1
Vas1_2356	2623115-2624341 + length=408 aa	408	1	408	WP_055065126.1	Vibrio metoecus	type II secretion system protein F [Vibrio metoecus] KQB00201.1 type II secretion system protein F [Vibrio metoecus]	408	1	408	408	80.8824	3.3e-176	1
Vas1_2357	2624438-2625304 + length=288 aa	288	1	288	WP_005396689.1	Vibrio alginolyticus	prepilin peptidase [Vibrio alginolyticus] EMD77883.1 leader peptidase (Prepilin peptidase)/N-methyltransferase [Vibrio alginolyticus E0666]	289	1	288	288	80.9028	9.7e-130	1
Vas1_2358	2625309-2625929 + length=206 aa	206	40	206	GAL10471.1	Vibrio sp. C7	dephospho-CoA kinase [Vibrio sp. C7]	167	1	167	167	98.8024	3.1e-85	0.81068
Vas1_2359	2625954-2626694 + length=246 aa	246	1	246	WP_053408724.1	Vibrio hepatarius	ZapD family protein [Vibrio hepatarius] KOO07987.1 cell division protein ZapD [Vibrio hepatarius]	246	1	246	246	74.3902	8.6e-103	1
Vas1_236	263900-265036 - length=378 aa	378	1	377	WP_045399134.1	Vibrio hyugaensis	acetylornithine deacetylase [Vibrio hyugaensis]	378	1	377	377	88.3289	1.1e-205	0.997354
Vas1_2360	2626742-2626939 + length=65 aa	65	4	65	WP_010450195.1	Vibrio rotiferianus	DNA gyrase inhibitor YacG [Vibrio rotiferianus] OHY88633.1 DNA gyrase inhibitor YacG [Vibrio rotiferianus]	64	3	64	62	96.7742	6.8e-31	0.953846
Vas1_2361	2627023-2627376 - length=117 aa	117	1	117	GAL10468.1	Vibrio sp. C7	LSU ribosomal protein L19p [Vibrio sp. C7]	117	1	117	117	100	1.9e-55	1
Vas1_2362	2627422-2628174 - length=250 aa	250	1	250	GAL10467.1	Vibrio sp. C7	tRNA (guanine37-N1) -methyltransferase [Vibrio sp. C7]	251	1	250	250	99.6	5.6e-142	1
Vas1_2363	2628199-2628765 - length=188 aa	188	1	188	GAL10466.1	Vibrio sp. C7	16S rRNA processing protein RimM [Vibrio sp. C7]	188	1	188	188	99.4681	1e-103	1
Vas1_2364	2628766-2629014 - length=82 aa	82	1	82	SEG09640.1	Vibrio hangzhouensis	SSU ribosomal protein S16P [Vibrio hangzhouensis]	82	1	82	82	98.7805	2.1e-37	1
Vas1_2365	2629234-2630625 - length=463 aa	463	1	415	GAL10464.1	Vibrio sp. C7	signal recognition particle subunit Ffh SRP54 [Vibrio sp. C7]	463	1	415	415	100	6.2e-219	0.896328
Vas1_2366	2630838-2631632 + length=264 aa	264	1	264	WP_006075529.1	Vibrio shilonii	inner membrane protein YpjD [Vibrio shilonii] EDL50862.1 hypothetical protein VSAK1_04640 [Vibrio shilonii AK1]	264	1	264	264	76.5152	8.1e-107	1
Vas1_2367	2631804-2632994 + length=396 aa	396	1	395	GAL10461.1	Vibrio sp. C7	hemolysins and related proteins containing CBS domains [Vibrio sp. C7]	414	2	396	395	99.2405	4.1e-211	0.997475
Vas1_2368	2633105-2633623 - length=172 aa	172	1	172	GAL10460.1	Vibrio sp. C7	S-ribosylhomocysteine lyase [Vibrio sp. C7]	172	1	172	172	98.8372	2e-90	1
Vas1_2369	2633657-2634274 - length=205 aa	205	1	168	GAL10459.1	Vibrio sp. C7	hypothetical protein JCM19233_1436 [Vibrio sp. C7]	170	1	168	168	100	1.3e-96	0.819512
Vas1_237	265189-266199 + length=336 aa	336	1	299	GAL14090.1	Vibrio sp. C7	N-acetyl-gamma-glutamyl-phosphate reductase [Vibrio sp. C7]	308	1	299	299	98.6622	5.2e-167	0.889881
Vas1_2370	2634283-2635848 - length=521 aa	521	1	521	GAL10458.1	Vibrio sp. C7	glutamate-cysteine ligase [Vibrio sp. C7]	521	1	521	521	99.6161	9.5e-301	1
Vas1_2371	2635967-2638843 - length=958 aa	958	1	958	GAL10457.1	Vibrio sp. C7	protease insulinase family [Vibrio sp. C7]	958	1	958	958	98.9562	0	1
Vas1_2372	2638853-2639314 - length=153 aa	153	1	134	GAL10456.1	Vibrio sp. C7	putative membrane protein [Vibrio sp. C7]	134	1	134	134	99.2537	7.1e-71	0.875817
Vas1_2373	2639472-2640590 - length=372 aa	372	1	372	SEG64809.1	Vibrio hangzhouensis	oxaloacetate decarboxylase, beta subunit [Vibrio hangzhouensis]	376	5	376	372	94.6237	1.1e-189	1
Vas1_2374	2640612-2642399 - length=595 aa	595	1	595	WP_045987567.1	Vibrio coralliilyticus	oxaloacetate decarboxylase [Vibrio coralliilyticus] KJY66566.1 oxaloacetate decarboxylase [Vibrio coralliilyticus] KJY67164.1 oxaloacetate decarboxylase [Vibrio coralliilyticus]	594	1	594	595	86.2185	6.8e-287	1
Vas1_2376	2644451-2644648 - length=65 aa	65	1	65	GAL10449.1	Vibrio sp. C7	carbon storage regulator [Vibrio sp. C7]	65	1	65	65	100	1.3e-26	1
Vas1_2377	2644725-2645903 - length=392 aa	392	1	392	GAL10448.1	Vibrio sp. C7	aspartokinase [Vibrio sp. C7]	392	1	392	392	98.7245	3e-214	1
Vas1_2378	2646085-2648667 - length=860 aa	860	1	860	WP_047044173.1	Vibrio mexicanus	alanine--tRNA ligase [Vibrio mexicanus]	860	1	860	860	96.5116	0	1
Vas1_2379	2648743-2649201 - length=152 aa	152	1	152	GAL10445.1	Vibrio sp. C7	regulatory protein RecX [Vibrio sp. C7]	152	1	152	152	98.6842	3e-77	1
Vas1_238	266212-266991 + length=259 aa	259	1	259	GAL14092.1	Vibrio sp. C7	acetylglutamate kinase [Vibrio sp. C7]	259	1	259	259	99.6139	3.7e-136	1
Vas1_2380	2649275-2650315 - length=346 aa	346	1	346	GAL10444.1	Vibrio sp. C7	RecA protein [Vibrio sp. C7]	350	5	350	346	100	5.9e-190	1
Vas1_2381	2650449-2650949 - length=166 aa	166	1	166	GAL10443.1	Vibrio sp. C7	C-terminal domain of CinA type S [Vibrio sp. C7]	166	1	166	166	96.988	6.1e-84	1
Vas1_2382	2651034-2653601 + length=855 aa	855	2	855	KHD23710.1	Vibrio caribbeanicus	DNA mismatch repair protein MutS [Vibrio caribbeanicus]	859	7	859	854	85.5972	0	0.99883
Vas1_2383	2653676-2654671 - length=331 aa	331	1	331	GAL10440.1	Vibrio sp. C7	RNA polymerase sigma factor RpoS [Vibrio sp. C7]	331	1	331	331	100	7.1e-177	1
Vas1_2384	2654750-2655685 - length=311 aa	311	1	311	WP_038214556.1	Vibrio variabilis	membrane protein [Vibrio variabilis] KHA60820.1 membrane protein [Vibrio variabilis]	301	1	301	312	70.1923	1.5e-91	1.00322
Vas1_2385	2655688-2656314 - length=208 aa	208	1	208	WP_004410017.1	Vibrio orientalis	protein-L-isoaspartate O-methyltransferase [Vibrio orientalis] EEX95329.1 protein-L-isoaspartate O-methyltransferase [Vibrio orientalis CIP 102891 = ATCC 33934] EGU52367.1 protein-L-isoaspartate O-methyltransferase [Vibrio orientalis CIP 102891 = ATCC 33934]	208	1	208	208	78.3654	9.9e-92	1
Vas1_2386	2656314-2657057 - length=247 aa	247	1	247	GAL10435.1	Vibrio sp. C7	5-nucleotidase SurE [Vibrio sp. C7]	247	1	247	247	99.5951	7.5e-139	1
Vas1_2387	2657057-2658115 - length=352 aa	352	1	352	GAL10434.1	Vibrio sp. C7	tRNA pseudouridine 13 synthase [Vibrio sp. C7]	352	1	352	352	98.0114	1.1e-188	1
Vas1_2388	2658118-2658597 - length=159 aa	159	1	159	GAL10433.1	Vibrio sp. C7	2-C-methyl-D-erythritol 2,4-cyclodiphosphate synthase [Vibrio sp. C7]	159	1	159	159	100	1.5e-84	1
Vas1_2389	2658610-2659314 - length=234 aa	234	28	234	GAL10432.1	Vibrio sp. C7	2-C-methyl-D-erythritol 4-phosphate cytidylyltransferase [Vibrio sp. C7]	207	1	207	207	95.6522	5.5e-107	0.884615
Vas1_239	267091-268317 + length=408 aa	408	3	406	WP_025631082.1	Vibrio parahaemolyticus	argininosuccinate synthase [Vibrio parahaemolyticus] KJR34275.1 argininosuccinate synthase [Vibrio parahaemolyticus] KKX84474.1 argininosuccinate synthase [Vibrio parahaemolyticus] KXG04607.1 argininosuccinate synthase [Vibrio parahaemolyticus] KYJ87887.1 argininosuccinate synthase [Vibrio parahaemolyticus] KYX63056.1 argininosuccinate synthase [Vibrio parahaemolyticus] KYX86953.1 argininosuccina…	404	1	404	404	98.0198	1.8e-230	0.990196
Vas1_2390	2659328-2659612 - length=94 aa	94	1	94	GAL10431.1	Vibrio sp. C7	cell division protein DivIC [Vibrio sp. C7]	94	1	94	94	100	5.9e-44	1
Vas1_2391	2659617-2660420 - length=267 aa	267	1	266	WP_069667607.1	Vibrio europaeus	undecaprenyl-diphosphatase [Vibrio europaeus] OAM99195.1 undecaprenyl-diphosphatase [Vibrio europaeus]	267	1	266	266	85.3383	2.6e-121	0.996255
Vas1_2392	2660430-2660927 - length=165 aa	165	43	165	GAL10428.1	Vibrio sp. C7	2-amino-4-hydroxy-6-hydroxymethyldihydropteridine pyrophosphokinase [Vibrio sp. C7]	123	1	123	123	96.748	5e-62	0.745455
Vas1_2393	2660924-2661280 - length=118 aa	118	3	117	WP_053394216.1	Vibrio nereis	bifunctional dihydroneopterin aldolase/7,8-dihydroneopterin epimerase [Vibrio nereis] KOO05085.1 dihydroneopterin aldolase [Vibrio nereis]	117	2	116	115	87.8261	3.8e-48	0.974576
Vas1_2394	2661507-2662103 + length=198 aa	198	1	196	WP_038207878.1	Vibrio tubiashii	glycerol-3-phosphate acyltransferase [Vibrio tubiashii] KGY11705.1 glycerol-3-phosphate acyltransferase [Vibrio tubiashii]	203	1	196	196	87.2449	2.9e-93	0.989899
Vas1_2395	2662135-2663154 - length=339 aa	339	1	337	WP_004742576.1	Vibrio tubiashii	tRNA (adenosine(37)-N6)-threonylcarbamoyltransferase complex transferase subunit TsaD [Vibrio tubiashii] EGU59204.1 UGMP family protein [Vibrio tubiashii ATCC 19109] EIF05294.1 UGMP family protein [Vibrio tubiashii NCIMB 1337 = ATCC 19106] AIW13009.1 UGMP family protein [Vibrio tubiashii ATCC 19109]	339	1	337	337	96.1424	1.3e-186	0.9941
Vas1_2396	2663386-2663601 + length=71 aa	71	1	71	WP_053020354.1	Vibrio cholerae	30S ribosomal protein S21 [Vibrio cholerae] CSA42172.1 30S ribosomal protein S21P [Vibrio cholerae]	71	1	71	71	98.5915	3.4e-28	1
Vas1_2397	2663630-2664073 + length=147 aa	147	1	147	GAL10420.1	Vibrio sp. C7	transamidase GatB domain protein [Vibrio sp. C7]	147	1	147	147	93.1973	4.6e-59	1
Vas1_2398	2664190-2665941 + length=583 aa	583	1	583	WP_017035157.1	Vibrio genomosp. F10	DNA primase [Vibrio genomosp. F10] OEE33564.1 DNA primase [Vibrio genomosp. F10 str. ZF-129] OEE94742.1 DNA primase [Vibrio genomosp. F10 str. 9ZC157] OEF06936.1 DNA primase [Vibrio genomosp. F10 str. 9ZD137] OEF08089.1 DNA primase [Vibrio genomosp. F10 str. 9ZB36]	583	1	583	584	82.1918	1.4e-284	1.00172
Vas1_2399	2666040-2667890 + length=616 aa	616	1	616	GAL10416.1	Vibrio sp. C7	RNA polymerase sigma factor RpoD [Vibrio sp. C7]	616	1	616	616	99.8377	0	1
Vas1_24	22101-22868 - length=255 aa	255	23	255	WP_008075399.1	Vibrio sinaloensis	amino acid ABC transporter permease [Vibrio sinaloensis] EGA70960.1 ABC-type amino acid transport system permease component [Vibrio sinaloensis DSM 21326]	246	14	246	233	81.5451	1e-98	0.913725
Vas1_240	268598-270472 + length=624 aa	624	1	624	WP_047047505.1	Vibrio mexicanus	amino acid acetyltransferase [Vibrio mexicanus]	624	1	624	624	93.75	0	1
Vas1_2400	2668290-2669006 + length=238 aa	238	24	231	WP_049723747.1	Gilvimarinus polysaccharolyticus	restriction endonuclease [Gilvimarinus polysaccharolyticus]	218	3	211	213	46.0094	7e-41	0.894958
Vas1_2401	2669123-2670130 + length=335 aa	335	1	325	WP_086108288.1	Xenorhabdus vietnamensis	hypothetical protein [Xenorhabdus vietnamensis] OTA17660.1 thymidylate synthase [Xenorhabdus vietnamensis]	328	1	328	328	48.7805	2.1e-91	0.979104
Vas1_2402	2670186-2671022 + length=278 aa	278	2	278	OTA17659.1	Xenorhabdus vietnamensis	hypothetical protein Xvie_01053 [Xenorhabdus vietnamensis]	316	41	316	277	59.5668	2.7e-92	0.996403
Vas1_2403	2671024-2672049 - length=341 aa	341	1	339	WP_023329165.1	Klebsiella oxytoca	hypothetical protein [Klebsiella oxytoca] ESN04977.1 hypothetical protein L374_01062 [Klebsiella oxytoca MGH 28]	360	23	359	342	54.9708	7e-103	1.00293
Vas1_2404	2672105-2672488 - length=127 aa	127	20	123	WP_086108286.1	Xenorhabdus vietnamensis	hypothetical protein [Xenorhabdus vietnamensis]	108	3	106	104	42.3077	4e-19	0.818898
Vas1_2405	2672658-2674205 - length=515 aa	515	1	515	WP_042480020.1	Vibrio diazotrophicus	replication endonuclease [Vibrio diazotrophicus]	514	1	514	515	70.8738	2.8e-212	1
Vas1_2406	2674202-2674516 - length=104 aa	104	25	103	SJN59898.1	Vibrio ruber DSM 16370	hypothetical protein VR7878_03798 [Vibrio ruber DSM 16370]	87	8	86	79	72.1519	3.6e-26	0.759615
Vas1_2407	2674781-2675092 - length=103 aa	103	1	102	WP_049859173.1	Pseudomonas sp. RITPIa	transcriptional regulator [Pseudomonas sp. RIT-PI-a] KNC16563.1 hypothetical protein AC788_03210 [Pseudomonas sp. RIT-PI-a]	107	1	106	106	41.5094	7.7e-13	1.02913
Vas1_241	271214-271963 - length=249 aa	249	30	249	GAL14098.1	Vibrio sp. C7	peroxiredoxin family protein/glutaredoxin [Vibrio sp. C7]	221	2	221	220	99.5455	4.3e-126	0.883534
Vas1_2411	2675915-2676859 - length=314 aa	314	3	310	WP_073585506.1	Vibrio quintilis	hypothetical protein [Vibrio quintilis] SHO58057.1 hypothetical protein VQ7734_03827 [Vibrio quintilis]	301	1	298	308	36.3636	6.4e-42	0.980892
Vas1_2412	2677070-2678305 - length=411 aa	411	1	411	WP_021714328.1	Vibrio ezurae	integrase [Vibrio ezurae] GAD80625.1 putative integrase [Vibrio ezurae NBRC 102218]	411	1	411	411	73.236	1.5e-176	1
Vas1_2413	2678602-2681748 - length=1048 aa	1048	8	1047	WP_032549158.1	Vibrio fortis	phosphohydrolase [Vibrio fortis] KDN30153.1 chemotaxis protein [Vibrio fortis]	1059	8	1050	1046	52.3901	0	0.998092
Vas1_2414	2681967-2683109 - length=380 aa	380	9	337	WP_039480465.1	Vibrio sinaloensis	acyl-CoA desaturase [Vibrio sinaloensis] KHT47389.1 acyl-CoA desaturase [Vibrio sinaloensis]	375	4	332	329	74.1641	6.8e-147	0.865789
Vas1_2415	2683316-2685070 + length=584 aa	584	4	583	WP_070971719.1	Vibrio sonorensis	hemolysin [Vibrio sonorensis]	583	5	582	580	65.1724	3.5e-219	0.993151
Vas1_2416	2685300-2686100 + length=266 aa	266	1	266	WP_042494964.1	Vibrio maritimus	glucosamine-6-phosphate deaminase [Vibrio maritimus] GAL31620.1 glucosamine-6-phosphate deaminase [Vibrio maritimus]	266	1	266	266	89.8496	1.3e-136	1
Vas1_2417	2686170-2686676 - length=168 aa	168	1	168	GAL10404.1	Vibrio sp. C7	mannitol operon repressor [Vibrio sp. C7]	178	11	178	168	98.8095	3.3e-85	1
Vas1_2418	2686797-2687945 - length=382 aa	382	1	382	WP_065206464.1	Vibrio splendidus	mannitol-1-phosphate 5-dehydrogenase [Vibrio splendidus] OBT28719.1 mannitol-1-phosphate 5-dehydrogenase [Vibrio splendidus]	382	1	382	382	91.0995	1.7e-193	1
Vas1_2419	2688088-2689980 - length=630 aa	630	44	629	GAL10401.1	Vibrio sp. C7	PTS systemmannitol-specific IIC component /PTS systemmannitol-specific IIB component / PTS systemmannitol-specific IIA component [Vibrio sp. C7]	587	1	586	586	98.2935	0	0.930159
Vas1_242	272111-272998 + length=295 aa	295	1	295	GAL14099.1	Vibrio sp. C7	hydrogen peroxide-inducible genes activator [Vibrio sp. C7]	295	1	295	295	100	1.9e-165	1
Vas1_2420	2690450-2691088 + length=212 aa	212	1	212	GAL10399.1	Vibrio sp. C7	hypothetical protein JCM19233_1376 [Vibrio sp. C7]	212	1	212	212	95.7547	2.1e-113	1
Vas1_2421	2691202-2693034 - length=610 aa	610	1	610	GAL10398.1	Vibrio sp. C7	glucosamine-fructose-6-phosphate aminotransferase [Vibrio sp. C7]	610	1	610	610	99.3443	0	1
Vas1_2422	2693111-2693854 - length=247 aa	247	1	246	WP_021707331.1	Vibrio proteolyticus	DeoR/GlpR transcriptional regulator [Vibrio proteolyticus] GAD69364.1 putative DeoR family transcriptional regulator [Vibrio proteolyticus NBRC 13287]	253	8	253	246	85.7724	2.1e-109	0.995951
Vas1_2423	2694304-2695716 + length=470 aa	470	1	470	WP_042475922.1	Vibrio maritimus	pyruvate kinase [Vibrio maritimus] GAL21361.1 pyruvate kinase [Vibrio maritimus] GAL23945.1 pyruvate kinase [Vibrio variabilis]	470	1	470	470	97.4468	4e-250	1
Vas1_2424	2695813-2697696 - length=627 aa	627	234	627	GAL10394.1	Vibrio sp. C7	sensory box/GGDEF family protein [Vibrio sp. C7]	394	1	394	394	95.1777	1.2e-212	0.628389
Vas1_2425	2697846-2698556 - length=236 aa	236	1	236	GAL10392.1	Vibrio sp. C7	protein of unknown function DUF541 [Vibrio sp. C7]	236	1	236	236	98.3051	2.4e-118	1
Vas1_2426	2698748-2699614 - length=288 aa	288	1	288	GAL10391.1	Vibrio sp. C7	protein involved in stability of MscS mechanosensitive channel [Vibrio sp. C7]	288	1	288	288	99.6528	1.1e-149	1
Vas1_2427	2699932-2701008 - length=358 aa	358	1	358	GAL10390.1	Vibrio sp. C7	fructose-bisphosphate aldolase class II [Vibrio sp. C7]	358	1	358	358	100	4.1e-202	1
Vas1_2428	2701161-2702321 - length=386 aa	386	1	386	WP_047045474.1	Vibrio mexicanus	phosphoglycerate kinase [Vibrio mexicanus]	386	1	386	386	97.9275	2e-207	1
Vas1_2429	2702460-2703494 - length=344 aa	344	1	342	WP_045987195.1	Vibrio coralliilyticus	erythrose-4-phosphate dehydrogenase [Vibrio coralliilyticus] KJY66683.1 glyceraldehyde-3-phosphate dehydrogenase [Vibrio coralliilyticus] KJY68088.1 glyceraldehyde-3-phosphate dehydrogenase [Vibrio coralliilyticus]	344	1	342	342	91.5205	1.2e-179	0.994186
Vas1_243	273058-275007 - length=649 aa	649	1	649	WP_064488798.1	Vibrio coralliilyticus	acetyl-CoA synthetase [Vibrio coralliilyticus] KPH26300.1 acetyl-CoA synthetase [Vibrio coralliilyticus]	650	1	650	650	93.5385	0	1.00154
Vas1_2430	2703700-2704110 - length=136 aa	136	1	136	GAL10384.1	Vibrio sp. C7	ribonuclease E inhibitor RraB [Vibrio sp. C7]	136	1	136	136	97.7941	3.2e-67	1
Vas1_2431	2704552-2705769 + length=405 aa	405	1	405	WP_038209565.1	Vibrio tubiashii	arginine deiminase [Vibrio tubiashii] KGY11104.1 arginine deiminase [Vibrio tubiashii]	406	1	406	406	89.4089	1.6e-215	1.00247
Vas1_2432	2705892-2707337 - length=481 aa	481	1	481	SDH36406.1	Vibrio xiamenensis	microcin-processing peptidase 2. Unknown type peptidase. MEROPS family U62 [Vibrio xiamenensis]	481	1	481	481	88.9813	1.9e-247	1
Vas1_2433	2707378-2708193 - length=271 aa	271	1	271	GAL10378.1	Vibrio sp. C7	predicted amidohydrolase [Vibrio sp. C7]	271	1	271	271	99.262	6.9e-154	1
Vas1_2434	2708206-2712075 - length=1289 aa	1289	2	1284	WP_004415745.1	Vibrio orientalis	DUF3971 domain-containing protein [Vibrio orientalis] EEX93359.1 possible exported protein [Vibrio orientalis CIP 102891 = ATCC 33934] EGU48618.1 hypothetical protein VIOR3934_01355 [Vibrio orientalis CIP 102891 = ATCC 33934]	1289	6	1285	1283	62.5877	0	0.995345
Vas1_2435	2712096-2713565 - length=489 aa	489	1	489	WP_049844382.1	Vibrio sp. VPAP30	ribonuclease E/G [Vibrio sp. VPAP30] KLN65399.1 ribonuclease G [Vibrio sp. VPAP30]	489	1	489	489	92.4335	3.1e-253	1
Vas1_2436	2713585-2714154 - length=189 aa	189	6	189	WP_038175312.1	Vibrio pacinii	septum formation protein Maf [Vibrio pacinii]	186	5	186	184	75.5435	2.8e-69	0.973545
Vas1_2437	2714176-2714430 - length=84 aa	84	1	84	GAL10372.1	Vibrio sp. C7	rod shape-determining protein MreD [Vibrio sp. C7]	84	1	84	84	100	6.3e-37	1
Vas1_2438	2714654-2715541 - length=295 aa	295	1	280	WP_047047444.1	Vibrio mexicanus	rod shape-determining protein MreC [Vibrio mexicanus]	295	1	280	280	73.9286	1e-113	0.949153
Vas1_2439	2715630-2716673 - length=347 aa	347	1	347	GAL10368.1	Vibrio sp. C7	rod shape-determining protein MreB [Vibrio sp. C7]	347	1	347	347	100	5.3e-191	1
Vas1_244	275203-275838 - length=211 aa	211	5	210	KOO16121.1	Vibrio xuii	DNA polymerase III subunit epsilon [Vibrio xuii]	210	3	208	206	82.5243	1.4e-96	0.976303
Vas1_2440	2716824-2720981 - length=1385 aa	1385	5	1385	WP_017040232.1	Vibrio genomosp. F10	hypothetical protein [Vibrio genomosp. F10] OEE96218.1 hypothetical protein A1QM_03755 [Vibrio genomosp. F10 str. 9ZC157]	1412	7	1412	1464	35.7923	2.2e-211	1.05704
Vas1_2441	2720978-2721352 - length=124 aa	124	1	124	GAL10362.1	Vibrio sp. C7	MSHA biogenesis protein MshP [Vibrio sp. C7]	135	12	135	124	95.1613	7e-61	1
Vas1_2442	2721375-2722154 - length=259 aa	259	1	259	GAL10361.1	Vibrio sp. C7	MSHA biogenesis protein MshO [Vibrio sp. C7]	259	1	259	259	99.2278	4.6e-139	1
Vas1_2443	2722154-2722729 - length=191 aa	191	80	191	GAL10360.1	Vibrio sp. C7	MSHA pilin protein MshD [Vibrio sp. C7]	112	1	112	112	92.8571	2.8e-56	0.586387
Vas1_2444	2722726-2723235 - length=169 aa	169	1	169	GAL10358.1	Vibrio sp. C7	MSHA pilin protein MshC [Vibrio sp. C7]	169	1	169	169	98.2249	2.7e-87	1
Vas1_2445	2723376-2723867 - length=163 aa	163	1	163	GAL10357.1	Vibrio sp. C7	MSHA pilin protein MshA [Vibrio sp. C7]	163	1	163	163	87.7301	1.7e-70	1
Vas1_2446	2723928-2724404 - length=158 aa	158	1	158	WP_050492447.1	Vibrio cholerae	MSHA biogenesis protein MshA [Vibrio cholerae] KFD87478.1 hypothetical protein DN42_2192 [Vibrio cholerae]	159	1	159	159	66.0377	3e-48	1.00633
Vas1_2447	2724445-2725011 - length=188 aa	188	4	188	WP_069667435.1	Vibrio europaeus	MSHA biogenesis protein MshB [Vibrio europaeus] OAM99461.1 MSHA biogenesis protein MshB [Vibrio europaeus]	188	3	188	189	67.1958	2.3e-63	1.00532
Vas1_2448	2725094-2725552 - length=152 aa	152	1	149	GAL10354.1	Vibrio sp. C7	MSHA biogenesis protein MshF [Vibrio sp. C7]	153	1	150	150	46	6.9e-34	0.986842
Vas1_2449	2725555-2726772 - length=405 aa	405	1	405	OIQ24848.1	Vibrio sp. MedPESWchi	MSHA biogenesis protein MshG [Vibrio sp. MedPE-SWchi]	406	1	406	406	81.2808	1.8e-182	1.00247
Vas1_245	275843-277669 - length=608 aa	608	1	608	WP_047044780.1	Vibrio mexicanus	cyclic nucleotide-binding protein [Vibrio mexicanus]	608	1	608	608	77.3026	5.5e-276	1
Vas1_2450	2726781-2728355 - length=524 aa	524	1	524	WP_009385826.1	Vibrio sp. N418	MSHA biogenesis protein MshE [Vibrio sp. N418] EGU34711.1 MSHA biogenesis protein MshE [Vibrio sp. N418]	574	53	574	524	85.4962	2.2e-249	1
Vas1_2451	2728501-2729592 - length=363 aa	363	159	363	GAL10347.1	Vibrio sp. C7	MSHA biogenesis protein MshN [Vibrio sp. C7]	205	1	205	205	97.561	2e-100	0.564738
Vas1_2452	2729589-2730434 - length=281 aa	281	1	281	GAL10345.1	Vibrio sp. C7	MSHA biogenesis protein MshM [Vibrio sp. C7]	281	1	281	281	100	6.1e-153	1
Vas1_2453	2730450-2732081 - length=543 aa	543	1	542	WP_017035372.1	Vibrio genomosp. F10	pilus (MSHA type) biogenesis protein MshL [Vibrio genomosp. F10] OEE97249.1 pilus (MSHA type) biogenesis protein MshL [Vibrio genomosp. F10 str. 9ZD137] OEF06921.1 pilus (MSHA type) biogenesis protein MshL [Vibrio genomosp. F10 str. 9ZB36]	541	1	539	542	80.9963	2.9e-228	0.998158
Vas1_2454	2732097-2732387 - length=96 aa	96	7	95	WP_019826977.1	Vibrio splendidus	hypothetical protein [Vibrio splendidus] OEF94837.1 MSHA biogenesis protein MshK [Vibrio splendidus 12E03]	110	18	108	92	57.6087	4.2e-21	0.958333
Vas1_2455	2732416-2733063 - length=215 aa	215	1	215	GAL10340.1	Vibrio sp. C7	MSHA biogenesis protein MshJ [Vibrio sp. C7]	215	1	215	215	100	5.8e-111	1
Vas1_2456	2733063-2734496 - length=477 aa	477	1	477	GAL10339.1	Vibrio sp. C7	MSHA biogenesis protein MshI [Vibrio sp. C7]	477	1	477	477	98.5325	4.1e-258	1
Vas1_2457	2734529-2736508 - length=659 aa	659	23	659	GAL10338.1	Vibrio sp. C7	MSHA biogenesis protein MshH [Vibrio sp. C7]	641	5	641	637	99.2151	0	0.966616
Vas1_2458	2736835-2737371 - length=178 aa	178	1	178	WP_053308830.1	Vibrio alginolyticus	ssDNA-binding protein [Vibrio alginolyticus] KOE88941.1 single-stranded DNA-binding protein [Vibrio alginolyticus]	176	1	176	178	93.8202	5.4e-62	1
Vas1_2459	2737654-2738298 + length=214 aa	214	1	214	GAL10334.1	Vibrio sp. C7	transcriptional regulator LuxR family [Vibrio sp. C7]	214	1	214	214	99.5327	1.7e-115	1
Vas1_246	277853-279046 + length=397 aa	397	1	397	GAL14107.1	Vibrio sp. C7	probable 3-phenylpropionic acid transporter [Vibrio sp. C7]	397	1	397	397	99.4962	3.9e-222	1
Vas1_2460	2738417-2739289 + length=290 aa	290	1	289	WP_053306802.1	Vibrio alginolyticus	UTP--glucose-1-phosphate uridylyltransferase [Vibrio alginolyticus] KOE06910.1 UTP--glucose-1-phosphate uridylyltransferase [Vibrio alginolyticus]	290	1	289	289	98.6159	1.4e-163	0.996552
Vas1_2461	2739330-2742248 + length=972 aa	972	33	972	WP_062855550.1	Vibrio parahaemolyticus	excinuclease ABC subunit A [Vibrio parahaemolyticus] KYY41054.1 ABC-ATPase UvrA [Vibrio parahaemolyticus]	940	1	940	940	91.5957	0	0.967078
Vas1_2462	2742321-2744120 + length=599 aa	599	60	599	GAL10330.1	Vibrio sp. C7	lipid A core-O-antigen ligase [Vibrio sp. C7]	540	1	540	540	97.963	5.8e-302	0.901503
Vas1_2463	2744182-2745300 - length=372 aa	372	7	372	GAL10329.1	Vibrio sp. C7	serine-pyruvate aminotransferase [Vibrio sp. C7]	373	8	373	366	97.2678	4.5e-204	0.983871
Vas1_2464	2745756-2747108 + length=450 aa	450	1	450	WP_045421037.1	Vibrio campbellii	lysine-sensitive aspartokinase 3 [Vibrio campbellii]	450	1	450	450	86	3.4e-214	1
Vas1_2465	2747171-2750851 - length=1226 aa	1226	1	1226	WP_006878046.1	Vibrio brasiliensis	methionine synthase [Vibrio brasiliensis] EGA67101.1 B12-dependent methionine synthase [Vibrio brasiliensis LMG 20546]	1226	1	1226	1226	92.2512	0	1
Vas1_2466	2751011-2751430 + length=139 aa	139	1	139	GAL10322.1	Vibrio sp. C7	hypothetical protein JCM19233_1299 [Vibrio sp. C7]	139	1	139	139	97.8417	2.2e-71	1
Vas1_2467	2754328-2754585 - length=85 aa	85	1	85	CCN38115.1	Vibrio nigripulchritudo AM115	conserved hypothetical protein [Vibrio nigripulchritudo AM115]	85	1	85	85	82.3529	4.9e-29	1
Vas1_2468	2755891-2756034 - length=47 aa	47	1	47	EGU37608.1	Vibrio scophthalmi LMG 19158	hypothetical protein VIS19158_09392 [Vibrio scophthalmi LMG 19158]	47	1	47	47	97.8723	1.1e-17	1
Vas1_2469	2757781-2758119 - length=112 aa	112	38	112	KGQ53934.1	Gallibacterium anatis str. Avicor	hypothetical protein IO44_10710 [Gallibacterium anatis str. Avicor]	75	1	75	75	93.3333	4.4e-30	0.669643
Vas1_247	279160-282600 + length=1146 aa	1146	1	1140	WP_053309640.1	Vibrio alginolyticus	hybrid sensor histidine kinase/response regulator [Vibrio alginolyticus] KOE84838.1 histidine kinase [Vibrio alginolyticus]	1144	1	1141	1143	81.1024	0	0.997382
Vas1_2470	2758287-2758382 - length=31 aa	31	2	31	EZQ77853.1	Klebsiella pneumoniae CHS 60	hypothetical protein AF16_04099, partial [Klebsiella pneumoniae CHS 60]	37	8	37	30	93.3333	2.5e-07	0.967742
Vas1_2471	2762975-2763727 - length=250 aa	250	1	250	WP_047043453.1	Vibrio mexicanus	phosphoadenosine phosphosulfate reductase [Vibrio mexicanus]	258	9	258	250	85.6	1.7e-122	1
Vas1_2472	2763744-2765465 - length=573 aa	573	36	573	GAL13828.1	Vibrio sp. C7	sulfite reductase [NADPH] hemoprotein beta-component [Vibrio sp. C7]	538	1	538	538	98.8848	0	0.938918
Vas1_2473	2765465-2767300 - length=611 aa	611	2	611	WP_069667876.1	Vibrio europaeus	assimilatory sulfite reductase (NADPH) flavoprotein subunit [Vibrio europaeus] OAM99044.1 sulfite reductase subunit alpha [Vibrio europaeus]	617	9	617	610	84.7541	1.1e-292	0.998363
Vas1_2474	2767422-2767652 - length=76 aa	76	1	76	GAL13824.1	Vibrio sp. C7	thymidylate kinase [Vibrio sp. C7]	76	1	76	76	100	9.1e-35	1
Vas1_2475	2767771-2768445 - length=224 aa	224	1	224	GAL13823.1	Vibrio sp. C7	ABC-type Fe3+-hydroxamate transport system periplasmic component [Vibrio sp. C7]	224	1	224	224	99.5536	2.7e-127	1
Vas1_2476	2768490-2769515 - length=341 aa	341	17	341	WP_006878549.1	Vibrio brasiliensis	tRNA dihydrouridine(20/20a) synthase DusA [Vibrio brasiliensis] EGA66572.1 tRNA-dihydrouridine synthase A [Vibrio brasiliensis LMG 20546]	333	9	333	325	89.5385	4.5e-174	0.953079
Vas1_2477	2769716-2770822 + length=368 aa	368	1	353	WP_045485696.1	Vibrio harveyi	integrase [Vibrio harveyi]	360	1	353	353	87.2521	1.9e-178	0.959239
Vas1_2478	2771088-2772158 + length=356 aa	356	1	356	WP_045485687.1	Vibrio harveyi	integrase [Vibrio harveyi]	355	1	355	356	60.6742	1.2e-121	1
Vas1_2479	2772205-2773287 + length=360 aa	360	23	360	ODW57089.1	Vibrio parahaemolyticus	hypothetical protein BBL88_08560 [Vibrio parahaemolyticus]	345	9	345	338	61.5385	1e-115	0.938889
Vas1_248	282602-283093 - length=163 aa	163	1	162	WP_038209012.1	Vibrio tubiashii	hypothetical protein [Vibrio tubiashii] KGY11351.1 hypothetical protein NM22_15945 [Vibrio tubiashii]	162	1	162	162	68.5185	3.3e-58	0.993865
Vas1_2480	2773423-2773953 - length=176 aa	176	1	176	WP_069532525.1	Photobacterium damselae	hypothetical protein [Photobacterium damselae] OEC81184.1 hypothetical protein A9D46_18460 [Photobacterium damselae subsp. damselae]	211	36	211	176	56.25	3.7e-55	1
Vas1_2482	2774190-2774606 - length=138 aa	138	11	138	WP_031381107.1	Vibrio parahaemolyticus	hypothetical protein [Vibrio parahaemolyticus]	138	1	138	138	31.8841	1.3e-10	1
Vas1_2483	2774769-2775617 + length=282 aa	282	1	281	WP_069494667.1	Vibrio parahaemolyticus	hypothetical protein [Vibrio parahaemolyticus] ODW57048.1 hypothetical protein BBL88_08575 [Vibrio parahaemolyticus]	282	1	281	281	68.6833	3.5e-108	0.996454
Vas1_2484	2775752-2775883 - length=43 aa	43	1	39	GAL13821.1	Vibrio sp. C7	hypothetical protein JCM19233_4828 [Vibrio sp. C7]	61	1	39	39	100	1.5e-13	0.906977
Vas1_2485	2776192-2776620 + length=142 aa	142	1	142	GAL13820.1	Vibrio sp. C7	universal stress protein family 8 [Vibrio sp. C7]	142	1	142	142	99.2958	6.8e-76	1
Vas1_2486	2776854-2777288 + length=144 aa	144	5	142	WP_069667851.1	Vibrio europaeus	transcriptional regulator Zur [Vibrio europaeus] OAM99018.1 transcriptional repressor [Vibrio europaeus]	154	11	148	138	73.913	4.6e-56	0.958333
Vas1_2487	2777327-2777788 + length=153 aa	153	1	153	GAL37840.1	Vibrio maritimus	chemotaxis protein CheX [Vibrio maritimus]	166	14	166	153	91.5033	5.6e-76	1
Vas1_2488	2777868-2779520 - length=550 aa	550	1	550	WP_043009364.1	Vibrio coralliilyticus	glucose-6-phosphate isomerase [Vibrio coralliilyticus] AIW20034.1 glucose-6-phosphate isomerase [Vibrio coralliilyticus]	550	1	550	550	90.3636	1.7e-295	1
Vas1_2489	2779785-2780201 + length=138 aa	138	1	138	GAL13813.1	Vibrio sp. C7	hypothetical protein JCM19233_4820 [Vibrio sp. C7]	139	1	138	138	97.1014	2e-72	1
Vas1_249	283195-284922 - length=575 aa	575	1	575	WP_075716492.1	Vibrio panuliri	cation acetate symporter [Vibrio panuliri] OLQ84366.1 cation acetate symporter [Vibrio panuliri]	575	1	575	575	96.1739	7e-305	1
Vas1_2490	2780210-2781406 - length=398 aa	398	1	398	GAL13812.1	Vibrio sp. C7	hypothetical protein JCM19233_4819 [Vibrio sp. C7]	398	1	398	398	98.2412	1.3e-233	1
Vas1_2491	2781410-2782489 - length=359 aa	359	1	359	GAL13811.1	Vibrio sp. C7	alanine racemase [Vibrio sp. C7]	359	1	359	359	98.6072	1.7e-200	1
Vas1_2492	2782515-2783933 - length=472 aa	472	1	472	WP_070963111.1	Vibrio sonorensis	replicative DNA helicase [Vibrio sonorensis]	473	1	472	472	91.5254	4.5e-241	1
Vas1_2493	2784104-2784865 + length=253 aa	253	1	201	GAL13808.1	Vibrio sp. C7	membrane protein [Vibrio sp. C7]	221	1	201	201	97.5124	5.4e-108	0.794466
Vas1_2494	2784967-2785419 - length=150 aa	150	1	150	GAL13807.1	Vibrio sp. C7	LSU ribosomal protein L9p [Vibrio sp. C7]	150	1	150	150	100	1.5e-70	1
Vas1_2495	2785452-2785679 - length=75 aa	75	1	75	WP_017051390.1	Vibrio genomosp. F6	30S ribosomal protein S18 [Vibrio genomosp. F6] OEE78197.1 30S ribosomal protein S18 [Vibrio genomosp. F6 str. FF-238]	75	1	75	75	98.6667	2.2e-33	1
Vas1_2497	2786007-2786396 - length=129 aa	129	1	129	GAL13804.1	Vibrio sp. C7	SSU ribosomal protein S6p [Vibrio sp. C7]	129	1	129	129	100	4.4e-58	1
Vas1_2498	2786756-2787940 - length=394 aa	394	1	394	WP_022551711.1	Vibrio nigripulchritudo	elongation factor Tu [Vibrio nigripulchritudo] CCO59195.1 Elongation factor Tu 1 [Vibrio nigripulchritudo]	394	1	394	394	99.2386	8.4e-225	1
Vas1_2499	2788096-2790195 - length=699 aa	699	1	688	GAL15820.1	Vibrio sp. C7	translation elongation factor G [Vibrio sp. C7]	703	1	688	688	99.564	0	0.984263
Vas1_25	22921-23700 + length=259 aa	259	1	257	WP_021458006.1	Vibrio coralliilyticus	cyclohexadienyl dehydratase [Vibrio coralliilyticus] ERB63223.1 cyclohexadienyl dehydratase [Vibrio coralliilyticus OCN008]	258	1	257	257	85.9922	4.6e-123	0.992278
Vas1_250	284935-285198 - length=87 aa	87	1	87	GAL14117.1	Vibrio sp. C7	sodium:solute symporter associated protein [Vibrio sp. C7]	87	1	87	87	100	7.9e-43	1
Vas1_2500	2790353-2790823 - length=156 aa	156	1	156	GAL15819.1	Vibrio sp. C7	SSU ribosomal protein S7p [Vibrio sp. C7]	156	1	156	156	100	1e-77	1
Vas1_2501	2790941-2791315 - length=124 aa	124	1	124	WP_064488131.1	Vibrio coralliilyticus	30S ribosomal protein S12 [Vibrio coralliilyticus] KPH28095.1 30S ribosomal protein S12 [Vibrio coralliilyticus]	124	1	124	124	99.1935	5.2e-64	1
Vas1_2502	2791466-2791741 - length=91 aa	91	1	91	GAL15817.1	Vibrio sp. C7	tRNA 5-methylaminomethyl-2-thiouridine synthase TusB [Vibrio sp. C7]	91	1	91	91	95.6044	1.4e-37	1
Vas1_2503	2791751-2792107 - length=118 aa	118	1	118	GAL15816.1	Vibrio sp. C7	tRNA 5-methylaminomethyl-2-thiouridine synthase TusC [Vibrio sp. C7]	118	1	118	118	97.4576	5.3e-58	1
Vas1_2504	2792104-2792499 - length=131 aa	131	1	131	GAL15815.1	Vibrio sp. C7	tRNA 5-methylaminomethyl-2-thiouridine synthase TusD [Vibrio sp. C7]	131	1	131	131	99.2366	7.2e-64	1
Vas1_2505	2792496-2793218 - length=240 aa	240	1	239	WP_045957029.1	Vibrio galatheae	hypothetical protein [Vibrio galatheae] KJY81590.1 hypothetical protein TW81_17470 [Vibrio galatheae]	240	1	239	239	93.7238	2.2e-119	0.995833
Vas1_2506	2793474-2794253 - length=259 aa	259	1	254	WP_045389409.1	Vibrio rotiferianus	peptidylprolyl isomerase [Vibrio rotiferianus]	260	1	253	254	79.1339	3.3e-105	0.980695
Vas1_2507	2794391-2795377 + length=328 aa	328	23	328	GAL15811.1	Vibrio sp. C7	WD40 repeat [Vibrio sp. C7]	307	2	307	306	91.1765	6.3e-101	0.932927
Vas1_2508	2795379-2795603 + length=74 aa	74	1	74	GAL15810.1	Vibrio sp. C7	protein slyX [Vibrio sp. C7]	74	1	74	74	100	2.7e-31	1
Vas1_2509	2795619-2795804 - length=61 aa	61	1	61	GAL15809.1	Vibrio sp. C7	putative inner membrane protein YjeT [Vibrio sp. C7]	61	1	61	61	100	4.7e-26	1
Vas1_251	285529-287268 + length=579 aa	579	1	575	OEF88165.1	Vibrio breoganii 1C10	K+/H+ antiporter [Vibrio breoganii 1C10]	579	1	574	575	85.7391	3e-279	0.993092
Vas1_2510	2795892-2796869 - length=325 aa	325	1	325	GAL15808.1	Vibrio sp. C7	HflC protein [Vibrio sp. C7]	325	1	325	325	99.6923	8.1e-149	1
Vas1_2511	2796872-2798068 - length=398 aa	398	1	398	GAL15807.1	Vibrio sp. C7	HflK protein [Vibrio sp. C7]	398	1	398	398	100	1.4e-163	1
Vas1_2512	2798114-2799403 - length=429 aa	429	1	429	WP_004743152.1	Vibrio tubiashii	GTPase HflX [Vibrio tubiashii] EGU58426.1 GTPase HflX [Vibrio tubiashii ATCC 19109] EIF05910.1 GTPase HflX [Vibrio tubiashii NCIMB 1337 = ATCC 19106] AIW15223.1 GTPase HflX [Vibrio tubiashii ATCC 19109]	429	1	429	429	88.1119	4.2e-214	1
Vas1_2513	2799440-2799703 - length=87 aa	87	1	87	GAL15804.1	Vibrio sp. C7	RNA-binding protein Hfq [Vibrio sp. C7]	87	1	87	87	100	4.8e-40	1
Vas1_2514	2799867-2800799 - length=310 aa	310	1	310	WP_000192305.1	Vibrio mimicus	tRNA (adenosine(37)-N6)-dimethylallyltransferase MiaA [Vibrio mimicus] EEW06959.1 tRNA delta(2)-isopentenylpyrophosphate transferase [Vibrio mimicus VM603] EEW08957.1 tRNA delta(2)-isopentenylpyrophosphate transferase [Vibrio mimicus VM573] EGU17697.1 tRNA delta(2)-isopentenylpyrophosphate transferase [Vibrio mimicus SX-4] EMB51778.1 tRNA delta(2)-isopentenylpyrophosphate transferase [Vibrio mimi…	315	1	310	310	87.7419	6.5e-156	1
Vas1_2515	2800796-2802757 - length=653 aa	653	1	653	WP_008075262.1	Vibrio sinaloensis	DNA mismatch repair protein MutL [Vibrio sinaloensis] EGA71035.1 DNA mismatch repair protein [Vibrio sinaloensis DSM 21326]	652	1	652	661	66.5658	2.8e-233	1.01225
Vas1_2516	2802763-2804637 - length=624 aa	624	8	624	WP_006075251.1	Vibrio shilonii	N-acetylmuramoyl-L-alanine amidase [Vibrio shilonii] EDL51149.1 N-acetylmuramoyl-L-alanine amidase [Vibrio shilonii AK1]	563	5	563	619	68.8207	2.2e-227	0.991987
Vas1_2517	2804644-2805111 - length=155 aa	155	1	153	ADV85259.1	Vibrio vulnificus MO624O	ATPase YjeE, predicted to have essential role in cell wall biosynthesis [Vibrio vulnificus MO6-24/O] ARN67188.1 TsaE protein, required for threonylcarbamoyladenosine t(6)A37 formation in tRNA [Vibrio vulnificus]	156	3	155	153	79.7386	2.6e-65	0.987097
Vas1_2518	2805341-2806465 + length=374 aa	374	1	374	WP_060992752.1	Aliivibrio wodanis	epoxyqueuosine reductase [Aliivibrio wodanis]	370	1	370	374	72.7273	3.3e-162	1
Vas1_252	287352-287981 - length=209 aa	209	1	209	GAL14120.1	Vibrio sp. C7	transcriptional regulator LuxR family [Vibrio sp. C7]	209	1	209	209	100	2.4e-109	1
Vas1_2520	2808449-2808994 - length=181 aa	181	1	181	GAL12887.1	Vibrio sp. C7	3'-to-5' oligoribonuclease [Vibrio sp. C7]	181	1	181	181	97.2376	6.2e-98	1
Vas1_2521	2809109-2810164 + length=351 aa	351	1	351	WP_004415861.1	Vibrio orientalis	ribosome small subunit-dependent GTPase [Vibrio orientalis] EEX93445.1 ribosome small subunit-stimulated GTPase EngC [Vibrio orientalis CIP 102891 = ATCC 33934] EGU49153.1 GTPase RsgA [Vibrio orientalis CIP 102891 = ATCC 33934]	351	1	351	351	85.755	1.5e-169	1
Vas1_2522	2810274-2811131 + length=285 aa	285	1	285	GAL12892.1	Vibrio sp. C7	phosphatidylserine decarboxylase [Vibrio sp. C7]	286	2	286	285	97.8947	3e-163	1
Vas1_2523	2811362-2812777 + length=471 aa	471	1	471	GAL12893.1	Vibrio sp. C7	putative transporter [Vibrio sp. C7]	471	1	471	471	99.3631	2.1e-246	1
Vas1_2524	2812986-2813732 + length=248 aa	248	1	247	WP_013570987.1	Vibrio vulnificus	EamA family transporter [Vibrio vulnificus] ADV85253.1 permease of the drug/metabolite transporter (DMT) superfamily [Vibrio vulnificus MO6-24/O] ALM69656.1 membrane protein [Vibrio vulnificus] KTL04620.1 hypothetical protein AL547_07895 [Vibrio vulnificus] ANH64539.1 Permease of the drug/metabolite transporter (DMT) superfamily [Vibrio vulnificus] OJH76157.1 EamA-like transporter family protein …	295	48	294	247	78.5425	8.7e-103	0.995968
Vas1_2525	2814007-2815521 + length=504 aa	504	1	504	GAL12896.1	Vibrio sp. C7	2,3-bisphosphoglycerate-independent phosphoglycerate mutase [Vibrio sp. C7]	510	7	510	504	99.2063	3.2e-285	1
Vas1_2526	2815663-2816793 + length=376 aa	376	1	376	GAL12897.1	Vibrio sp. C7	cell wall endopeptidase family M23/M37 [Vibrio sp. C7]	376	1	376	376	98.4043	1.2e-119	1
Vas1_2527	2816888-2817526 - length=212 aa	212	1	212	GAL12900.1	Vibrio sp. C7	transcriptional regulator TetR family [Vibrio sp. C7]	212	1	212	212	96.2264	2.4e-109	1
Vas1_2528	2817671-2818738 - length=355 aa	355	1	355	WP_009844513.1	Vibrio sp. AND4	uroporphyrinogen decarboxylase [Vibrio sp. AND4] EDP57148.1 uroporphyrinogen decarboxylase [Vibrio sp. AND4]	355	1	355	355	99.7183	1.6e-206	1
Vas1_2529	2818981-2819772 - length=263 aa	263	48	263	GAL12903.1	Vibrio sp. C7	NADH pyrophosphatase [Vibrio sp. C7]	216	1	216	216	98.1481	8.6e-125	0.821293
Vas1_253	288136-289941 - length=601 aa	601	145	601	GAL14121.1	Vibrio sp. C7	cytochrome c-type biogenesis protein DsbD protein-disulfide reductase [Vibrio sp. C7]	457	1	457	457	98.2495	3e-250	0.760399
Vas1_2530	2819961-2820449 + length=162 aa	162	1	162	GAL12905.1	Vibrio sp. C7	regulator of sigma D [Vibrio sp. C7]	162	1	162	162	98.1481	1.7e-86	1
Vas1_2531	2820602-2824804 - length=1400 aa	1400	1	1400	WP_061034323.1	Vibrio splendidus	DNA-directed RNA polymerase subunit beta' [Vibrio splendidus]	1400	1	1400	1400	96.5714	0	1
Vas1_2532	2824910-2828938 - length=1342 aa	1342	1	1342	WP_043009382.1	Vibrio coralliilyticus	DNA-directed RNA polymerase subunit beta [Vibrio coralliilyticus] AIW20079.1 DNA-directed RNA polymerase subunit beta [Vibrio coralliilyticus]	1342	1	1342	1342	97.4665	0	1
Vas1_2533	2829170-2829538 - length=122 aa	122	1	122	GAL12914.1	Vibrio sp. C7	LSU ribosomal protein L7/L12 [Vibrio sp. C7]	122	1	122	122	100	8e-41	1
Vas1_2534	2829596-2830090 - length=164 aa	164	1	164	GAL12915.1	Vibrio sp. C7	LSU ribosomal protein L10p [Vibrio sp. C7]	164	1	164	164	100	3.4e-79	1
Vas1_2535	2830360-2831064 - length=234 aa	234	1	234	GAL12916.1	Vibrio sp. C7	LSU ribosomal protein L1p [Vibrio sp. C7]	234	1	234	234	100	5.3e-118	1
Vas1_2536	2831069-2831497 - length=142 aa	142	1	142	GAL12917.1	Vibrio sp. C7	LSU ribosomal protein L11p [Vibrio sp. C7]	142	1	142	142	100	1.9e-70	1
Vas1_2537	2831645-2832193 - length=182 aa	182	1	182	GAL12918.1	Vibrio sp. C7	transcription antitermination protein NusG [Vibrio sp. C7]	182	1	182	182	100	3.3e-99	1
Vas1_2538	2832207-2832587 - length=126 aa	126	1	126	GAL12919.1	Vibrio sp. C7	preprotein translocase subunit SecE [Vibrio sp. C7]	126	1	126	126	100	1.5e-55	1
Vas1_2539	2832829-2834013 - length=394 aa	394	1	394	WP_022551711.1	Vibrio nigripulchritudo	elongation factor Tu [Vibrio nigripulchritudo] CCO59195.1 Elongation factor Tu 1 [Vibrio nigripulchritudo]	394	1	394	394	99.4924	2.9e-225	1
Vas1_254	290067-291386 - length=439 aa	439	1	439	WP_026025244.1	Enterovibrio calviensis	C4-dicarboxylate ABC transporter [Enterovibrio calviensis] OEF64852.1 C4-dicarboxylate ABC transporter [Enterovibrio calviensis 1F-230]	437	1	437	439	82.4601	4.1e-188	1
Vas1_2540	2834791-2835726 + length=311 aa	311	5	311	WP_045977705.1	Vibrio neptunius	type I pantothenate kinase [Vibrio neptunius] KJY85119.1 pantothenate kinase [Vibrio neptunius]	307	1	307	307	80.1303	2.8e-138	0.987138
Vas1_2541	2835957-2836376 - length=139 aa	139	1	136	WP_070969775.1	Vibrio sonorensis	DUF805 domain-containing protein [Vibrio sonorensis]	141	3	140	138	71.0145	3.3e-51	0.992806
Vas1_2542	2836461-2836814 - length=117 aa	117	3	117	GAL15095.1	Vibrio sp. C7	5-carboxymethyl-2-hydroxymuconate delta-isomerase [Vibrio sp. C7]	115	1	115	115	99.1304	2e-57	0.982906
Vas1_2543	2837070-2837840 + length=256 aa	256	1	256	WP_004415895.1	Vibrio orientalis	triose-phosphate isomerase [Vibrio orientalis] EEX93469.1 triosephosphate isomerase [Vibrio orientalis CIP 102891 = ATCC 33934] EGU50304.1 triosephosphate isomerase [Vibrio orientalis CIP 102891 = ATCC 33934]	256	1	256	256	96.0938	1.3e-130	1
Vas1_2544	2838059-2839336 + length=425 aa	425	1	420	EGA63811.1	Vibrio brasiliensis LMG 20546	multidrug efflux pump [Vibrio brasiliensis LMG 20546]	445	23	442	420	70.2381	8.9e-156	0.988235
Vas1_2545	2839383-2839898 - length=171 aa	171	1	167	SDH32386.1	Vibrio xiamenensis	regulator of ribonuclease activity A [Vibrio xiamenensis]	178	1	167	167	86.2275	2.7e-79	0.976608
Vas1_2546	2839973-2840905 - length=310 aa	310	1	310	GAL15088.1	Vibrio sp. C7	1,4-dihydroxy-2-naphthoate octaprenyltransferase [Vibrio sp. C7]	310	1	310	310	98.0645	8.8e-153	1
Vas1_2547	2841027-2841593 - length=188 aa	188	1	188	WP_070969789.1	Vibrio sonorensis	elongation factor P [Vibrio sonorensis]	188	1	188	188	95.2128	2.9e-98	1
Vas1_2548	2841627-2842649 + length=340 aa	340	1	332	GAL15086.1	Vibrio sp. C7	lysine 2,3-aminomutase [Vibrio sp. C7]	381	1	332	332	96.0843	8.1e-184	0.976471
Vas1_2549	2842730-2843248 + length=172 aa	172	1	163	WP_021458019.1	Vibrio coralliilyticus	membrane protein [Vibrio coralliilyticus] ERB63195.1 membrane protein [Vibrio coralliilyticus OCN008]	171	1	163	163	76.0736	6.8e-62	0.947674
Vas1_255	291538-292989 - length=483 aa	483	1	483	GAL14126.1	Vibrio sp. C7	aspartate ammonia-lyase [Vibrio sp. C7]	483	1	483	483	99.5859	4.1e-274	1
Vas1_2550	2843481-2844800 + length=439 aa	439	1	439	WP_069447211.1	Vibrio scophthalmi	anaerobic C4-dicarboxylate transporter [Vibrio scophthalmi] ODS12614.1 Anaerobic C4-dicarboxylate transporter DcuA [Vibrio scophthalmi]	440	1	440	440	92.5	2e-214	1.00228
Vas1_2551	2844866-2849065 - length=1399 aa	1399	1	1396	WP_065209698.1	Vibrio breoganii	formate dehydrogenase subunit alpha [Vibrio breoganii] ANO32552.1 formate dehydrogenase subunit alpha [Vibrio breoganii]	1399	1	1396	1396	91.3324	0	0.997856
Vas1_2552	2849301-2850317 - length=338 aa	338	1	338	GAL15076.1	Vibrio sp. C7	tryptophanyl-tRNA synthetase [Vibrio sp. C7]	338	1	338	338	100	5.2e-191	1
Vas1_2553	2850432-2851115 - length=227 aa	227	1	227	GAL15075.1	Vibrio sp. C7	phosphoglycolate phosphatase [Vibrio sp. C7]	227	1	227	227	97.3568	2.6e-101	1
Vas1_2554	2851144-2851815 - length=223 aa	223	1	223	GAL15074.1	Vibrio sp. C7	ribulose-phosphate 3-epimerase [Vibrio sp. C7]	223	1	223	223	99.5516	5.8e-122	1
Vas1_2555	2851903-2852724 - length=273 aa	273	1	273	GAL15073.1	Vibrio sp. C7	methyl-directed repair DNA adenine methylase [Vibrio sp. C7]	273	1	273	273	100	3.4e-156	1
Vas1_2556	2852806-2854263 - length=485 aa	485	2	485	WP_047047531.1	Vibrio mexicanus	cell division protein DamX [Vibrio mexicanus]	510	7	510	505	52.6733	8.4e-134	1.04124
Vas1_2557	2854324-2855424 - length=366 aa	366	1	328	GAL15070.1	Vibrio sp. C7	3-dehydroquinate synthase [Vibrio sp. C7]	374	1	328	328	98.4756	4.5e-180	0.896175
Vas1_2558	2855453-2855971 - length=172 aa	172	1	172	GAL15069.1	Vibrio sp. C7	shikimate kinase I [Vibrio sp. C7]	172	1	172	172	100	1.1e-88	1
Vas1_2559	2856173-2857792 - length=539 aa	539	3	539	AQM28823.1	Vibrio anguillarum	fimbrial protein [Vibrio anguillarum]	571	34	571	538	83.0855	1.9e-243	0.998145
Vas1_256	293354-293887 + length=177 aa	177	1	177	WP_006075421.1	Vibrio shilonii	membrane protein FxsA [Vibrio shilonii] EDL50970.1 FxsA protein [Vibrio shilonii AK1]	167	1	167	179	65.9218	9.8e-48	1.0113
Vas1_2560	2857901-2858395 - length=164 aa	164	2	164	WP_032081681.1	Vibrio fluvialis	fimbrial protein [Vibrio fluvialis]	170	8	170	163	61.9632	5.1e-51	0.993902
Vas1_2561	2858406-2858972 - length=188 aa	188	1	188	WP_004728566.1	Vibrio furnissii	fimbrial protein [Vibrio furnissii] EEX39307.1 type IV pilus biogenesis protein PilO [Vibrio furnissii CIP 102972]	196	9	196	188	77.6596	2.4e-76	1
Vas1_2562	2858989-2859501 - length=170 aa	170	1	156	WP_053396539.1	Vibrio nereis	pilus assembly protein PilN [Vibrio nereis] KOO02614.1 pilus assembly protein PilN [Vibrio nereis]	193	32	187	156	62.8205	1.8e-46	0.917647
Vas1_2563	2859584-2860558 - length=324 aa	324	136	324	GAL15061.1	Vibrio sp. C7	type IV pilus biogenesis protein PilM [Vibrio sp. C7]	189	1	189	189	93.1217	2e-91	0.583333
Vas1_2564	2860697-2863195 + length=832 aa	832	1	832	OIQ25396.1	Vibrio sp. MedPESWchi	penicillin-sensitive transpeptidase [Vibrio sp. MedPE-SWchi]	857	1	857	857	75.6126	0	1.03005
Vas1_2565	2863712-2865052 + length=446 aa	446	1	446	GAL12357.1	Vibrio sp. C7	CDP-diacylglycerol-serine O-phosphatidyltransferase [Vibrio sp. C7]	446	1	446	446	98.8789	1.7e-250	1
Vas1_2566	2865800-2866537 - length=245 aa	245	53	232	GAL12358.1	Vibrio sp. C7	hypothetical protein JCM19233_3350 [Vibrio sp. C7]	210	1	180	180	96.1111	1.2e-93	0.734694
Vas1_2567	2866547-2867716 - length=389 aa	389	12	389	WP_012549110.1	Aliivibrio salmonicida	hypothetical protein [Aliivibrio salmonicida] CAQ77953.1 putative exported protein [Aliivibrio salmonicida LFI1238]	383	6	383	379	69.9208	5.3e-155	0.974293
Vas1_2568	2867991-2868599 + length=202 aa	202	3	195	WP_007462274.1	Photobacterium marinum	hypothetical protein [Photobacterium marinum] ELR67624.1 hypothetical protein C942_01554 [Photobacterium marinum]	218	16	210	196	50	2e-44	0.970297
Vas1_2569	2868752-2870572 - length=606 aa	606	5	391	GAL24246.1	Vibrio variabilis	hypothetical protein JCM19239_3949 [Vibrio variabilis]	409	1	383	389	58.0977	4.9e-115	0.641914
Vas1_257	293964-294422 - length=152 aa	152	11	152	GAL14129.1	Vibrio sp. C7	tRNA (cytosine34-2'-O-)-methyltransferase [Vibrio sp. C7]	158	17	158	142	98.5915	5.2e-74	0.934211
Vas1_2570	2870632-2871189 - length=185 aa	185	1	185	GAL24245.1	Vibrio variabilis	outer membrane protein A precursor [Vibrio variabilis]	184	1	184	186	47.3118	2.5e-46	1.00541
Vas1_2571	2871235-2873475 - length=746 aa	746	55	746	GAL24244.1	Vibrio variabilis	hypothetical protein JCM19239_3947 [Vibrio variabilis]	767	50	754	712	57.7247	6.6e-239	0.954424
Vas1_2572	2873741-2875579 - length=612 aa	612	1	612	WP_087019313.1	Vibrio sp. C4V358	hypothetical protein [Vibrio sp. C4V358]	625	17	622	614	58.3062	3.6e-190	1.00327
Vas1_2573	2875886-2878453 - length=855 aa	855	173	475	GAL10814.1	Vibrio sp. C7	bacterial surface protein [Vibrio sp. C7]	302	1	298	304	37.5	8e-55	0.355556
Vas1_2574	2878751-2879917 - length=388 aa	388	1	388	GAL12362.1	Vibrio sp. C7	UDP-glucose dehydrogenase [Vibrio sp. C7]	388	1	388	388	91.4948	2.2e-201	1
Vas1_2575	2880084-2881556 + length=490 aa	490	63	490	GAL14655.1	Vibrio sp. C7	hypothetical protein JCM19233_5667 [Vibrio sp. C7]	433	1	433	437	58.8101	2.8e-153	0.891837
Vas1_2576	2881605-2883548 - length=647 aa	647	1	637	WP_025532732.1	Vibrio parahaemolyticus	polysaccharide biosynthesis protein [Vibrio parahaemolyticus]	649	1	637	637	80.6907	2.6e-292	0.984544
Vas1_2577	2883740-2884918 - length=392 aa	392	1	390	WP_047725477.1	Vibrio parahaemolyticus	aminotransferase [Vibrio parahaemolyticus] ODZ22816.1 aminotransferase [Vibrio parahaemolyticus] OEA55182.1 aminotransferase [Vibrio parahaemolyticus] OEA65422.1 aminotransferase [Vibrio parahaemolyticus]	393	1	390	390	84.8718	2.1e-196	0.994898
Vas1_2578	2884934-2885566 - length=210 aa	210	2	111	GAJ78838.1	Vibrio sp. JCM 18905	4-amino-6-deoxy-N-acetyl-D-hexosaminyl-acetyltransferase [Vibrio sp. JCM 18905]	217	3	112	110	66.3636	1.7e-35	0.52381
Vas1_2579	2885563-2886018 - length=151 aa	151	2	151	WP_039984701.1	Vibrio owensii	sugar transferase [Vibrio owensii]	204	50	199	150	82	4e-66	0.993377
Vas1_258	294585-295049 + length=154 aa	154	1	153	WP_045389892.1	Vibrio rotiferianus	hypothetical protein [Vibrio rotiferianus]	154	1	153	153	90.8497	7.4e-76	0.993506
Vas1_2580	2886155-2887312 - length=385 aa	385	1	385	WP_039984702.1	Vibrio owensii	glycosyltransferase WbuB [Vibrio owensii]	410	24	408	385	76.8831	7.8e-175	1
Vas1_2581	2887409-2888542 - length=377 aa	377	1	366	WP_039984704.1	Vibrio owensii	hypothetical protein [Vibrio owensii]	416	45	410	366	53.5519	3.2e-96	0.970822
Vas1_2582	2888652-2889521 - length=289 aa	289	1	289	WP_039984707.1	Vibrio owensii	hypothetical protein [Vibrio owensii]	289	1	289	289	71.6263	2.6e-122	1
Vas1_2583	2889572-2890567 - length=331 aa	331	28	328	WP_045402528.1	Vibrio campbellii	hypothetical protein [Vibrio campbellii]	305	1	301	301	66.113	9.8e-110	0.909366
Vas1_2584	2890597-2891685 - length=362 aa	362	1	362	WP_039988965.1	Vibrio owensii	hypothetical protein [Vibrio owensii]	362	1	362	362	73.7569	3.7e-150	1
Vas1_2585	2891687-2893423 - length=578 aa	578	1	578	WP_086482318.1	Vibrio parahaemolyticus	2-succinyl-5-enolpyruvyl-6-hydroxy-3-cyclohexene-1-carboxylate synthase [Vibrio parahaemolyticus] OUD70477.1 2-succinyl-5-enolpyruvyl-6-hydroxy-3-cyclohexene-1-carboxylate synthase [Vibrio parahaemolyticus] OUD74220.1 2-succinyl-5-enolpyruvyl-6-hydroxy-3-cyclohexene-1-carboxylate synthase [Vibrio parahaemolyticus]	578	1	578	578	79.0657	2.6e-267	1
Vas1_2586	2893436-2894497 - length=353 aa	353	3	353	WP_086482317.1	Vibrio parahaemolyticus	epimerase [Vibrio parahaemolyticus] OUD70476.1 epimerase [Vibrio parahaemolyticus] OUD74219.1 epimerase [Vibrio parahaemolyticus]	352	2	352	351	71.2251	1.1e-140	0.994334
Vas1_2587	2894494-2896017 - length=507 aa	507	12	506	WP_086482342.1	Vibrio parahaemolyticus	polysaccharide biosynthesis protein [Vibrio parahaemolyticus] OUD70790.1 polysaccharide biosynthesis protein [Vibrio parahaemolyticus] OUD74533.1 polysaccharide biosynthesis protein [Vibrio parahaemolyticus]	496	1	495	495	79.1919	5.2e-211	0.976331
Vas1_2588	2896119-2897099 - length=326 aa	326	1	282	GAL12390.1	Vibrio sp. C7	lipopolysaccharide biosynthesis [Vibrio sp. C7]	294	1	280	282	77.6596	7.9e-120	0.865031
Vas1_2589	2897209-2899947 - length=912 aa	912	180	912	GAL12391.1	Vibrio sp. C7	capsule polysaccharide export protein [Vibrio sp. C7]	748	14	748	735	68.0272	4.2e-280	0.805921
Vas1_259	295258-297816 + length=852 aa	852	1	852	WP_085319400.1	Vibrio harveyi	hypothetical protein [Vibrio harveyi]	852	1	852	853	66.5885	0	1.00117
Vas1_2590	2899989-2901254 - length=421 aa	421	54	421	GAL12394.1	Vibrio sp. C7	hypothetical protein JCM19233_3386 [Vibrio sp. C7]	373	6	373	368	64.6739	2e-144	0.874109
Vas1_2591	2901744-2902766 + length=340 aa	340	7	338	WP_035597564.1	Edwardsiella tarda	undecaprenyl-phosphate alpha-N-acetylglucosaminyl 1-phosphate transferase [Edwardsiella tarda]	362	15	344	337	37.9822	4.4e-57	0.991176
Vas1_2592	2902881-2904290 - length=469 aa	469	1	469	WP_084884069.1	Vibrio sp. qd031	sulfate adenylyltransferase subunit CysN [Vibrio sp. qd031] ORT51894.1 sulfate adenylyltransferase [Vibrio sp. qd031]	469	1	469	469	90.1919	7.6e-249	1
Vas1_2593	2904405-2905367 - length=320 aa	320	1	320	WP_017060478.1	Vibrio crassostreae	hypothetical protein [Vibrio crassostreae] ANP75026.1 acetyltransferase [Vibrio crassostreae 9CS106]	320	1	320	320	82.5	2.5e-150	1
Vas1_2594	2905367-2906014 - length=215 aa	215	1	213	WP_050648522.1	Vibrio sp. J24	adenylyl-sulfate kinase [Vibrio sp. J2-4] CDT40909.1 Adenylyl-sulfate kinase [Vibrio sp. J2-4]	215	1	213	213	92.9577	3.3e-106	0.990698
Vas1_2595	2906211-2906561 - length=116 aa	116	1	112	WP_047875235.1	Photobacterium aphoticum	four helix bundle protein [Photobacterium aphoticum] KLU99777.1 hypothetical protein ABT58_14955 [Photobacterium aphoticum]	118	1	112	112	78.5714	4.7e-43	0.965517
Vas1_2596	2906628-2907542 - length=304 aa	304	1	304	WP_020335742.1	Vibrio natriegens	sulfate adenylyltransferase small subunit [Vibrio natriegens] EPM38985.1 sulfate adenylyltransferase subunit 2 [Vibrio natriegens NBRC 15636 = ATCC 14048 = DSM 759] ALR16713.1 sulfate adenylyltransferase subunit 2 [Vibrio natriegens NBRC 15636 = ATCC 14048 = DSM 759] ANQ11421.1 sulfate adenylyltransferase small subunit [Vibrio natriegens NBRC 15636 = ATCC 14048 = DSM 759]	304	1	304	304	94.7368	8e-167	1
Vas1_2597	2907595-2909328 - length=577 aa	577	1	577	WP_050648523.1	Vibrio sp. J24	transporter [Vibrio sp. J2-4] CDT40940.1 putative Sulfate permease, Trk-type [Vibrio sp. J2-4]	577	1	577	577	83.3622	1.3e-266	1
Vas1_2598	2909725-2910375 - length=216 aa	216	1	216	WP_050648524.1	Vibrio sp. J24	sugar ABC transporter ATPase [Vibrio sp. J2-4] CDT40953.1 Polysialic acid transport ATP-binding protein KpsT [Vibrio sp. J2-4]	216	1	216	216	92.1296	7.6e-111	1
Vas1_26	23791-24966 - length=391 aa	391	1	391	GAL12724.1	Vibrio sp. C7	3-ketoacyl-CoA thiolase [Vibrio sp. C7]	391	1	391	391	99.2327	3.3e-221	1
Vas1_2600	2910780-2911664 - length=294 aa	294	1	294	OIQ25377.1	Vibrio sp. MedPESWchi	UTP--glucose-1-phosphate uridylyltransferase [Vibrio sp. MedPE-SWchi]	295	1	294	294	88.0952	1.7e-150	1
Vas1_2601	2911944-2913728 - length=594 aa	594	1	593	WP_050648459.1	Vibrio sp. J24	hypothetical protein [Vibrio sp. J2-4] CDT39256.1 conserved hypothetical protein [Vibrio sp. J2-4]	593	1	592	593	71.8381	1.2e-259	0.998316
Vas1_2602	2913725-2915032 - length=435 aa	435	4	435	WP_050648458.1	Vibrio sp. J24	hypothetical protein [Vibrio sp. J2-4] CDT39247.1 hypothetical protein VCR4J2_500113 [Vibrio sp. J2-4]	443	15	443	432	56.713	9.2e-140	0.993103
Vas1_2603	2915056-2915637 - length=193 aa	193	1	187	WP_020412113.1	Microbulbifer variabilis	hypothetical protein [Microbulbifer variabilis]	186	1	185	187	56.6845	2.4e-55	0.968912
Vas1_2604	2915640-2916746 - length=368 aa	368	2	341	WP_077401272.1	Microbulbifer agarilyticus	hypothetical protein [Microbulbifer agarilyticus] AQQ66944.1 hypothetical protein Mag101_04300 [Microbulbifer agarilyticus]	380	5	348	346	46.2428	8.2e-81	0.940217
Vas1_2605	2916746-2918893 - length=715 aa	715	50	712	WP_081096564.1	Vibrio harveyi	hypothetical protein [Vibrio harveyi]	714	49	713	665	75.188	1.2e-269	0.93007
Vas1_2607	2919299-2920039 - length=246 aa	246	1	242	WP_065819222.1	Vibrio cidicii	helix-turn-helix domain-containing protein [Vibrio cidicii] KYN25400.1 hypothetical protein AUQ44_07355 [Vibrio cidicii]	275	1	273	274	41.6058	6.7e-47	1.11382
Vas1_2609	2920768-2921178 + length=136 aa	136	1	136	GAL10200.1	Vibrio sp. C7	phage lysin [Vibrio sp. C7]	143	1	136	136	53.6765	7e-38	1
Vas1_261	298040-299227 + length=395 aa	395	1	395	WP_085319401.1	Vibrio harveyi	hypothetical protein [Vibrio harveyi]	486	92	486	395	73.4177	9.4e-168	1
Vas1_2610	2921237-2921566 + length=109 aa	109	1	107	WP_086971900.1	Vibrio sp. Vb150	hypothetical protein [Vibrio sp. Vb150]	111	1	111	111	79.2793	3.4e-43	1.01835
Vas1_2611	2921751-2922683 - length=310 aa	310	36	309	WP_086940581.1	Vibrio sp. C4II189	hypothetical protein, partial [Vibrio sp. C4II189]	279	2	278	282	37.9433	8.8e-44	0.909677
Vas1_2612	2923039-2924166 - length=375 aa	375	1	289	WP_066918166.1	Methylobacterium sp. CCH5D2	hypothetical protein [Methylobacterium sp. CCH5-D2]	376	4	291	291	41.9244	1.7e-57	0.776
Vas1_2613	2924227-2925219 - length=330 aa	330	3	322	WP_061095939.1	Alteromonas macleodii	hypothetical protein [Alteromonas macleodii] AMJ99755.1 hypothetical protein AVL55_17295 [Alteromonas macleodii]	345	5	329	334	30.8383	1.1e-33	1.01212
Vas1_2614	2925219-2926454 - length=411 aa	411	1	407	WP_086937683.1	Vibrio sp. C4II189	group 1 glycosyl transferase, partial [Vibrio sp. C4II189]	408	1	407	407	85.9951	5.3e-214	0.990268
Vas1_2615	2926459-2928819 - length=786 aa	786	1	786	WP_086937682.1	Vibrio sp. C4II189	hypothetical protein [Vibrio sp. C4II189]	755	1	755	789	54.8796	5.7e-249	1.00382
Vas1_2616	2928829-2929953 - length=374 aa	374	1	368	WP_017062453.1	Vibrio crassostreae	dTDP-glucose 4,6-dehydratase [Vibrio crassostreae] ANP75034.1 dTDP-glucose 4,6-dehydratase [Vibrio crassostreae 9CS106]	368	1	368	368	92.663	1.4e-205	0.983957
Vas1_2617	2930101-2930973 - length=290 aa	290	1	287	CDT39179.1	Vibrio sp. J24	Putative dTDP-4-dehydrorhamnose reductase (rfbD) [Vibrio sp. J2-4]	326	22	319	298	78.5235	5.4e-128	1.02759
Vas1_2618	2930984-2931808 - length=274 aa	274	2	274	ANP75037.1	Vibrio crassostreae 9CS106	hypothetical protein A134_00785 [Vibrio crassostreae 9CS106]	309	38	309	274	63.5036	2.8e-94	1
Vas1_2619	2931879-2932694 - length=271 aa	271	1	255	ANP75038.1	Vibrio crassostreae 9CS106	hypothetical protein A134_00790 [Vibrio crassostreae 9CS106]	275	1	256	256	60.5469	7.3e-87	0.944649
Vas1_262	299296-300567 - length=423 aa	423	1	421	WP_000946254.1	Vibrio cholerae	diguanylate cyclase [Vibrio cholerae] EJH60548.1 type III restriction enzyme, res subunit [Vibrio cholerae HE-45]	460	37	458	424	52.3585	1.1e-124	1.00236
Vas1_2620	2932874-2933419 - length=181 aa	181	1	181	WP_020335761.1	Vibrio natriegens	dTDP-4-dehydrorhamnose 3,5-epimerase [Vibrio natriegens] EPM39004.1 dTDP-4-dehydrorhamnose 3,5-epimerase [Vibrio natriegens NBRC 15636 = ATCC 14048 = DSM 759] ALR16695.1 dTDP-4-dehydrorhamnose 3,5-epimerase [Vibrio natriegens NBRC 15636 = ATCC 14048 = DSM 759] ANQ11439.1 dTDP-4-dehydrorhamnose 3,5-epimerase [Vibrio natriegens NBRC 15636 = ATCC 14048 = DSM 759]	181	1	181	181	86.1878	5.8e-88	1
Vas1_2621	2933777-2934577 - length=266 aa	266	1	266	WP_050648447.1	Vibrio sp. J24	glucose-1-phosphate thymidylyltransferase [Vibrio sp. J2-4] CDT39136.1 Glucose-1-phosphate thymidylyltransferase [Vibrio sp. J2-4]	297	32	297	266	87.9699	1.3e-133	1
Vas1_2622	2934710-2936158 - length=482 aa	482	1	482	WP_017062460.1	Vibrio crassostreae	hypothetical protein [Vibrio crassostreae] ANP75041.1 lipopolysaccharide biosynthesis protein [Vibrio crassostreae 9CS106]	490	1	490	490	74.898	6.1e-177	1.0166
Vas1_2623	2936394-2937179 - length=261 aa	261	1	261	WP_017062461.1	Vibrio crassostreae	hypothetical protein [Vibrio crassostreae] ANP75042.1 ABC transporter [Vibrio crassostreae 9CS106]	261	1	261	261	85.0575	4.7e-123	1
Vas1_2624	2937227-2938963 - length=578 aa	578	56	577	GAL24239.1	Vibrio variabilis	capsular polysaccharide export system periplasmic protein KpsD [Vibrio variabilis]	523	1	522	522	79.3103	5.9e-243	0.903114
Vas1_2625	2938984-2939388 - length=134 aa	134	1	134	WP_022942914.1	Psychromonas hadalis	hypothetical protein [Psychromonas hadalis]	128	1	128	136	35.2941	3.8e-12	1.01493
Vas1_2626	2939982-2940923 + length=313 aa	313	1	312	GAL14650.1	Vibrio sp. C7	ADP-L-glycero-D-manno-heptose-6-epimerase [Vibrio sp. C7]	313	1	312	312	95.5128	1e-172	0.996805
Vas1_2627	2941124-2942086 + length=320 aa	320	1	315	WP_004410811.1	Vibrio orientalis	lauroyl-Kdo(2)-lipid IV(A) myristoyltransferase [Vibrio orientalis] EEX95074.1 lipid A biosynthesis (KDO) 2-(lauroyl)-lipid IVA acyltransferase [Vibrio orientalis CIP 102891 = ATCC 33934] EGU52135.1 lipid A biosynthesis (KDO)2-(lauroyl)-lipid IVA acyltransferase [Vibrio orientalis CIP 102891 = ATCC 33934]	318	1	315	315	70.1587	8.3e-130	0.984375
Vas1_2628	2942185-2943153 - length=322 aa	322	1	322	WP_004410813.1	Vibrio orientalis	glycosyl transferase [Vibrio orientalis] EEX95075.1 glycosyltransferase [Vibrio orientalis CIP 102891 = ATCC 33934] EGU52136.1 putative glycosyltransferase [Vibrio orientalis CIP 102891 = ATCC 33934]	322	1	322	322	72.9814	1.2e-141	1
Vas1_2629	2943165-2943644 - length=159 aa	159	1	156	GAL14658.1	Vibrio sp. C7	phosphopantetheine adenylyltransferase [Vibrio sp. C7]	161	1	156	156	85.8974	3.1e-69	0.981132
Vas1_263	300669-301214 - length=181 aa	181	1	181	SEF41489.1	Vibrio hangzhouensis	hypothetical protein SAMN04488244_101108 [Vibrio hangzhouensis]	182	1	182	182	48.3516	3.7e-34	1.00552
Vas1_2630	2943678-2944574 - length=298 aa	298	1	294	WP_017037697.1	Vibrio genomosp. F10	glycosyl transferase [Vibrio genomosp. F10] OEF01134.1 glycosyl transferase [Vibrio genomosp. F10 str. 9ZD137]	350	45	343	299	69.8997	2.9e-113	1.00336
Vas1_2631	2944693-2945787 - length=364 aa	364	2	358	KOO16065.1	Vibrio xuii	LPS biosynthesis protein [Vibrio xuii]	365	6	361	357	61.0644	2.6e-127	0.980769
Vas1_2632	2945839-2946591 + length=250 aa	250	12	247	WP_017037699.1	Vibrio genomosp. F10	3-deoxy-D-manno-octulosonic acid kinase [Vibrio genomosp. F10] OEF01136.1 3-deoxy-D-manno-octulosonic acid kinase [Vibrio genomosp. F10 str. 9ZD137]	240	1	236	236	56.7797	1.2e-70	0.944
Vas1_2634	2947761-2949026 - length=421 aa	421	1	377	WP_086050240.1	Vibrio alginolyticus	3-deoxy-D-manno-octulosonic acid transferase [Vibrio alginolyticus] ARP39483.1 3-deoxy-D-manno-octulosonic acid transferase [Vibrio alginolyticus]	439	3	382	380	57.6316	7.3e-126	0.902613
Vas1_2635	2949032-2950045 - length=337 aa	337	1	333	WP_047049099.1	Vibrio mexicanus	lipopolysaccharide heptosyltransferase II [Vibrio mexicanus]	351	14	346	333	74.7748	2.2e-149	0.988131
Vas1_2636	2950090-2950950 - length=286 aa	286	2	286	WP_004416792.1	Vibrio orientalis	LPS A protein [Vibrio orientalis] EGU52145.1 putative lipopolysaccharide A protein [Vibrio orientalis CIP 102891 = ATCC 33934]	308	23	307	285	69.8246	9.4e-117	0.996503
Vas1_2637	2951119-2952111 - length=330 aa	330	3	327	WP_041156224.1	Vibrio mytili	6-pyruvoyltetrahydropterin synthase [Vibrio mytili] KIN10167.1 6-pyruvoyl tetrahydropterin synthase [Vibrio mytili]	334	3	326	327	49.2355	1.9e-89	0.990909
Vas1_2638	2952296-2953387 + length=363 aa	363	8	348	WP_014230588.1	Vibrio sp. EJY3	glycosyl transferase [Vibrio sp. EJY3] AEX20678.1 glycosyltransferase [Vibrio sp. EJY3]	343	1	341	341	52.7859	7e-101	0.939394
Vas1_2639	2953575-2954282 + length=235 aa	235	1	234	WP_047049087.1	Vibrio mexicanus	glycosyl transferase [Vibrio mexicanus]	255	22	255	234	58.1197	7.5e-80	0.995745
Vas1_264	301307-301513 + length=68 aa	68	1	68	WP_048624855.1	Vibrio diabolicus	transcriptional regulator [Vibrio diabolicus] CDT77730.1 Putative transcriptional regulator [Vibrio diabolicus]	68	1	68	68	82.3529	1.9e-23	1
Vas1_2640	2954299-2955114 - length=271 aa	271	1	270	WP_047103785.1	Vibrio alginolyticus	DNA-formamidopyrimidine glycosylase [Vibrio alginolyticus] KLI70607.1 formamidopyrimidine-DNA glycosylase [Vibrio alginolyticus] KPM89136.1 formamidopyrimidine-DNA glycosylase [Vibrio alginolyticus] KPM95984.1 formamidopyrimidine-DNA glycosylase [Vibrio alginolyticus]	269	1	269	270	79.6296	1.4e-122	0.99631
Vas1_2641	2955270-2955779 - length=169 aa	169	1	169	GAL14680.1	Vibrio sp. C7	hypothetical protein JCM19233_5692 [Vibrio sp. C7]	169	1	169	169	94.0828	2e-90	1
Vas1_2643	2956161-2956328 - length=55 aa	55	1	55	WP_054674906.1	Photobacterium sp. JCM 19050	50S ribosomal protein L33 [Photobacterium sp. JCM 19050]	55	1	55	55	98.1818	9.8e-23	1
Vas1_2644	2956342-2956578 - length=78 aa	78	1	78	AEH31971.1	Vibrio anguillarum 775	LSU ribosomal protein L28P [Vibrio anguillarum 775] AGU56610.1 50S ribosomal protein L28 [Listonella anguillarum M3]	83	6	83	78	98.7179	2.4e-35	1
Vas1_2645	2957001-2959079 + length=692 aa	692	1	692	WP_039473374.1	Vibrio sinaloensis	DNA helicase RecG [Vibrio sinaloensis] KHT52295.1 ATP-dependent DNA helicase RecG [Vibrio sinaloensis]	692	1	692	692	84.9711	0	1
Vas1_2646	2959133-2960437 - length=434 aa	434	1	434	WP_082313028.1	Vibrio coralliilyticus	two-component system sensor histidine kinase EnvZ [Vibrio coralliilyticus] ARC91018.1 two-component system sensor histidine kinase EnvZ [Vibrio coralliilyticus]	436	1	436	436	72.2477	7.7e-179	1.00461
Vas1_2647	2960522-2961241 - length=239 aa	239	1	239	GAL14689.1	Vibrio sp. C7	two-component system response regulator OmpR [Vibrio sp. C7]	239	1	239	239	100	5.2e-129	1
Vas1_2648	2961393-2961881 - length=162 aa	162	1	158	WP_017052049.1	Vibrio genomosp. F6	transcription elongation factor GreB [Vibrio genomosp. F6] OEE80706.1 transcription elongation factor GreB [Vibrio genomosp. F6 str. FF-238]	161	1	158	158	95.5696	2.9e-83	0.975309
Vas1_2649	2961941-2963839 - length=632 aa	632	1	571	GAL14692.1	Vibrio sp. C7	hypothetical protein JCM19233_5704 [Vibrio sp. C7]	578	1	571	571	97.373	0	0.903481
Vas1_265	301788-302864 + length=358 aa	358	88	311	WP_045397002.1	Vibrio campbellii	FRG domain-containing protein [Vibrio campbellii]	267	8	233	230	38.6957	2.1e-33	0.642458
Vas1_2650	2964092-2966425 + length=777 aa	777	1	777	WP_041156255.1	Vibrio mytili	RNA-binding transcriptional accessory protein [Vibrio mytili] KIN10200.1 transcription accessory protein [Vibrio mytili]	771	1	771	777	90.0901	0	1
Vas1_2651	2966629-2967090 - length=153 aa	153	1	153	OFJ34607.1	Vibrio cholerae	ATP-dependent Lon protease [Vibrio cholerae]	156	1	156	156	71.1538	2.3e-53	1.01961
Vas1_2652	2967220-2967915 - length=231 aa	231	1	231	WP_055453006.1	Vibrio fluvialis	pimeloyl-[acyl-carrier protein] methyl ester esterase [Vibrio fluvialis] KQH89447.1 pimeloyl-[acyl-carrier protein] methyl ester esterase [Vibrio fluvialis]	256	24	254	231	69.697	3.7e-87	1
Vas1_2654	2968452-2968799 + length=115 aa	115	1	115	GAL14701.1	Vibrio sp. C7	competence protein F homolog phosphoribosyltransferase domain [Vibrio sp. C7]	238	124	238	115	94.7826	4.1e-55	1
Vas1_2655	2968893-2969480 + length=195 aa	195	1	195	GAL14702.1	Vibrio sp. C7	NfuA Fe-S protein maturation [Vibrio sp. C7]	195	1	195	195	98.4615	4.3e-105	1
Vas1_2656	2969541-2970248 - length=235 aa	235	1	235	GAL14703.1	Vibrio sp. C7	Sepiapterin reductase [Vibrio sp. C7]	235	1	235	235	94.0426	9.7e-120	1
Vas1_2657	2970440-2970991 + length=183 aa	183	1	183	GAL14704.1	Vibrio sp. C7	ADP compounds hydrolase NudE [Vibrio sp. C7]	183	1	183	183	98.9071	3.8e-95	1
Vas1_2658	2971028-2971855 + length=275 aa	275	1	275	GAL14705.1	Vibrio sp. C7	3'(2'),5'-bisphosphate nucleotidase [Vibrio sp. C7]	275	1	275	275	97.8182	4.6e-153	1
Vas1_2659	2971956-2972711 - length=251 aa	251	1	158	GAL14707.1	Vibrio sp. C7	general secretion pathway protein N [Vibrio sp. C7]	162	1	158	158	97.4684	1.7e-77	0.629482
Vas1_266	302952-304109 - length=385 aa	385	1	380	WP_071941599.1	Halomonas aestuarii	hypothetical protein [Halomonas aestuarii]	417	28	408	381	71.1286	3.3e-149	0.98961
Vas1_2660	2972711-2973208 - length=165 aa	165	1	165	GAL14708.1	Vibrio sp. C7	general secretion pathway protein M [Vibrio sp. C7]	166	2	166	165	98.7879	4.5e-87	1
Vas1_2661	2973215-2974366 - length=383 aa	383	1	383	GAL14709.1	Vibrio sp. C7	general secretion pathway protein L [Vibrio sp. C7]	403	21	403	383	97.1279	7.7e-207	1
Vas1_2662	2974395-2975363 - length=322 aa	322	1	236	GAL14710.1	Vibrio sp. C7	general secretion pathway protein K [Vibrio sp. C7]	279	25	260	236	97.4576	6e-128	0.732919
Vas1_2663	2975428-2976069 - length=213 aa	213	25	213	GAL14711.1	Vibrio sp. C7	general secretion pathway protein J [Vibrio sp. C7]	189	1	189	189	97.8836	1.3e-102	0.887324
Vas1_2664	2976074-2976427 - length=117 aa	117	1	117	GAL14712.1	Vibrio sp. C7	general secretion pathway protein I [Vibrio sp. C7]	117	1	117	117	99.1453	7.9e-54	1
Vas1_2665	2976424-2977041 - length=205 aa	205	1	204	GAL14713.1	Vibrio sp. C7	general secretion pathway protein H [Vibrio sp. C7]	204	1	204	204	97.549	8.8e-101	0.995122
Vas1_2666	2977093-2977536 - length=147 aa	147	1	147	GAL14714.1	Vibrio sp. C7	general secretion pathway protein G [Vibrio sp. C7]	147	1	147	147	100	2.2e-77	1
Vas1_2667	2977623-2978846 - length=407 aa	407	1	407	WP_038514128.1	Vibrio coralliilyticus	type II secretion system protein GspF [Vibrio coralliilyticus] AIU68181.1 general secretion pathway protein GspF [Vibrio coralliilyticus]	407	1	407	407	85.258	3.6e-186	1
Vas1_2668	2978846-2980330 - length=494 aa	494	4	493	WP_047045873.1	Vibrio mexicanus	type II secretion system protein GspE [Vibrio mexicanus]	501	11	500	490	85.9184	1.9e-234	0.991903
Vas1_2669	2980330-2982351 - length=673 aa	673	1	673	WP_004416818.1	Vibrio orientalis	type II secretion system protein GspD [Vibrio orientalis] EGU52190.1 general secretion pathway protein D [Vibrio orientalis CIP 102891 = ATCC 33934]	675	1	675	675	85.4815	0	1.00297
Vas1_267	304473-304994 - length=173 aa	173	1	116	WP_045391482.1	Vibrio rotiferianus	hypothetical protein [Vibrio rotiferianus]	172	1	114	116	56.8966	3.5e-26	0.67052
Vas1_2670	2982390-2983313 - length=307 aa	307	3	307	GAL12240.1	Vibrio sp. C7	general secretion pathway protein C [Vibrio sp. C7]	305	1	305	305	98.3607	1.4e-163	0.993485
Vas1_2671	2983491-2983898 + length=135 aa	135	1	135	GAL12241.1	Vibrio sp. C7	ribosome-associated heat shock protein implicated in the recycling of the 50S subunit [Vibrio sp. C7]	135	1	135	135	99.2593	6.5e-68	1
Vas1_2672	2983915-2984796 + length=293 aa	293	1	293	WP_006880800.1	Vibrio brasiliensis	redox-regulated molecular chaperone Hsp33 [Vibrio brasiliensis] EGA64327.1 Hsp33-like chaperonin [Vibrio brasiliensis LMG 20546]	291	1	291	293	84.6416	2.3e-142	1
Vas1_2673	2985130-2986755 + length=541 aa	541	1	541	GAL12244.1	Vibrio sp. C7	phosphoenolpyruvate carboxykinase [Vibrio sp. C7]	541	1	541	541	99.8152	0	1
Vas1_2674	2986889-2988802 + length=637 aa	637	1	403	GAL12245.1	Vibrio sp. C7	AsmA family protein [Vibrio sp. C7]	403	1	403	403	96.2779	4.1e-221	0.632653
Vas1_2675	2989284-2990201 - length=305 aa	305	1	304	GAL12247.1	Vibrio sp. C7	galactoside O-acetyltransferase probable YiiD [Vibrio sp. C7]	304	1	304	304	98.3553	2e-173	0.996721
Vas1_2676	2990231-2990611 - length=126 aa	126	1	126	GAL12248.1	Vibrio sp. C7	D-tyrosyl-tRNA(Tyr) deacylase [Vibrio sp. C7]	137	12	137	126	100	1.1e-64	1
Vas1_2677	2990637-2991596 - length=319 aa	319	24	319	WP_053312260.1	Vibrio alginolyticus	YihY/virulence factor BrkB family protein [Vibrio alginolyticus] KOE77999.1 membrane protein [Vibrio alginolyticus]	304	12	304	296	78.0405	1.4e-116	0.9279
Vas1_2678	2991674-2992312 + length=212 aa	212	1	184	GAL12251.1	Vibrio sp. C7	hypothetical protein JCM19233_3243 [Vibrio sp. C7]	184	1	184	184	98.3696	2.2e-91	0.867925
Vas1_2679	2992524-2993048 + length=174 aa	174	1	174	GAL12252.1	Vibrio sp. C7	predicted ATPase [Vibrio sp. C7]	190	17	190	174	94.2529	3.8e-89	1
Vas1_268	304991-307774 - length=927 aa	927	244	926	WP_045391479.1	Vibrio rotiferianus	hypothetical protein [Vibrio rotiferianus]	680	1	679	684	57.7485	2.9e-236	0.737864
Vas1_2680	2993177-2995006 - length=609 aa	609	1	609	WP_069667704.1	Vibrio europaeus	translational GTPase TypA [Vibrio europaeus] OAM98824.1 GTP-binding protein TypA [Vibrio europaeus]	609	1	609	609	95.2381	0	1
Vas1_2682	2995518-2996927 + length=469 aa	469	1	469	GAL14296.1	Vibrio sp. C7	glutamine synthetase type I [Vibrio sp. C7]	469	1	469	469	100	1.1e-271	1
Vas1_2683	2997062-2997601 + length=179 aa	179	45	179	GAL14297.1	Vibrio sp. C7	hypothetical protein JCM19233_5309 [Vibrio sp. C7]	135	1	135	135	94.0741	7e-62	0.75419
Vas1_2684	2997682-2998776 + length=364 aa	364	17	364	WP_047045904.1	Vibrio mexicanus	PAS domain-containing sensor histidine kinase [Vibrio mexicanus]	348	1	348	348	87.069	9.6e-167	0.956044
Vas1_2685	2998923-3000323 + length=466 aa	466	1	466	WP_047103729.1	Vibrio alginolyticus	nitrogen regulation protein NR(I) [Vibrio alginolyticus] KLI70544.1 nitrogen regulation protein NR(I) [Vibrio alginolyticus]	467	1	467	467	86.2955	2.4e-234	1.00215
Vas1_2686	3000536-3001537 + length=333 aa	333	1	333	GAL14302.1	Vibrio sp. C7	adenosine deaminase [Vibrio sp. C7]	333	1	333	333	98.1982	8.5e-186	1
Vas1_2687	3001593-3002561 - length=322 aa	322	1	322	GAL14303.1	Vibrio sp. C7	flagellar motor rotation protein MotB [Vibrio sp. C7]	322	1	322	322	98.4472	1.1e-177	1
Vas1_2688	3002561-3003418 - length=285 aa	285	1	229	GAL14305.1	Vibrio sp. C7	flagellar motor rotation protein MotA [Vibrio sp. C7]	232	1	229	229	99.5633	4.3e-122	0.803509
Vas1_2689	3003429-3004160 - length=243 aa	243	1	193	GAL14307.1	Vibrio sp. C7	RNA polymerase sigma factor for flagellar operon [Vibrio sp. C7]	197	1	193	193	97.4093	3.4e-99	0.794239
Vas1_269	307771-309864 - length=697 aa	697	6	697	WP_045391476.1	Vibrio rotiferianus	hypothetical protein [Vibrio rotiferianus]	695	2	695	695	49.0647	6.9e-190	0.997131
Vas1_2690	3004173-3004640 - length=155 aa	155	1	155	GAL14308.1	Vibrio sp. C7	flagellar biosynthesis protein FliL [Vibrio sp. C7]	155	1	155	155	95.4839	6.3e-75	1
Vas1_2691	3004650-3005690 - length=346 aa	346	1	346	WP_047045916.1	Vibrio mexicanus	flagellar hook-length control protein FliK [Vibrio mexicanus]	349	1	349	359	63.7883	7.9e-110	1.03757
Vas1_2692	3005687-3005905 - length=72 aa	72	1	72	GAL14311.1	Vibrio sp. C7	hypothetical protein JCM19233_5323 [Vibrio sp. C7]	101	30	101	72	95.8333	8.3e-30	1
Vas1_2693	3005979-3006377 - length=132 aa	132	1	131	WP_047045921.1	Vibrio mexicanus	flagellar export chaperone FliS [Vibrio mexicanus]	132	1	131	131	90.8397	4.4e-61	0.992424
Vas1_2694	3006387-3007718 - length=443 aa	443	1	443	WP_047045924.1	Vibrio mexicanus	hypothetical protein [Vibrio mexicanus]	441	1	441	443	72.4605	5.6e-161	1
Vas1_2695	3008536-3009378 - length=280 aa	280	1	280	WP_039463592.1	Photobacterium gaetbulicola	Lateral flagellin [Photobacterium gaetbulicola] KHT62896.1 Lateral flagellin [Photobacterium gaetbulicola]	308	1	307	307	67.101	2.2e-94	1.09643
Vas1_2696	3009558-3010145 - length=195 aa	195	1	195	GAL14320.1	Vibrio sp. C7	hypothetical protein JCM19233_5332 [Vibrio sp. C7]	193	1	193	196	64.7959	2.2e-61	1.00513
Vas1_2697	3010240-3011295 - length=351 aa	351	1	351	GAL14321.1	Vibrio sp. C7	putative flagellin [Vibrio sp. C7]	351	1	351	351	96.8661	8.7e-141	1
Vas1_2698	3011365-3012273 - length=302 aa	302	1	302	GAL14322.1	Vibrio sp. C7	flagellar hook-associated protein FlgL [Vibrio sp. C7]	301	1	301	302	93.7086	4e-150	1
Vas1_2699	3012283-3013656 - length=457 aa	457	1	457	GAL14323.1	Vibrio sp. C7	flagellar hook-associated protein FlgK [Vibrio sp. C7]	457	1	457	457	97.1554	1.2e-243	1
Vas1_27	24981-27152 - length=723 aa	723	1	723	WP_047482543.1	Vibrio campbellii	multifunctional fatty acid oxidation complex subunit alpha [Vibrio campbellii] KGR33136.1 multifunctional fatty acid oxidation complex subunit alpha [Vibrio campbellii]	723	1	723	723	88.935	0	1
Vas1_270	309861-311087 - length=408 aa	408	5	403	WP_045391473.1	Vibrio rotiferianus	hypothetical protein [Vibrio rotiferianus]	398	1	393	399	60.401	4.9e-135	0.977941
Vas1_2700	3013653-3014219 - length=188 aa	188	1	188	WP_052772021.1	Vibrio mexicanus	hypothetical protein [Vibrio mexicanus]	187	1	187	194	65.9794	2.4e-52	1.03191
Vas1_2701	3014229-3015368 - length=379 aa	379	1	379	WP_084705502.1	Vibrio mexicanus	flagellar biosynthesis protein FlgI [Vibrio mexicanus]	379	1	379	379	83.6412	1.1e-168	1
Vas1_2702	3015378-3016055 - length=225 aa	225	1	225	GAL14330.1	Vibrio sp. C7	flagellar L-ring protein FlgH [Vibrio sp. C7]	225	1	225	225	98.2222	1.6e-108	1
Vas1_2703	3016076-3016861 - length=261 aa	261	1	261	GAL14331.1	Vibrio sp. C7	flagellar basal-body rod protein FlgG [Vibrio sp. C7]	261	1	261	261	100	6.5e-141	1
Vas1_2704	3016873-3017604 - length=243 aa	243	1	243	WP_047045946.1	Vibrio mexicanus	flagellar basal body rod protein FlgF [Vibrio mexicanus]	243	1	243	243	85.5967	1.2e-109	1
Vas1_2705	3017616-3018806 - length=396 aa	396	1	396	GAL14333.1	Vibrio sp. C7	flagellar hook protein FlgE [Vibrio sp. C7]	397	1	397	397	94.4584	8.8e-206	1.00253
Vas1_2706	3018864-3019574 - length=236 aa	236	1	236	GAL14334.1	Vibrio sp. C7	flagellar basal-body rod modification protein FlgD [Vibrio sp. C7]	236	1	236	236	98.7288	1.5e-123	1
Vas1_2707	3019585-3020019 - length=144 aa	144	1	144	GAL14335.1	Vibrio sp. C7	flagellar basal-body rod protein FlgC [Vibrio sp. C7]	144	1	144	144	98.6111	3.5e-72	1
Vas1_2708	3020023-3020388 - length=121 aa	121	1	121	GAL14336.1	Vibrio sp. C7	flagellar basal-body rod protein FlgB [Vibrio sp. C7]	121	1	121	121	100	5.8e-60	1
Vas1_2709	3020614-3021312 + length=232 aa	232	1	232	GAL14337.1	Vibrio sp. C7	flagellar basal-body P-ring formation protein FlgA [Vibrio sp. C7]	232	1	232	232	96.5517	8.1e-119	1
Vas1_271	311330-312706 - length=458 aa	458	1	458	GAL14130.1	Vibrio sp. C7	copper sensory histidine kinase CpxA [Vibrio sp. C7]	458	1	458	458	99.5633	4.6e-251	1
Vas1_2710	3021394-3021684 + length=96 aa	96	18	96	WP_052772023.1	Vibrio mexicanus	flagellar biosynthesis anti-sigma factor FlgM [Vibrio mexicanus]	98	20	98	79	58.2278	5e-14	0.822917
Vas1_2711	3021687-3022130 + length=147 aa	147	1	147	GAL14339.1	Vibrio sp. C7	LfgN protein [Vibrio sp. C7]	147	1	147	147	98.6395	2.4e-68	1
Vas1_2712	3022140-3022547 - length=135 aa	135	1	135	GAL14340.1	Vibrio sp. C7	hypothetical protein JCM19233_5352 [Vibrio sp. C7]	147	13	147	135	98.5185	2.2e-63	1
Vas1_2713	3022573-3023916 - length=447 aa	447	3	447	WP_047045962.1	Vibrio mexicanus	flagellar protein export ATPase FliI [Vibrio mexicanus]	446	2	446	445	91.236	9.2e-228	0.995526
Vas1_2714	3023913-3024773 - length=286 aa	286	1	286	GAL14343.1	Vibrio sp. C7	flagellar assembly protein FliH [Vibrio sp. C7]	286	1	286	286	96.1538	2.4e-96	1
Vas1_2715	3024775-3025722 - length=315 aa	315	1	315	GAL14344.1	Vibrio sp. C7	flagellar motor switch protein FliG [Vibrio sp. C7]	341	27	341	315	98.7302	8.2e-122	1
Vas1_2716	3025790-3027523 - length=577 aa	577	1	577	WP_047045967.1	Vibrio mexicanus	flagellar M-ring protein FliF [Vibrio mexicanus]	572	1	572	578	71.7993	5.3e-220	1.00173
Vas1_2717	3027534-3027866 - length=110 aa	110	8	110	GAL14347.1	Vibrio sp. C7	flagellar hook-basal body complex protein FliE [Vibrio sp. C7]	103	1	103	103	100	1e-47	0.936364
Vas1_2718	3027883-3029262 - length=459 aa	459	9	459	WP_047046034.1	Vibrio mexicanus	sigma-54-dependent Fis family transcriptional regulator [Vibrio mexicanus]	455	1	455	456	81.3596	1.3e-205	0.993464
Vas1_2719	3029259-3030122 - length=287 aa	287	1	287	WP_052772025.1	Vibrio mexicanus	OmpA family protein [Vibrio mexicanus]	288	1	288	288	59.0278	1.5e-93	1.00348
Vas1_272	312703-313398 - length=231 aa	231	1	230	GAL14131.1	Vibrio sp. C7	copper-sensing two-component system response regulator CpxR [Vibrio sp. C7]	230	1	230	230	99.1304	2.7e-122	0.995671
Vas1_2720	3030786-3031655 + length=289 aa	289	135	289	GAL14355.1	Vibrio sp. C7	hypothetical protein JCM19233_5367 [Vibrio sp. C7]	155	1	155	155	97.4194	6.2e-76	0.536332
Vas1_2721	3031652-3032029 + length=125 aa	125	1	125	GAL14356.1	Vibrio sp. C7	flagellar motor switch protein FliN [Vibrio sp. C7]	125	1	125	125	100	4.6e-60	1
Vas1_2722	3032046-3032786 + length=246 aa	246	1	246	GAL14357.1	Vibrio sp. C7	flagellar biosynthesis protein FliP [Vibrio sp. C7]	257	12	257	246	97.9675	6e-120	1
Vas1_2723	3032789-3033055 + length=88 aa	88	1	88	WP_047045985.1	Vibrio mexicanus	flagellar biosynthesis protein FliQ [Vibrio mexicanus]	88	1	88	88	89.7727	2.9e-32	1
Vas1_2724	3033061-3033834 + length=257 aa	257	1	257	WP_047045988.1	Vibrio mexicanus	flagellar biosynthetic protein FliR [Vibrio mexicanus]	257	1	257	257	84.0467	4.8e-112	1
Vas1_2725	3033837-3034970 + length=377 aa	377	1	377	WP_047045990.1	Vibrio mexicanus	flagellar biosynthesis protein FlhB [Vibrio mexicanus]	377	1	377	377	85.4111	9e-168	1
Vas1_2726	3035022-3037115 + length=697 aa	697	1	697	GAL14364.1	Vibrio sp. C7	flagellar biosynthesis protein FlhA [Vibrio sp. C7]	697	1	697	697	99.5696	0	1
Vas1_2727	3037179-3038153 - length=324 aa	324	6	324	WP_045482579.1	Vibrio owensii	elongation factor P lysine(34) lysyltransferase [Vibrio owensii]	323	5	323	319	86.2069	1.6e-157	0.984568
Vas1_2728	3038463-3040292 + length=609 aa	609	1	587	WP_043009473.1	Vibrio coralliilyticus	fumarate reductase flavoprotein subunit [Vibrio coralliilyticus] AIW20266.1 fumarate reductase [Vibrio coralliilyticus]	605	1	587	587	94.3782	0	0.963875
Vas1_2729	3040292-3041050 + length=252 aa	252	1	252	WP_053410181.1	Vibrio hepatarius	succinate dehydrogenase/fumarate reductase iron-sulfur subunit [Vibrio hepatarius] KOO06578.1 fumarate reductase [Vibrio hepatarius]	252	1	252	252	92.0635	3.4e-139	1
Vas1_273	313598-314104 + length=168 aa	168	1	167	GAL14132.1	Vibrio sp. C7	P pilus assembly/Cpx signaling pathway periplasmic inhibitor/zinc-resistance associated protein [Vibrio sp. C7]	168	1	167	167	100	1.4e-59	0.994048
Vas1_2730	3041053-3041436 + length=127 aa	127	1	127	GAL14374.1	Vibrio sp. C7	fumarate reductase subunit C [Vibrio sp. C7]	127	1	127	127	100	9.1e-64	1
Vas1_2731	3041447-3041827 + length=126 aa	126	1	126	GAL14375.1	Vibrio sp. C7	fumarate reductase subunit D [Vibrio sp. C7]	126	1	126	126	97.619	1.2e-63	1
Vas1_2732	3041963-3042856 + length=297 aa	297	5	230	GAL14376.1	Vibrio sp. C7	transcriptional regulator LysR family [Vibrio sp. C7]	226	1	226	226	98.2301	2.9e-121	0.760943
Vas1_2733	3043008-3045065 + length=685 aa	685	1	684	WP_047043246.1	Vibrio mexicanus	alkyl/aryl-sulfatase [Vibrio mexicanus]	686	1	685	685	66.5693	1.9e-277	1
Vas1_2734	3045144-3045713 - length=189 aa	189	1	135	GAL14381.1	Vibrio sp. C7	hypothetical protein JCM19233_5393 [Vibrio sp. C7]	142	1	135	135	97.7778	1.7e-69	0.714286
Vas1_2735	3045856-3047187 - length=443 aa	443	1	443	GAL14382.1	Vibrio sp. C7	ATP-dependent hsl protease ATP-binding subunit HslU [Vibrio sp. C7]	443	1	443	443	99.7743	8.5e-242	1
Vas1_2736	3047236-3047775 - length=179 aa	179	1	179	GAL14383.1	Vibrio sp. C7	ATP-dependent protease HslV [Vibrio sp. C7]	179	1	179	179	100	2.2e-92	1
Vas1_2737	3048088-3048540 - length=150 aa	150	1	150	GAL12886.1	Vibrio sp. C7	cell division protein FtsN [Vibrio sp. C7]	150	1	150	150	93.3333	1.4e-55	1
Vas1_2738	3048786-3049793 - length=335 aa	335	41	335	GAL12885.1	Vibrio sp. C7	transcriptional (co)regulator CytR [Vibrio sp. C7]	295	1	295	295	100	3.6e-168	0.880597
Vas1_2739	3049952-3052147 - length=731 aa	731	95	731	GAL12883.1	Vibrio sp. C7	helicase PriA essential for oriC/DnaA-independent DNA replication [Vibrio sp. C7]	637	1	637	637	98.4301	0	0.871409
Vas1_274	314234-315142 + length=302 aa	302	2	302	GAL14133.1	Vibrio sp. C7	cobalt-zinc-cadmium resistance protein [Vibrio sp. C7]	304	4	304	301	99.0033	1.4e-158	0.996689
Vas1_2740	3052424-3052642 + length=72 aa	72	1	72	WP_004415989.1	Vibrio orientalis	50S ribosomal protein L31 [Vibrio orientalis] EEX93525.1 LSU ribosomal protein L31p [Vibrio orientalis CIP 102891 = ATCC 33934] EGU50249.1 50S ribosomal protein L31 [Vibrio orientalis CIP 102891 = ATCC 33934]	72	1	72	72	98.6111	2.3e-35	1
Vas1_2741	3052910-3054193 + length=427 aa	427	1	426	GAL12880.1	Vibrio sp. C7	NADP-dependent malic enzyme [Vibrio sp. C7]	427	1	426	426	99.7653	4.1e-241	0.997658
Vas1_2742	3054344-3055654 + length=436 aa	436	4	359	GAL12879.1	Vibrio sp. C7	serine/threonine protein kinase PrkC regulator of stationary phase [Vibrio sp. C7]	400	4	359	356	71.9101	8e-144	0.816514
Vas1_2743	3055654-3056241 + length=195 aa	195	7	191	WP_017052091.1	Vibrio genomosp. F6	DNA-directed RNA polymerase subunit sigma [Vibrio genomosp. F6] OEE75544.1 RNA polymerase subunit sigma [Vibrio genomosp. F6 str. FF-238]	187	6	187	185	52.4324	2.5e-44	0.948718
Vas1_2744	3056432-3057586 + length=384 aa	384	11	384	WP_039463114.1	Photobacterium gaetbulicola	hypothetical protein [Photobacterium gaetbulicola] KHT63094.1 hypothetical protein RJ45_13975 [Photobacterium gaetbulicola]	383	11	383	378	53.1746	1.4e-107	0.984375
Vas1_2745	3057653-3058564 - length=303 aa	303	100	303	GAL12870.1	Vibrio sp. C7	hypothetical protein JCM19233_3864 [Vibrio sp. C7]	206	3	206	204	76.4706	7.9e-82	0.673267
Vas1_2746	3058708-3059646 - length=312 aa	312	1	312	GAL12868.1	Vibrio sp. C7	dipeptide transport system permease protein DppC [Vibrio sp. C7]	312	1	312	312	95.1923	1.6e-149	1
Vas1_2747	3059649-3060626 - length=325 aa	325	1	325	WP_004417687.1	Vibrio orientalis	ABC transporter permease [Vibrio orientalis] EGU48681.1 peptide ABC transporter permease [Vibrio orientalis CIP 102891 = ATCC 33934]	325	1	325	325	94.7692	1e-164	1
Vas1_2748	3060861-3062411 - length=516 aa	516	1	516	GAL12864.1	Vibrio sp. C7	dipeptide-binding ABC transporter periplasmic substrate-binding component [Vibrio sp. C7]	516	1	516	516	99.2248	1.7e-297	1
Vas1_2749	3062537-3064258 - length=573 aa	573	1	571	WP_038209991.1	Vibrio tubiashii	ABC transporter ATP-binding protein [Vibrio tubiashii] KGY10926.1 ABC transporter ATP-binding protein [Vibrio tubiashii]	571	1	571	571	93.5201	1.1e-305	0.99651
Vas1_275	315420-316382 + length=320 aa	320	1	320	WP_008077787.1	Vibrio sinaloensis	ATP-dependent 6-phosphofructokinase [Vibrio sinaloensis] EGA69852.1 6-phosphofructokinase [Vibrio sinaloensis DSM 21326]	320	1	320	320	94.0625	9.6e-171	1
Vas1_2751	3065959-3066369 + length=136 aa	136	5	136	GAL12861.1	Vibrio sp. C7	cytochrome c5 [Vibrio sp. C7]	132	1	132	132	98.4848	1.5e-67	0.970588
Vas1_2752	3066531-3068546 - length=671 aa	671	1	671	WP_020904407.1	Vibrio parahaemolyticus	DNA helicase Rep [Vibrio parahaemolyticus] AGQ99547.1 ATP-dependent DNA helicase Rep [Vibrio parahaemolyticus O1:K33 str. CDC_K4557] KYY54361.1 ATP-dependent DNA helicase Rep [Vibrio parahaemolyticus] KYY84491.1 ATP-dependent DNA helicase Rep [Vibrio parahaemolyticus] OAR33017.1 ATP-dependent DNA helicase Rep [Vibrio parahaemolyticus] OAR33042.1 ATP-dependent DNA helicase Rep [Vibrio parahaemolyt…	671	1	671	671	94.7839	0	1
Vas1_2753	3068591-3068743 + length=50 aa	50	1	47	GAL12858.1	Vibrio sp. C7	hypothetical protein JCM19233_3852 [Vibrio sp. C7]	47	1	47	47	85.1064	8.1e-16	0.94
Vas1_2754	3068828-3069406 + length=192 aa	192	1	192	GAL12857.1	Vibrio sp. C7	transcriptional regulator TetR family [Vibrio sp. C7]	192	1	192	192	98.4375	5.7e-102	1
Vas1_2755	3069425-3070531 + length=368 aa	368	1	368	GAL12856.1	Vibrio sp. C7	probable Co/Zn/Cd efflux system membrane fusion protein [Vibrio sp. C7]	368	1	368	368	99.1848	9.6e-199	1
Vas1_2756	3070543-3073665 + length=1040 aa	1040	1	1038	KOO14019.1	Vibrio xuii	transporter [Vibrio xuii]	1040	1	1038	1038	91.3295	0	0.998077
Vas1_2758	3073780-3074031 + length=83 aa	83	1	63	GAL12853.1	Vibrio sp. C7	hypothetical protein JCM19233_3847 [Vibrio sp. C7]	83	1	63	63	100	1.4e-25	0.759036
Vas1_2759	3074210-3075694 - length=494 aa	494	1	494	GAL12826.1	Vibrio sp. C7	ketol-acid reductoisomerase [Vibrio sp. C7]	494	1	494	494	99.7976	5.1e-288	1
Vas1_276	316641-317492 + length=283 aa	283	1	277	GAL14135.1	Vibrio sp. C7	hypothetical protein JCM19233_5147 [Vibrio sp. C7]	278	1	277	277	98.917	5.4e-157	0.978799
Vas1_2760	3075866-3076756 + length=296 aa	296	1	296	GAL12825.1	Vibrio sp. C7	HTH-type transcriptional regulator IlvY [Vibrio sp. C7]	323	28	323	296	98.9865	1.5e-162	1
Vas1_2761	3076816-3078219 - length=467 aa	467	14	467	WP_069447268.1	Vibrio scophthalmi	oxygen-independent coproporphyrinogen III oxidase [Vibrio scophthalmi] ODS12748.1 Coproporphyrinogen dehydrogenase [Vibrio scophthalmi]	462	9	462	454	88.9868	2.1e-235	0.972163
Vas1_2762	3078272-3078760 - length=162 aa	162	1	162	GAL12822.1	Vibrio sp. C7	periplasmic/membrane protein [Vibrio sp. C7]	162	1	162	162	100	9.8e-79	1
Vas1_2763	3078769-3079332 - length=187 aa	187	1	187	WP_021707274.1	Vibrio proteolyticus	GTPase-activating protein [Vibrio proteolyticus] GAD69307.1 putative Der GTPase-activating protein [Vibrio proteolyticus NBRC 13287]	187	1	187	189	74.0741	1.5e-62	1.0107
Vas1_2764	3079329-3079877 - length=182 aa	182	1	182	GAL12819.1	Vibrio sp. C7	putative methyltransferase [Vibrio sp. C7]	182	1	182	182	99.4505	1.7e-103	1
Vas1_2765	3080642-3081259 - length=205 aa	205	1	205	WP_053396182.1	Vibrio nereis	cytochrome c4 [Vibrio nereis] KOO02951.1 cytochrome C [Vibrio nereis]	205	1	205	205	82.9268	1.6e-94	1
Vas1_2766	3081409-3082077 + length=222 aa	222	1	222	GAL12817.1	Vibrio sp. C7	GTP-binding protein EngB [Vibrio sp. C7]	222	1	222	222	99.0991	4.6e-119	1
Vas1_2767	3082827-3085622 - length=931 aa	931	1	931	GAL12816.1	Vibrio sp. C7	DNA polymerase I [Vibrio sp. C7]	931	1	931	931	99.7852	0	1
Vas1_2768	3086284-3086736 - length=150 aa	150	1	150	GAL12814.1	Vibrio sp. C7	hypothetical protein JCM19233_3808 [Vibrio sp. C7]	150	1	150	150	99.3333	4.2e-76	1
Vas1_2769	3086826-3087869 - length=347 aa	347	1	347	WP_039481873.1	Vibrio sinaloensis	porphobilinogen synthase [Vibrio sinaloensis] KHT46870.1 delta-aminolevulinic acid dehydratase [Vibrio sinaloensis]	349	1	347	347	89.9135	4.4e-177	1
Vas1_277	317495-318970 + length=491 aa	491	1	486	GAL14136.1	Vibrio sp. C7	methyl-accepting chemotaxis protein [Vibrio sp. C7]	496	1	486	486	98.7654	1.3e-246	0.989817
Vas1_2770	3088071-3088832 + length=253 aa	253	1	253	OIQ24984.1	Vibrio sp. MedPESWchi	hydrolase TatD [Vibrio sp. MedPE-SWchi]	253	1	253	253	84.9802	4.8e-125	1
Vas1_2771	3088916-3089662 - length=248 aa	248	1	248	WP_004409702.1	Vibrio orientalis	twin-arginine translocase subunit TatC [Vibrio orientalis] EEX95582.1 twin-arginine translocation protein TatC [Vibrio orientalis CIP 102891 = ATCC 33934] EGU49029.1 twin-arginine translocation protein TatC [Vibrio orientalis CIP 102891 = ATCC 33934]	249	1	248	248	91.5323	6e-120	1
Vas1_2772	3089773-3090195 - length=140 aa	140	1	140	GAL12807.1	Vibrio sp. C7	twin-arginine translocation protein TatB [Vibrio sp. C7]	140	1	140	140	97.8571	2.6e-64	1
Vas1_2773	3090199-3090441 - length=80 aa	80	1	80	GAL12806.1	Vibrio sp. C7	twin-arginine translocation protein TatA [Vibrio sp. C7]	80	1	80	80	100	5.8e-32	1
Vas1_2774	3090478-3092142 - length=554 aa	554	1	554	WP_021707285.1	Vibrio proteolyticus	ubiquinone biosynthesis regulatory protein kinase UbiB [Vibrio proteolyticus] GAD69318.1 ubiquinone biosynthesis protein UbiB [Vibrio proteolyticus NBRC 13287]	545	1	545	554	84.4765	1.2e-274	1
Vas1_2775	3092139-3092744 - length=201 aa	201	1	191	GAL12802.1	Vibrio sp. C7	protein YigP [Vibrio sp. C7]	217	1	191	191	97.9058	3.1e-98	0.950249
Vas1_2776	3092754-3093536 - length=260 aa	260	1	260	WP_008080928.1	Vibrio sinaloensis	bifunctional demethylmenaquinone methyltransferase/2-methoxy-6-polyprenyl-1,4-benzoquinol methylase [Vibrio sinaloensis] EGA68328.1 ubiquinone/menaquinone biosynthesis methyltransferase [Vibrio sinaloensis DSM 21326]	260	1	260	260	91.9231	3.3e-137	1
Vas1_2777	3093614-3095143 - length=509 aa	509	1	509	WP_032551058.1	Vibrio fortis	DNA recombination protein RmuC [Vibrio fortis] KDN28533.1 DNA recombination protein RmuC [Vibrio fortis]	510	1	510	510	69.8039	1.3e-169	1.00196
Vas1_2778	3095276-3096190 + length=304 aa	304	1	301	WP_017060151.1	Vibrio crassostreae	EamA family transporter [Vibrio crassostreae] ANP75103.1 hypothetical protein A134_01145 [Vibrio crassostreae 9CS106]	302	1	301	301	82.0598	1.2e-130	0.990132
Vas1_2779	3096342-3098393 + length=683 aa	683	12	683	GAD69323.1	Vibrio proteolyticus NBRC 13287	putative signaling protein [Vibrio proteolyticus NBRC 13287]	797	124	795	672	60.4167	2.7e-247	0.983895
Vas1_278	319121-319696 + length=191 aa	191	1	191	GAL14137.1	Vibrio sp. C7	para-aminobenzoate synthase amidotransferase component [Vibrio sp. C7]	191	1	191	191	98.9529	3.2e-105	1
Vas1_2780	3098452-3099645 - length=397 aa	397	1	397	WP_020904395.1	Vibrio parahaemolyticus	aminoacetone oxidase family FAD-binding enzyme [Vibrio parahaemolyticus] AGQ99517.1 membrane protein [Vibrio parahaemolyticus O1:K33 str. CDC_K4557] ETJ90752.1 flavo, HI0933 family protein [Vibrio parahaemolyticus 970107] KYY54396.1 hypothetical protein AWQ14_06975 [Vibrio parahaemolyticus] KYY84456.1 hypothetical protein AW029_16305 [Vibrio parahaemolyticus] OAR32982.1 hypothetical protein EM99_…	397	1	397	397	85.8942	1e-201	1
Vas1_2781	3099758-3100081 - length=107 aa	107	1	104	WP_029388213.1	Vibrio anguillarum	universal stress protein UspB [Vibrio anguillarum] AQM11764.1 universal stress protein UspB [Vibrio anguillarum] AQM14975.1 universal stress protein UspB [Vibrio anguillarum] OQQ08622.1 universal stress protein UspB [Vibrio anguillarum]	107	1	104	104	78.8462	3e-36	0.971963
Vas1_2782	3100159-3100686 - length=175 aa	175	1	175	WP_008080945.1	Vibrio sinaloensis	ferritin [Vibrio sinaloensis] EGA68336.1 ferritin-like protein 2 [Vibrio sinaloensis DSM 21326]	175	1	175	175	94.2857	4.3e-88	1
Vas1_2783	3100896-3101321 + length=141 aa	141	1	141	GAL12786.1	Vibrio sp. C7	universal stress protein A [Vibrio sp. C7]	141	1	141	141	100	2e-72	1
Vas1_2784	3101331-3101855 - length=174 aa	174	51	174	GAL12785.1	Vibrio sp. C7	hypothetical protein JCM19233_3779 [Vibrio sp. C7]	130	7	130	124	91.9355	5.1e-25	0.712644
Vas1_2785	3101936-3102721 - length=261 aa	261	1	261	GAL12784.1	Vibrio sp. C7	SAM-dependent methyltransferase [Vibrio sp. C7]	261	1	261	261	98.8506	4.3e-145	1
Vas1_2786	3102832-3103290 + length=152 aa	152	1	152	GAL12783.1	Vibrio sp. C7	regulatory protein AsnC [Vibrio sp. C7]	152	1	152	152	100	3e-77	1
Vas1_2787	3103299-3103583 - length=94 aa	94	1	94	GAL12782.1	Vibrio sp. C7	hypothetical protein JCM19233_3776 [Vibrio sp. C7]	94	1	94	94	100	4.7e-41	1
Vas1_2788	3103761-3104945 - length=394 aa	394	10	394	GAL12781.1	Vibrio sp. C7	multidrug resistance transporter Bcr/CflA family [Vibrio sp. C7]	385	1	385	385	90.9091	5.9e-186	0.977157
Vas1_2789	3105056-3105991 + length=311 aa	311	1	311	GAL12780.1	Vibrio sp. C7	LysR-family transcriptional regulator VC0068 [Vibrio sp. C7]	311	1	311	311	99.3569	5.1e-177	1
Vas1_279	320098-320232 + length=44 aa	44	1	44	GAL14138.1	Vibrio sp. C7	hypothetical protein JCM19233_5150 [Vibrio sp. C7]	44	1	44	44	100	7.1e-16	1
Vas1_2790	3106061-3107851 + length=596 aa	596	1	596	GAL12779.1	Vibrio sp. C7	Xaa-Pro aminopeptidase [Vibrio sp. C7]	596	1	596	596	98.4899	0	1
Vas1_2791	3107981-3109093 - length=370 aa	370	1	370	WP_032552250.1	Vibrio fortis	2-iminoacetate synthase ThiH [Vibrio fortis] KDN27566.1 thiamine biosynthesis protein ThiH [Vibrio fortis]	370	1	370	370	88.6486	1.3e-190	1
Vas1_2792	3109110-3109877 - length=255 aa	255	1	255	GAL12776.1	Vibrio sp. C7	thiazole biosynthesis protein ThiG [Vibrio sp. C7]	255	1	255	255	90.9804	1.7e-122	1
Vas1_2793	3109881-3110090 - length=69 aa	69	1	69	GAL12775.1	Vibrio sp. C7	sulfur carrier protein ThiS [Vibrio sp. C7]	69	1	69	69	100	8.8e-29	1
Vas1_2794	3110087-3110800 - length=237 aa	237	1	169	GAL12773.1	Vibrio sp. C7	sulfur carrier protein adenylyltransferase ThiF [Vibrio sp. C7]	206	27	195	169	95.858	9.3e-86	0.71308
Vas1_2795	3110871-3112124 - length=417 aa	417	1	417	GAL12772.1	Vibrio sp. C7	thiamin-phosphate pyrophosphorylase [Vibrio sp. C7]	417	1	417	417	96.8825	8e-234	1
Vas1_2796	3112125-3114062 - length=645 aa	645	1	643	WP_032552245.1	Vibrio fortis	phosphomethylpyrimidine synthase ThiC [Vibrio fortis] KDN27561.1 thiamine biosynthesis protein ThiC [Vibrio fortis]	646	1	643	643	93.4681	0	0.996899
Vas1_2797	3114356-3114739 - length=127 aa	127	1	127	GAL12769.1	Vibrio sp. C7	CrcB protein [Vibrio sp. C7]	127	1	127	127	98.4252	2.9e-62	1
Vas1_2798	3114920-3115354 - length=144 aa	144	1	144	GAL12768.1	Vibrio sp. C7	16 kDa heat shock protein B [Vibrio sp. C7]	144	1	144	144	99.3056	3.1e-76	1
Vas1_2799	3115748-3118165 - length=805 aa	805	1	805	WP_045973968.1	Vibrio neptunius	DNA gyrase subunit B [Vibrio neptunius] KJY94000.1 DNA gyrase subunit B [Vibrio neptunius]	805	1	805	805	95.4037	0	1
Vas1_28	27359-27982 + length=207 aa	207	1	205	WP_006879271.1	Vibrio brasiliensis	YigZ family protein [Vibrio brasiliensis] EGA65882.1 hypothetical protein VIBR0546_08274 [Vibrio brasiliensis LMG 20546]	207	1	205	205	79.5122	1.2e-86	0.990338
Vas1_280	320229-321443 + length=404 aa	404	1	403	WP_045456828.1	Vibrio campbellii	aspartate aminotransferase family protein [Vibrio campbellii]	403	1	403	403	87.0968	2.3e-206	0.997525
Vas1_2800	3118180-3119271 - length=363 aa	363	1	362	WP_022612369.1	Vibrio nigripulchritudo	DNA replication and repair protein RecF [Vibrio nigripulchritudo] CCO47632.1 DNA replication and repair protein recF [Vibrio nigripulchritudo SOn1]	359	1	358	362	83.7017	3.3e-175	0.997245
Vas1_2801	3119273-3120313 - length=346 aa	346	1	346	GAL12763.1	Vibrio sp. C7	DNA polymerase III beta subunit [Vibrio sp. C7]	366	21	366	346	99.711	3.6e-187	1
Vas1_281	321520-322539 + length=339 aa	339	1	339	GAL14142.1	Vibrio sp. C7	arginine N-succinyltransferase [Vibrio sp. C7]	339	1	339	339	99.41	3.5e-195	1
Vas1_282	322554-324011 + length=485 aa	485	1	485	GAL14143.1	Vibrio sp. C7	succinylglutamic semialdehyde dehydrogenase [Vibrio sp. C7]	485	1	485	485	99.7938	2.2e-275	1
Vas1_283	324086-324889 + length=267 aa	267	1	233	GAL14144.1	Vibrio sp. C7	hypothetical protein JCM19233_5156 [Vibrio sp. C7]	235	1	233	233	97.8541	1.1e-124	0.872659
Vas1_284	324982-325614 - length=210 aa	210	1	210	ACS26167.1	Vibrio tubiashii RE22	cyclic AMP receptor protein [Vibrio tubiashii RE22]	210	1	210	210	99.5238	3.2e-114	1
Vas1_285	325854-326723 - length=289 aa	289	1	289	WP_010443971.1	Vibrio rotiferianus	phosphoribulokinase [Vibrio rotiferianus] OHY91453.1 phosphoribulokinase [Vibrio rotiferianus]	289	1	289	289	94.1176	1.3e-158	1
Vas1_286	326805-327014 - length=69 aa	69	1	69	GAL14148.1	Vibrio sp. C7	hypothetical protein JCM19233_5160 [Vibrio sp. C7]	69	1	69	69	98.5507	8e-30	1
Vas1_287	327056-328033 - length=325 aa	325	1	322	WP_023585505.1	Vibrio parahaemolyticus	hydrolase [Vibrio parahaemolyticus]	335	1	322	322	78.2609	4.1e-153	0.990769
Vas1_288	328063-328539 - length=158 aa	158	1	158	GAL14152.1	Vibrio sp. C7	hypothetical protein JCM19233_5164 [Vibrio sp. C7]	158	1	158	158	100	2e-84	1
Vas1_289	328536-330458 - length=640 aa	640	1	638	WP_006714807.1	Vibrio ichthyoenteri	ABC transporter ATP-binding protein [Vibrio ichthyoenteri] EGU29691.1 ABC transporter ATP-binding protein [Vibrio ichthyoenteri ATCC 700023]	639	1	638	638	84.1693	8.1e-310	0.996875
Vas1_29	28021-29478 + length=485 aa	485	1	485	WP_078608026.1	Vibrio owensii	potassium transporter [Vibrio owensii] AQW58144.1 potassium transporter [Vibrio owensii]	485	1	485	485	94.433	3.8e-259	1
Vas1_290	330457-331194 + length=245 aa	245	59	245	WP_020336172.1	Vibrio natriegens	glutathione-regulated potassium-efflux system ancillary protein KefG [Vibrio natriegens] EPM38570.1 potassium transporter [Vibrio natriegens NBRC 15636 = ATCC 14048 = DSM 759] ALR17111.1 potassium transporter KefG [Vibrio natriegens NBRC 15636 = ATCC 14048 = DSM 759] ANQ13691.1 glutathione-regulated potassium-efflux system ancillary protein KefG [Vibrio natriegens NBRC 15636 = ATCC 14048 = DSM 75…	198	4	196	193	71.5026	1.5e-75	0.787755
Vas1_291	331220-332989 + length=589 aa	589	1	585	WP_008072251.1	Vibrio sinaloensis	glutathione-regulated potassium-efflux system protein KefB [Vibrio sinaloensis] EGA72312.1 glutathione-regulated potassium-efflux system protein KefB [Vibrio sinaloensis DSM 21326]	598	13	597	585	78.8034	9.2e-244	0.993209
Vas1_292	332991-333185 + length=64 aa	64	1	64	WP_084885289.1	Vibrio sp. qd031	DNA-binding protein [Vibrio sp. qd031] ORT50815.1 hypothetical protein ST37_07945 [Vibrio sp. qd031]	64	1	64	64	73.4375	6.3e-21	1
Vas1_293	333275-333844 + length=189 aa	189	1	160	GAL14162.1	Vibrio sp. C7	FKBP-type peptidyl-prolyl cis-trans isomerase SlyD [Vibrio sp. C7]	189	1	160	160	98.75	4e-84	0.846561
Vas1_294	333949-334887 + length=312 aa	312	1	312	GAL14163.1	Vibrio sp. C7	isoaspartyl aminopeptidase [Vibrio sp. C7]	312	1	312	312	97.1154	5.5e-163	1
Vas1_295	335005-336321 + length=438 aa	438	1	438	WP_032549903.1	Vibrio fortis	adenylosuccinate synthase [Vibrio fortis] KDN29668.1 adenylosuccinate synthetase [Vibrio fortis]	438	1	438	438	98.4018	1.1e-252	1
Vas1_296	336543-337178 + length=211 aa	211	1	211	WP_006714813.1	Vibrio ichthyoenteri	sel1 repeat family protein [Vibrio ichthyoenteri] EGU29697.1 sodium-type polar flagellar protein MotX [Vibrio ichthyoenteri ATCC 700023]	211	1	211	211	82.4645	2.4e-77	1
Vas1_297	337286-338485 - length=399 aa	399	1	399	GAL14166.1	Vibrio sp. C7	flavohemoprotein [Vibrio sp. C7]	399	1	399	399	98.7469	8.2e-228	1
Vas1_298	338615-339037 + length=140 aa	140	1	138	WP_085344611.1	Vibrio diabolicus	transcriptional repressor NsrR [Vibrio diabolicus]	141	1	138	138	80.4348	4.1e-57	0.985714
Vas1_299	339139-341613 + length=824 aa	824	1	754	GAL14168.1	Vibrio sp. C7	3'-to-5' exoribonuclease RNase R [Vibrio sp. C7]	776	1	754	754	99.8674	0	0.915049
Vas1_3	2710-3381 + length=223 aa	223	1	223	WP_008075472.1	Vibrio sinaloensis	amino acid ABC transporter permease [Vibrio sinaloensis] EGA70982.1 amino acid ABC transporter permease protein [Vibrio sinaloensis DSM 21326]	223	1	223	223	93.2735	1.9e-104	1
Vas1_30	29491-30018 + length=175 aa	175	1	175	GAL12716.1	Vibrio sp. C7	protoporphyrinogen IX oxidase oxygen-independent HemG [Vibrio sp. C7]	175	1	175	175	97.7143	1.2e-93	1
Vas1_300	341629-342366 + length=245 aa	245	1	245	GAL14170.1	Vibrio sp. C7	23S rRNA (guanosine-2'-O-) -methyltransferase rlmB [Vibrio sp. C7]	245	1	245	245	100	1.3e-130	1
Vas1_301	342816-343127 + length=103 aa	103	1	103	AEH32178.1	Vibrio anguillarum 775	SSU ribosomal protein S10P [Vibrio anguillarum 775] AGU56783.1 30S ribosomal protein S10 [Listonella anguillarum M3]	108	6	108	103	100	8.8e-49	1
Vas1_302	343142-343771 + length=209 aa	209	1	209	GAL14172.1	Vibrio sp. C7	LSU ribosomal protein L3p [Vibrio sp. C7]	209	1	209	209	99.5215	7.3e-111	1
Vas1_303	343789-344391 + length=200 aa	200	1	200	WP_047047613.1	Vibrio mexicanus	50S ribosomal protein L4 [Vibrio mexicanus]	200	1	200	200	100	1.9e-100	1
Vas1_304	344388-344690 + length=100 aa	100	1	100	GAL14175.1	Vibrio sp. C7	LSU ribosomal protein L23p [Vibrio sp. C7]	100	1	100	100	100	6.3e-44	1
Vas1_305	344707-345531 + length=274 aa	274	1	274	WP_021712520.1	Vibrio ezurae	50S ribosomal protein L2 [Vibrio ezurae] GAD78805.1 50S ribosomal protein L2 [Vibrio ezurae NBRC 102218]	274	1	274	274	96.7153	1.6e-142	1
Vas1_306	345553-345831 + length=92 aa	92	1	92	WP_062667985.1	Grimontia celer	30S ribosomal protein S19 [Grimontia celer] CZF85552.1 30S ribosomal protein S19 [Grimontia celer]	92	1	92	92	96.7391	3.4e-44	1
Vas1_307	345842-346174 + length=110 aa	110	1	110	GAL14179.1	Vibrio sp. C7	LSU ribosomal protein L22p [Vibrio sp. C7]	110	1	110	110	100	9e-52	1
Vas1_308	346191-346889 + length=232 aa	232	1	232	GAL14180.1	Vibrio sp. C7	SSU ribosomal protein S3p [Vibrio sp. C7]	232	1	232	232	100	5.8e-125	1
Vas1_309	346901-347311 + length=136 aa	136	1	136	GAL14181.1	Vibrio sp. C7	LSU ribosomal protein L16p [Vibrio sp. C7]	136	1	136	136	100	2e-69	1
Vas1_31	31249-31392 + length=47 aa	47	1	47	EGU37608.1	Vibrio scophthalmi LMG 19158	hypothetical protein VIS19158_09392 [Vibrio scophthalmi LMG 19158]	47	1	47	47	97.8723	1.1e-17	1
Vas1_310	347311-347502 + length=63 aa	63	1	63	GAL14182.1	Vibrio sp. C7	LSU ribosomal protein L29p [Vibrio sp. C7]	63	1	63	63	100	6.6e-23	1
Vas1_311	347502-347756 + length=84 aa	84	1	84	GAL14183.1	Vibrio sp. C7	SSU ribosomal protein S17p [Vibrio sp. C7]	84	1	84	84	100	1.3e-39	1
Vas1_312	347919-348290 + length=123 aa	123	1	123	WP_005417241.1	Aliivibrio fischeri	50S ribosomal protein L14 [Aliivibrio fischeri] YP_203629.2 50S ribosomal protein L14 [Vibrio fischeri ES114] B5FG19.1 RecName: Full=50S ribosomal protein L14 Q5E8A5.2 RecName: Full=50S ribosomal protein L14 AAW84741.2 50S ribosomal subunit protein L14 [Vibrio fischeri ES114] ACH65031.1 ribosomal protein L14 [Vibrio fischeri MJ11] EHN71605.1 50S ribosomal protein L14 [Vibrio fischeri SR5] KLU7756…	123	1	123	123	99.187	4.1e-61	1
Vas1_313	348303-348620 + length=105 aa	105	1	105	GAL14185.1	Vibrio sp. C7	LSU ribosomal protein L24p [Vibrio sp. C7]	105	1	105	105	100	5.2e-49	1
Vas1_314	348647-349186 + length=179 aa	179	1	179	GAL14186.1	Vibrio sp. C7	LSU ribosomal protein L5p [Vibrio sp. C7]	179	1	179	179	100	1.3e-95	1
Vas1_315	349204-349509 + length=101 aa	101	1	101	WP_039980639.1	Vibrio sagamiensis	30S ribosomal protein S14 [Vibrio sagamiensis]	101	1	101	101	96.0396	2e-45	1
Vas1_316	349539-349931 + length=130 aa	130	1	130	GAL14188.1	Vibrio sp. C7	SSU ribosomal protein S8p [Vibrio sp. C7]	130	1	130	130	100	1.8e-62	1
Vas1_317	349944-350477 + length=177 aa	177	1	177	WP_070962704.1	Vibrio sonorensis	50S ribosomal protein L6 [Vibrio sonorensis]	177	1	177	177	97.1751	4.6e-90	1
Vas1_318	350487-350840 + length=117 aa	117	1	117	GAL14190.1	Vibrio sp. C7	LSU ribosomal protein L18p [Vibrio sp. C7]	117	1	117	117	100	7.4e-52	1
Vas1_319	350855-351358 + length=167 aa	167	1	167	WP_041013006.1	Vibrio renipiscarius	30S ribosomal protein S5 [Vibrio renipiscarius] KII81491.1 30S ribosomal protein S5 [Vibrio renipiscarius]	167	1	167	167	99.4012	8.8e-83	1
Vas1_32	33019-33276 + length=85 aa	85	1	85	CCN38115.1	Vibrio nigripulchritudo AM115	conserved hypothetical protein [Vibrio nigripulchritudo AM115]	85	1	85	85	82.3529	4.9e-29	1
Vas1_320	351366-351542 + length=58 aa	58	1	58	WP_047047661.1	Vibrio mexicanus	50S ribosomal protein L30 [Vibrio mexicanus] GAL14192.1 LSU ribosomal protein L30p [Vibrio sp. C7]	58	1	58	58	100	4.2e-24	1
Vas1_321	351548-351982 + length=144 aa	144	1	144	WP_053397135.1	Vibrio nereis	50S ribosomal protein L15 [Vibrio nereis] KOO02038.1 50S ribosomal protein L15 [Vibrio nereis]	144	1	144	144	99.3056	1e-66	1
Vas1_322	352003-353337 + length=444 aa	444	1	444	WP_075651024.1	Vibrio ponticus	preprotein translocase subunit SecY [Vibrio ponticus] OLQ88616.1 preprotein translocase subunit SecY [Vibrio ponticus]	444	1	444	444	98.4234	5.7e-238	1
[truncated: 2,158 more rows]

## Sheet: GTDB-tk&CheckM
#Data related to Figure.1 A and B. Taxonomic classification and genome completeness assessment for Vibrio.astriarenae HN897 that were performed by GTDB-tk ‘classify_wf’ and CheckM, respectively.
#GTDB-tk summary of taxonomic classification for Vibrio.astriarenae_HN897
User Genome	Classification	FastANI Reference	FastANI Reference Radius	FastANI Taxonomy	FastANI ANI	FastANI Alignment Fraction	Closest Placement Reference	Closest Placement Taxonomy	Closest Placement ANI	Closest Placement Alignment Fraction	Classification Method	Note	Other Related References	AA Percent	RED Value	Warnings
Vibrio_astriarenae_GCA_010587385.1	d__Bacteria;	GCA_000755365.1	95	d__Bacteria;	96.6	0.82	GCA_000755365.1	d__Bacteria;	96.6	0.82	ANI/Placement	topological placement and ANI have congruent species assignments	GCF_002849855.1, s__Vibrio azureus, 95...	99.35
	p__Proteobacteria;			p__Proteobacteria;				p__Proteobacteria;
	c__Gammaproteobacteria;			c__Gammaproteobacteria;				c__Gammaproteobacteria;
[truncated: 34 more rows]

## Sheet: 140Vibrio_Clades
#Data related to Figure.1B and Supplementary Figure S4. Metadata of 140 representative Vibrio genomes from GTDB release89.
[truncated: 142 more rows]

[truncated: 1 more sheets: HN897_C7_CGmap]
