# Supplementary material for: Genome-Wide Identification and Functional Characterization of β-Agarases in Vibrio astriarenae Strain HN897
Source: Front Microbiol. 2020 Jun 24;11:1404. doi: 10.3389/fmicb.2020.01404 (PMC7326809; doi:10.3389/fmicb.2020.01404)
Supplement: TABLE S4 — Functional annotations of HN897 genome. tab#1: Related to Figure 2A. Output from KAAS-based KEGG Orthology assignment using BLASTp with BBH (bi-directional best hit) method and against representative prokaryotes genes set. tab#2: Related to Figure 2A. KEGG pathway maps sorted by count numbers of associated KO terms resulted from KEGG mapper searching. tab#3: Related to Figure 2B. Protein domain modules annotated by PfamScan v1.6 searching against Pfam32.0 database. tab#4: Related to Figure 2B. Protein domain list sorted by count numbers of domain terms (shortname). tab#5: Related to Figure 2B. Gene Ontology annotations for Top 30 counted domain terms. tab#6: Related to Figure 2C. Gene counts for each indicated class of carbohydrate-active enzymes, CAZymes, for Vas1 and Vas2. tab#7: Related to Supplementary Figure S2. Count numbers of associated genes annotated with indicated categories of Clusters of Orthologous Genes (COGs). tab#8: Related to Supplementary Figure S3A. Proteins sequences for a total of 156 identified CAZymes in HN897 genome. [file Table_4.XLSX]

## Sheet: KAAS_annotation
Related to Figure.2A #Output from KAAS-based Kegg Orthology assignment using blastp with BBH (bi-directional best hit) method and against representative prokaryotes genes set.
Vas1_1	K02313
Vas1_2	K02424
Vas1_3	K10009
Vas1_4	K10010
Vas1_5	K02914
Vas1_6	K03536
Vas1_7	K03217
Vas1_8	K03650
Vas1_9	K06205
Vas1_10	K03495
Vas1_11	K03501
Vas1_12	K03496
Vas1_13	K03497
Vas1_14
Vas1_15	K02108
Vas1_16	K02110
Vas1_17	K02109
Vas1_18	K02113
Vas1_19	K02111
Vas1_20	K02115
Vas1_21	K02112
Vas1_22	K02114
Vas1_23	K04042
Vas1_24	K02029
Vas1_25	K01713
Vas1_26	K00632
Vas1_27	K01825
Vas1_28
Vas1_29	K03498
Vas1_30	K00230
Vas1_31
Vas1_32
Vas1_33	K00835
Vas1_34	K01176
Vas1_35	K01879
Vas1_36	K01878
Vas1_37	K23541
Vas1_38
Vas1_39	K04085
Vas1_40
Vas1_41
Vas1_42	K19745
Vas1_43	K01754
Vas1_44	K01687
Vas1_45	K00826
Vas1_46
Vas1_47	K01652
Vas1_48
Vas1_49
Vas1_50
Vas1_51
Vas1_52
Vas1_53
Vas1_54
Vas1_55
Vas1_56
Vas1_57	K07391
Vas1_58
Vas1_59	K03673
Vas1_60
Vas1_61
Vas1_62	K09896
Vas1_63	K06377
Vas1_64	K11068
Vas1_65
Vas1_66	K03498
Vas1_67	K03499
Vas1_68	K03500
Vas1_69	K00604
Vas1_70	K01462
Vas1_71
Vas1_72	K04096
Vas1_73	K03747
Vas1_74	K07479
Vas1_75	K01589
Vas1_76	K01588
Vas1_77	K07566
Vas1_78	K00228
Vas1_79	K00014
Vas1_80
Vas1_81
Vas1_82
Vas1_83
Vas1_84
Vas1_85
Vas1_86	K04078
Vas1_87	K04077
Vas1_88
Vas1_89	K02446
Vas1_90	K09892
Vas1_91	K00297
Vas1_92	K12525
Vas1_93	K01739
Vas1_94	K03764
Vas1_95	K06145
Vas1_96	K01690
Vas1_97	K00851
Vas1_98	K03299
Vas1_99	K01625
Vas1_100
Vas1_101	K00383
Vas1_102	K07115
Vas1_103	K01414
Vas1_104
Vas1_105
Vas1_106	K09930
Vas1_107
Vas1_108	K03657
Vas1_109
Vas1_110	K05786
Vas1_111	K03654
Vas1_112
Vas1_113	K09125
Vas1_114	K01524
Vas1_115	K03732
Vas1_116	K03671
Vas1_117	K03628
Vas1_118
Vas1_119	K03182
Vas1_120
Vas1_121	K05368
Vas1_122
Vas1_123
Vas1_124
Vas1_125
Vas1_126
Vas1_127
Vas1_128
Vas1_129	K02498
Vas1_130	K02496
Vas1_131	K01719
Vas1_132	K01749
Vas1_133	K05851
Vas1_134	K06202
Vas1_135
Vas1_136	K01586
Vas1_137	K01778
Vas1_138	K09921
Vas1_139	K03733
Vas1_140	K20862
Vas1_141
Vas1_142
Vas1_143
Vas1_144
Vas1_145	K01048
Vas1_146
Vas1_147	K03892
Vas1_148
Vas1_149
Vas1_150
Vas1_151
Vas1_152
Vas1_153
Vas1_154	K07491
Vas1_155
Vas1_156
Vas1_157
Vas1_158
Vas1_159	K08316
Vas1_160	K03110
Vas1_161	K09812
Vas1_162	K09811
Vas1_163	K03089
Vas1_164	K02439
Vas1_165	K02441
Vas1_166	K02415
Vas1_167	K03181
Vas1_168	K03179
Vas1_169	K00631
Vas1_170	K01356
Vas1_171	K03327
Vas1_172	K00322
Vas1_173	K22105
Vas1_174
Vas1_175	K00557
Vas1_176	K16092
Vas1_177
Vas1_178	K01776
Vas1_179
Vas1_180
Vas1_181
Vas1_182
Vas1_183
Vas1_184
Vas1_185
Vas1_186
Vas1_187
Vas1_188
Vas1_189	K00989
Vas1_190	K00762
Vas1_191	K02517
Vas1_192	K05501
Vas1_193	K13038
Vas1_194	K03630
Vas1_195	K00556
Vas1_196	K01139
Vas1_197	K03060
Vas1_198	K00942
Vas1_199
Vas1_200	K02529
Vas1_201	K17108
Vas1_202	K01785
Vas1_203	K13688
Vas1_204
Vas1_205	K01223
Vas1_206	K02026
Vas1_207	K02025
Vas1_208
Vas1_209
Vas1_210
Vas1_211
Vas1_212
Vas1_213
Vas1_214	K09891
Vas1_215
Vas1_216	K03530
Vas1_217
Vas1_218	K01945
Vas1_219	K00602
Vas1_220
Vas1_221	K03557
Vas1_222	K05540
Vas1_223	K02687
Vas1_224	K01961
Vas1_225	K02160
Vas1_226	K03786
Vas1_227
Vas1_228	K00075
Vas1_229	K03524
Vas1_230
Vas1_231	K03071
Vas1_232	K00057
Vas1_233	K00640
Vas1_234
Vas1_235	K01595
Vas1_236	K01438
Vas1_237	K00145
Vas1_238	K00930
Vas1_239	K01940
Vas1_240	K01755
Vas1_241	K03386
Vas1_242	K04761
Vas1_243	K01895
Vas1_244	K02342
Vas1_245	K07182
Vas1_246	K05820
Vas1_247
Vas1_248
Vas1_249	K14393
Vas1_250
Vas1_251	K11105
Vas1_252
Vas1_253	K04084
Vas1_254	K07792
Vas1_255	K01744
Vas1_256	K07113
Vas1_257	K03216
Vas1_258	K03216
Vas1_259
Vas1_260
Vas1_261
Vas1_262
Vas1_263
Vas1_264
Vas1_265
Vas1_266
Vas1_267
Vas1_268
Vas1_269
Vas1_270
Vas1_271	K07640
Vas1_272	K07662
Vas1_273
Vas1_274	K13283
Vas1_275	K00850
Vas1_276
Vas1_277	K03406
Vas1_278	K01658
Vas1_279
Vas1_280	K00821
Vas1_281	K00673
Vas1_282	K06447
Vas1_283
Vas1_284	K10914
Vas1_285	K00855
Vas1_286	K09898
Vas1_287	K07019
Vas1_288
Vas1_289	K06158
Vas1_290	K11748
Vas1_291	K11747
Vas1_292	K07070
Vas1_293	K03775
Vas1_294	K13051
Vas1_295	K01939
Vas1_296
Vas1_297	K05916
Vas1_298	K13771
Vas1_299	K12573
Vas1_300	K03218
Vas1_301	K02946
Vas1_302	K02906
Vas1_303	K02926
Vas1_304	K02892
Vas1_305	K02886
Vas1_306	K02965
Vas1_307	K02890
Vas1_308	K02982
Vas1_309	K02878
Vas1_310	K02904
Vas1_311	K02961
Vas1_312	K02874
Vas1_313	K02895
Vas1_314	K02931
Vas1_315	K02954
Vas1_316	K02994
Vas1_317	K02933
Vas1_318	K02881
Vas1_319	K02988
Vas1_320	K02907
Vas1_321	K02876
Vas1_322	K03076
Vas1_323	K02919
Vas1_324	K02952
Vas1_325	K02948
Vas1_326	K02986
Vas1_327	K03040
Vas1_328	K02879
Vas1_329
Vas1_330	K03773
Vas1_331	K07269
Vas1_332	K02348
Vas1_333	K01119
Vas1_334	K02303
Vas1_335	K00957
Vas1_336	K00956
Vas1_337
Vas1_338	K00860
Vas1_339
Vas1_340	K09950
Vas1_341	K02004
Vas1_342	K02003
Vas1_343
Vas1_344
Vas1_345	K07109
Vas1_346
Vas1_347	K07304
Vas1_348	K07278
Vas1_349	K09800
Vas1_350
Vas1_351
Vas1_352	K01507
Vas1_353	K03841
Vas1_354	K02558
Vas1_355	K03186
Vas1_356	K09889
Vas1_357	K03592
Vas1_358	K06213
Vas1_359	K08485
Vas1_360	K06958
Vas1_361	K02806
Vas1_362	K05808
Vas1_363	K03092
Vas1_364	K06861
Vas1_365	K09774
Vas1_366	K11719
Vas1_367	K03270
Vas1_368	K06041
Vas1_369	K07301
Vas1_370	K02065
Vas1_371	K02066
Vas1_372	K02067
Vas1_373	K07323
Vas1_374
Vas1_375
Vas1_376	K00790
Vas1_377	K00655
Vas1_378
Vas1_379	K08306
Vas1_380
Vas1_381	K03575
Vas1_382	K03439
Vas1_383
Vas1_384	K01425
Vas1_385
Vas1_386	K02428
Vas1_387
Vas1_388	K09131
Vas1_389	K02221
Vas1_390	K00286
Vas1_391	K06997
Vas1_392	K02669
Vas1_393	K02670
Vas1_394	K07447
Vas1_395	K07735
Vas1_396	K01920
Vas1_397	K09761
Vas1_398	K02742
Vas1_399
Vas1_400	K00789
Vas1_401	K00615
Vas1_402
Vas1_403
Vas1_404	K14061
Vas1_405
Vas1_406	K07080
Vas1_407	K03402
Vas1_408	K00024
Vas1_409
Vas1_410	K02523
Vas1_411	K02888
Vas1_412	K02899
Vas1_413	K03979
Vas1_414
Vas1_415
Vas1_416	K00287
Vas1_417
Vas1_418	K01525
Vas1_419	K06195
Vas1_420	K02528
Vas1_421	K00097
Vas1_422	K03771
Vas1_423	K04744
Vas1_424	K05801
Vas1_425	K09022
Vas1_426
Vas1_427	K00610
Vas1_428	K00609
Vas1_429	K11477
Vas1_430
Vas1_431
Vas1_432	K00611
Vas1_433	K07175
Vas1_434	K03580
Vas1_435
Vas1_436	K06177
Vas1_437	K00018
Vas1_438
Vas1_439
Vas1_440
Vas1_441
Vas1_442
Vas1_443	K01704
Vas1_444	K01703
Vas1_445	K00052
Vas1_446	K01649
Vas1_447
Vas1_448
Vas1_449
Vas1_450	K19302
Vas1_451
Vas1_452	K05798
Vas1_453	K01897
Vas1_454	K01652
Vas1_455	K01653
Vas1_456	K00058
Vas1_457	K01807
Vas1_458	K01934
Vas1_459	K09888
Vas1_460	K09895
Vas1_461	K03185
Vas1_462	K18800
Vas1_463
Vas1_464
Vas1_465	K06980
Vas1_466	K09159
Vas1_467	K00278
Vas1_468	K03088
Vas1_469	K03597
Vas1_470	K03598
Vas1_471
Vas1_472	K03596
Vas1_473	K03100
Vas1_474	K03685
Vas1_475	K03595
Vas1_476	K03584
Vas1_477	K03474
Vas1_478	K00997
Vas1_479	K07678
Vas1_480	K03215
Vas1_481	K00951
Vas1_482	K04765
Vas1_483	K01937
Vas1_484	K01689
Vas1_485
Vas1_486	K06956
Vas1_487	K00974
Vas1_488
Vas1_489
Vas1_490	K07184
Vas1_491	K03306
Vas1_492	K07220
Vas1_493	K18446
Vas1_494	K03406
Vas1_495	K00982
Vas1_496	K03272
Vas1_497	K12340
Vas1_498	K01515
Vas1_499	K09920
Vas1_500	K03651
Vas1_501	K07000
Vas1_502	K02622
Vas1_503	K02621
Vas1_504	K04691
Vas1_505
Vas1_506	K04771
Vas1_507	K09908
Vas1_508	K06916
Vas1_509	K02871
Vas1_510	K02996
Vas1_511	K00411
Vas1_512	K00412
Vas1_513	K00413
Vas1_514	K03599
Vas1_515	K03600
Vas1_516
Vas1_517	K03271
Vas1_518	K07460
Vas1_519	K07121
Vas1_520	K07056
Vas1_521
Vas1_522	K03438
Vas1_523	K03586
Vas1_524	K03587
Vas1_525	K01928
Vas1_526	K01929
Vas1_527	K01000
Vas1_528	K01925
Vas1_529	K03588
Vas1_530	K02563
Vas1_531	K01924
Vas1_532	K03589
Vas1_533	K03590
Vas1_534	K03531
Vas1_535	K02535
Vas1_536
Vas1_537	K03070
Vas1_538	K03574
Vas1_539	K00215
Vas1_540
Vas1_541	K01956
Vas1_542	K01955
Vas1_543	K23256
Vas1_544
Vas1_545	K14683
Vas1_546	K14683
Vas1_547	K03717
Vas1_548
Vas1_549	K02968
Vas1_550	K03980
Vas1_551	K11753
Vas1_552	K01870
Vas1_553	K03101
Vas1_554	K03774
Vas1_555	K03527
Vas1_556	K03741
Vas1_557	K06200
Vas1_558
Vas1_559	K07106
Vas1_560	K09001
Vas1_561	K01207
Vas1_562	K02477
Vas1_563	K02478
Vas1_564	K01626
Vas1_565	K14187
Vas1_566
Vas1_567	K06020
Vas1_568	K08309
Vas1_569	K03720
Vas1_570	K01529
Vas1_571
Vas1_572
Vas1_573	K14170
Vas1_574	K05809
Vas1_575
Vas1_576	K05807
Vas1_577	K06180
Vas1_578	K05810
Vas1_579	K03695
Vas1_580
Vas1_581
Vas1_582
Vas1_583	K01092
Vas1_584	K15396
Vas1_585	K13643
Vas1_586	K04487
Vas1_587	K04488
Vas1_588	K13628
Vas1_589	K04082
Vas1_590	K04044
Vas1_591	K04755
Vas1_592
Vas1_593	K07751
Vas1_594	K00940
Vas1_595	K06941
Vas1_596	K15539
Vas1_597	K03526
Vas1_598	K01892
Vas1_599
Vas1_600	K17713
Vas1_601	K03977
Vas1_602
Vas1_603	K03601
Vas1_604	K00088
Vas1_605	K01951
Vas1_606	K13041
Vas1_607	K14986
Vas1_608	K01011
Vas1_609	K00207
Vas1_610
Vas1_611
Vas1_612	K05777
Vas1_613	K05778
Vas1_614	K05779
Vas1_615
Vas1_616	K04767
Vas1_617	K07568
Vas1_618	K00773
Vas1_619	K03210
Vas1_620	K03072
Vas1_621	K03074
Vas1_622
Vas1_623	K03825
Vas1_624
Vas1_625	K07261
Vas1_626
Vas1_627
Vas1_628	K08303
Vas1_629	K03554
Vas1_630	K07657
Vas1_631	K07636
Vas1_632	K02040
Vas1_633	K01524
Vas1_634	K00937
Vas1_635	K02037
Vas1_636	K02038
Vas1_637	K02036
Vas1_638	K02039
Vas1_639	K06201
Vas1_640	K09918
Vas1_641	K03583
Vas1_642	K03582
Vas1_643	K03581
Vas1_644
Vas1_645	K14682
Vas1_646
Vas1_647	K08304
Vas1_648	K22132
Vas1_649	K02426
Vas1_650	K11717
Vas1_651	K03152
Vas1_652	K00077
Vas1_653	K05517
Vas1_654	K07157
Vas1_655
Vas1_656	K03088
Vas1_657	K07167
Vas1_658	K08218
Vas1_659	K03767
Vas1_660
Vas1_661	K11391
Vas1_662	K05527
Vas1_663	K00346
Vas1_664	K00347
Vas1_665	K00348
Vas1_666	K00349
Vas1_667	K00350
Vas1_668	K00351
Vas1_669	K03734
Vas1_670	K05952
Vas1_671
Vas1_672	K08085
Vas1_673
Vas1_674
Vas1_675
Vas1_676	K12942
Vas1_677	K01070
Vas1_678	K00121
Vas1_679
Vas1_680	K11991
Vas1_681	K18691
Vas1_682	K01952
Vas1_683
Vas1_684
Vas1_685
Vas1_686
Vas1_687	K01881
Vas1_688	K22900
Vas1_689	K12942
Vas1_690	K09768
Vas1_691
Vas1_692
Vas1_693
Vas1_694
Vas1_695	K06175
Vas1_696	K01662
Vas1_697	K00795
Vas1_698	K03602
Vas1_699	K02556
Vas1_700	K02557
Vas1_701	K03151
Vas1_702	K03566
Vas1_703	K07020
Vas1_704
Vas1_705	K06968
Vas1_706
Vas1_707	K01146
Vas1_708	K06966
Vas1_709	K13590
Vas1_710
Vas1_711	K06879
Vas1_712	K15723
Vas1_713
Vas1_714	K02073
Vas1_715	K02072
Vas1_716	K02071
Vas1_717	K03273
Vas1_718	K03485
Vas1_719	K02819
Vas1_720	K01226
Vas1_721
Vas1_722
Vas1_723
Vas1_724
Vas1_725
Vas1_726
Vas1_727
Vas1_728	K07089
Vas1_729
Vas1_730
Vas1_731
Vas1_732	K00600
Vas1_733	K11921
Vas1_734	K08224
Vas1_735	K03644
Vas1_736	K03801
Vas1_737	K09158
Vas1_738	K07258
Vas1_739	K03642
Vas1_740	K05837
Vas1_741	K05515
Vas1_742	K00783
Vas1_743	K09710
Vas1_744	K02340
Vas1_745	K03643
Vas1_746	K01869
Vas1_747
Vas1_748	K03820
Vas1_749	K06189
Vas1_750	K07042
Vas1_751	K06217
Vas1_752	K06168
Vas1_753
Vas1_754
Vas1_755
Vas1_756	K18301
Vas1_757	K02777
Vas1_758	K08483
Vas1_759	K02784
Vas1_760	K01738
Vas1_761	K06203
Vas1_762	K03528
Vas1_763	K01972
Vas1_764
Vas1_765
Vas1_766
Vas1_767	K07340
Vas1_768
Vas1_769	K05838
Vas1_770
Vas1_771
Vas1_772	K07071
Vas1_773
Vas1_774
Vas1_775
Vas1_776
Vas1_777
Vas1_778	K07095
Vas1_779
Vas1_780
Vas1_781	K04079
Vas1_782	K00939
Vas1_783	K01772
Vas1_784	K05785
Vas1_785	K01953
Vas1_786
Vas1_787	K02565
Vas1_788	K01443
Vas1_789	K02804
Vas1_790	K01886
Vas1_791	K00948
Vas1_792	K00919
Vas1_793	K02494
Vas1_794	K02492
Vas1_795	K02835
Vas1_796	K02493
Vas1_797
Vas1_798
Vas1_799	K01627
Vas1_800	K11751
Vas1_801	K03976
Vas1_802	K09938
Vas1_803
Vas1_804	K03809
Vas1_805	K00537
Vas1_806	K01423
Vas1_807
Vas1_808	K03548
Vas1_809	K03406
Vas1_810	K03564
Vas1_811	K03567
Vas1_812	K01714
Vas1_813	K07287
Vas1_814
Vas1_815
Vas1_816	K01439
Vas1_817
Vas1_818	K10716
Vas1_819
Vas1_820
Vas1_821
Vas1_822
Vas1_823	K07223
Vas1_824	K02406
Vas1_825	K02406
Vas1_826	K02406
Vas1_827
Vas1_828	K02407
Vas1_829
Vas1_830	K02422
Vas1_831	K10941
Vas1_832	K10942
Vas1_833	K10943
Vas1_834	K02408
Vas1_835
Vas1_836	K02410
Vas1_837	K02411
Vas1_838	K02412
Vas1_839
Vas1_840	K02414
Vas1_841	K02415
Vas1_842	K02416
Vas1_843	K02417
Vas1_844
Vas1_845	K02419
Vas1_846	K02420
Vas1_847	K02421
Vas1_848	K02401
Vas1_849
Vas1_850	K07320
Vas1_851	K01736
Vas1_852
Vas1_853
Vas1_854	K02483
Vas1_855
Vas1_856	K09906
Vas1_857
Vas1_858
Vas1_859	K15461
Vas1_860	K00647
Vas1_861	K03473
Vas1_862	K00133
Vas1_863
Vas1_864	K06173
Vas1_865	K01963
Vas1_866	K11754
Vas1_867	K03749
Vas1_868	K03558
Vas1_869	K00764
Vas1_870	K09816
Vas1_871	K09817
Vas1_872	K09815
Vas1_873
Vas1_874
Vas1_875	K04759
Vas1_876
Vas1_877
Vas1_878
Vas1_879	K01887
Vas1_880	K09907
Vas1_881	K01408
Vas1_882	K08296
Vas1_883	K02400
Vas1_884	K02404
Vas1_885	K04562
Vas1_886	K02405
Vas1_887	K03413
Vas1_888	K03414
Vas1_889	K03407
Vas1_890	K03412
Vas1_891	K03496
Vas1_892	K03408
Vas1_893	K03408
Vas1_894
Vas1_895	K02193
Vas1_896	K02194
Vas1_897	K02195
Vas1_898
Vas1_899	K02197
Vas1_900	K02198
Vas1_901	K02199
Vas1_902	K02200
Vas1_903
Vas1_904	K04754
Vas1_905	K06076
Vas1_906	K03321
Vas1_907	K08300
Vas1_908	K06179
Vas1_909
Vas1_910	K07040
Vas1_911	K02911
Vas1_912	K03621
Vas1_913	K00648
Vas1_914	K00645
Vas1_915	K00059
Vas1_916	K02078
Vas1_917	K09458
Vas1_918	K02619
Vas1_919	K07082
Vas1_920	K00943
Vas1_921	K02341
Vas1_922	K03424
Vas1_923	K02778
Vas1_924
Vas1_925
Vas1_926	K01129
Vas1_927	K08722
Vas1_928	K14260
Vas1_929	K02552
Vas1_930	K02551
Vas1_931	K08680
Vas1_932	K01661
Vas1_933	K02549
Vas1_934	K01911
Vas1_935
Vas1_936
Vas1_937
Vas1_938
Vas1_939	K09948
Vas1_940
Vas1_941	K04774
Vas1_942	K03746
Vas1_943
Vas1_944
Vas1_945	K08154
Vas1_946
Vas1_947
Vas1_948
Vas1_949	K04067
Vas1_950	K07090
Vas1_951	K03722
Vas1_952
Vas1_953
Vas1_954	K00833
Vas1_955	K01012
Vas1_956	K00652
Vas1_957	K02169
Vas1_958	K01935
Vas1_959
Vas1_960	K03799
Vas1_961
Vas1_962
Vas1_963
Vas1_964
Vas1_965	K06954
Vas1_966	K09701
Vas1_967	K00574
Vas1_968
Vas1_969
Vas1_970
Vas1_971	K15580
Vas1_972	K15581
Vas1_973	K15582
Vas1_974	K15583
Vas1_975	K10823
Vas1_976	K07393
Vas1_977
Vas1_978
Vas1_979
Vas1_980
Vas1_981	K15545
Vas1_982	K03415
Vas1_983	K01756
Vas1_984	K07153
Vas1_985	K00566
Vas1_986	K00892
Vas1_987	K06188
Vas1_988
Vas1_989	K09160
Vas1_990	K03885
Vas1_991
Vas1_992	K08344
Vas1_993
Vas1_994
Vas1_995
Vas1_996
Vas1_997	K00563
Vas1_998	K01792
Vas1_999	K00134
Vas1_1000	K07305
Vas1_1001
Vas1_1002	K09916
Vas1_1003	K01424
Vas1_1004	K04773
Vas1_1005
Vas1_1006	K00219
Vas1_1007
Vas1_1008	K01433
Vas1_1009	K03722
Vas1_1010	K14742
Vas1_1011
Vas1_1012
Vas1_1013	K01897
Vas1_1014	K03684
Vas1_1015
Vas1_1016
Vas1_1017
Vas1_1018	K01752
Vas1_1019	K03837
Vas1_1020
Vas1_1021	K01665
Vas1_1022	K01676
Vas1_1023
Vas1_1024	K06918
Vas1_1025	K08990
Vas1_1026	K03721
Vas1_1027	K03790
Vas1_1028	K07023
Vas1_1029
Vas1_1030
Vas1_1031	K01497
Vas1_1032	K21470
Vas1_1033	K01069
Vas1_1034
Vas1_1035
Vas1_1036
Vas1_1037
Vas1_1038
Vas1_1039
Vas1_1040
Vas1_1041
Vas1_1042
Vas1_1043
Vas1_1044	K18417
Vas1_1045	K01740
Vas1_1046	K01119
Vas1_1047
Vas1_1048
Vas1_1049	K16012
Vas1_1050	K16013
Vas1_1051	K00384
Vas1_1052
Vas1_1053
Vas1_1054
Vas1_1055
Vas1_1056	K03817
Vas1_1057
Vas1_1058	K01176
Vas1_1059	K21134
Vas1_1060
Vas1_1061
Vas1_1062
Vas1_1063
Vas1_1064
Vas1_1065
Vas1_1066
Vas1_1067
Vas1_1068
Vas1_1069
Vas1_1070	K14540
Vas1_1071	K10541
Vas1_1072	K10542
Vas1_1073	K10540
Vas1_1074	K03763
Vas1_1075
Vas1_1076	K01695
Vas1_1077	K01696
Vas1_1078	K13498
Vas1_1079	K00766
Vas1_1080	K01658
Vas1_1081	K01657
Vas1_1082
Vas1_1083	K07053
Vas1_1084
Vas1_1085	K06178
Vas1_1086
Vas1_1087
Vas1_1088
Vas1_1089
Vas1_1090
Vas1_1091	K09751
Vas1_1092
Vas1_1093	K09901
Vas1_1094	K02356
Vas1_1095	K07076
Vas1_1096	K02336
Vas1_1097	K07689
Vas1_1098	K03703
Vas1_1099	K00995
Vas1_1100
Vas1_1101	K01889
Vas1_1102	K01890
Vas1_1103	K03830
Vas1_1104
Vas1_1105
Vas1_1106	K09941
Vas1_1107
Vas1_1108
Vas1_1109	K07043
Vas1_1110	K06970
Vas1_1111	K03320
Vas1_1112
Vas1_1113	K02656
Vas1_1114
Vas1_1115
Vas1_1116
Vas1_1117	K22041
Vas1_1118
Vas1_1119
Vas1_1120	K01223
Vas1_1121	K02752
Vas1_1122
Vas1_1123
Vas1_1124
Vas1_1125
Vas1_1126
Vas1_1127	K07506
Vas1_1128	K06889
Vas1_1129
Vas1_1130
Vas1_1131
Vas1_1132
Vas1_1133
Vas1_1134
Vas1_1135
Vas1_1136	K09781
Vas1_1137
Vas1_1138
Vas1_1139
Vas1_1140	K18234
Vas1_1141	K01462
Vas1_1142	K10681
Vas1_1143
Vas1_1144
Vas1_1145
Vas1_1146
Vas1_1147
Vas1_1148
Vas1_1149
Vas1_1150
Vas1_1151
Vas1_1152
Vas1_1153
Vas1_1154
Vas1_1155
Vas1_1156
Vas1_1157
Vas1_1158
Vas1_1159
Vas1_1160
Vas1_1161	K01775
Vas1_1162
Vas1_1163	K19802
Vas1_1164	K00824
Vas1_1165
Vas1_1166
Vas1_1167
Vas1_1168
Vas1_1169
Vas1_1170	K16263
Vas1_1171
Vas1_1172
Vas1_1173
Vas1_1174
Vas1_1175
Vas1_1176
Vas1_1177	K09966
Vas1_1178
Vas1_1179
Vas1_1180
Vas1_1181
Vas1_1182	K21698
Vas1_1183
Vas1_1184	K00496
Vas1_1185
Vas1_1186
Vas1_1187
Vas1_1188
Vas1_1189	K16074
Vas1_1190
Vas1_1191
Vas1_1192
Vas1_1193
Vas1_1194
Vas1_1195
Vas1_1196
Vas1_1197
Vas1_1198
Vas1_1199
Vas1_1200
Vas1_1201
Vas1_1202	K07001
Vas1_1203
Vas1_1204	K22067
Vas1_1205	K15577
Vas1_1206	K15578
Vas1_1207
Vas1_1208	K15549
Vas1_1209
Vas1_1210
Vas1_1211	K00721
Vas1_1212
Vas1_1213	K07003
Vas1_1214
Vas1_1215
Vas1_1216
Vas1_1217
Vas1_1218	K01150
Vas1_1219	K02588
Vas1_1220	K02586
Vas1_1221	K02591
Vas1_1222
Vas1_1223	K02596
Vas1_1224
Vas1_1225
Vas1_1226	K02587
Vas1_1227	K02592
Vas1_1228
Vas1_1229
Vas1_1230	K13819
Vas1_1231	K04487
Vas1_1232	K02594
Vas1_1233
Vas1_1234
Vas1_1235
Vas1_1236	K02020
Vas1_1237	K02018
Vas1_1238	K05681
Vas1_1239	K15790
Vas1_1240
Vas1_1241	K02585
Vas1_1242	K02584
Vas1_1243
Vas1_1244
Vas1_1245
Vas1_1246	K03615
Vas1_1247
Vas1_1248
Vas1_1249
Vas1_1250
Vas1_1251
Vas1_1252
Vas1_1253
Vas1_1254	K03406
Vas1_1255
Vas1_1256
Vas1_1257
Vas1_1258
Vas1_1259
Vas1_1260
Vas1_1261	K00681
Vas1_1262
Vas1_1263
Vas1_1264
Vas1_1265
Vas1_1266
Vas1_1267
Vas1_1268	K01779
Vas1_1269
Vas1_1270
Vas1_1271
Vas1_1272
Vas1_1273	K09950
Vas1_1274	K01077
Vas1_1275
Vas1_1276
Vas1_1277
Vas1_1278	K08997
Vas1_1279
Vas1_1280	K05349
Vas1_1281
Vas1_1282	K00154
Vas1_1283	K21471
Vas1_1284	K07229
Vas1_1285
Vas1_1286	K11746
Vas1_1287
Vas1_1288
Vas1_1289
Vas1_1290
Vas1_1291
Vas1_1292
Vas1_1293	K14347
Vas1_1294
Vas1_1295
Vas1_1296
Vas1_1297
Vas1_1298	K21395
Vas1_1299	K18980
Vas1_1300
Vas1_1301
Vas1_1302	K10117
Vas1_1303	K10119
Vas1_1304	K10118
Vas1_1305	K10117
Vas1_1306	K10191
Vas1_1307	K13637
Vas1_1308	K07248
Vas1_1309	K01190
Vas1_1310
Vas1_1311
Vas1_1312
Vas1_1313
Vas1_1314
Vas1_1315
Vas1_1316	K07486
Vas1_1317
Vas1_1318	K13637
Vas1_1319	K02532
Vas1_1320	K19334
Vas1_1321	K03406
Vas1_1322	K00073
Vas1_1323	K23007
Vas1_1324	K00040
Vas1_1325	K00874
Vas1_1326	K01625
Vas1_1327
Vas1_1328
Vas1_1329
Vas1_1330
Vas1_1331
Vas1_1332
Vas1_1333
Vas1_1334	K03307
Vas1_1335	K00128
Vas1_1336	K00899
Vas1_1337
Vas1_1338
Vas1_1339
Vas1_1340	K02030
Vas1_1341	K02029
Vas1_1342	K02029
Vas1_1343
Vas1_1344
Vas1_1345	K01426
Vas1_1346	K00681
Vas1_1347	K00839
Vas1_1348	K02083
Vas1_1349
Vas1_1350	K07240
Vas1_1351	K07240
Vas1_1352	K06969
Vas1_1353	K01512
Vas1_1354	K11179
Vas1_1355	K19416
Vas1_1356	K09972
Vas1_1357	K09971
Vas1_1358	K09970
Vas1_1359	K09969
Vas1_1360	K02304
Vas1_1361
Vas1_1362
Vas1_1363
Vas1_1364	K09767
Vas1_1365	K01626
Vas1_1366
Vas1_1367	K00243
Vas1_1368	K11392
Vas1_1369
Vas1_1370	K03808
Vas1_1371	K06148
Vas1_1372	K08968
Vas1_1373	K03607
Vas1_1374	K03797
Vas1_1375
Vas1_1376	K01256
Vas1_1377	K15371
Vas1_1378	K00254
Vas1_1379	K18657
Vas1_1380	K12297
Vas1_1381	K15738
Vas1_1382
Vas1_1383	K03812
Vas1_1384	K01716
Vas1_1385	K04770
Vas1_1386	K09911
Vas1_1387
Vas1_1388
Vas1_1389
Vas1_1390
Vas1_1391
Vas1_1392
Vas1_1393
Vas1_1394
Vas1_1395
Vas1_1396
Vas1_1397
Vas1_1398
Vas1_1399
Vas1_1400
Vas1_1401
Vas1_1402
Vas1_1403
Vas1_1404
Vas1_1405
Vas1_1406
Vas1_1407
Vas1_1408
Vas1_1409
Vas1_1410
Vas1_1411
Vas1_1412
Vas1_1413
Vas1_1414
Vas1_1415
Vas1_1416
Vas1_1417
Vas1_1418
Vas1_1419
Vas1_1420	K11527
Vas1_1421
Vas1_1422
Vas1_1423	K00404
Vas1_1424	K00405
Vas1_1425	K00407
Vas1_1426	K00406
Vas1_1427	K09926
Vas1_1428	K01533
Vas1_1429
Vas1_1430	K09792
Vas1_1431	K01420
Vas1_1432	K14055
Vas1_1433	K14058
Vas1_1434
Vas1_1435	K03796
Vas1_1436
Vas1_1437	K11072
Vas1_1438	K11071
Vas1_1439	K11070
Vas1_1440	K11069
Vas1_1441	K11069
Vas1_1442	K12410
Vas1_1443
Vas1_1444
Vas1_1445
Vas1_1446	K00884
Vas1_1447	K05812
Vas1_1448
Vas1_1449	K13694
Vas1_1450
Vas1_1451
Vas1_1452
Vas1_1453	K00793
Vas1_1454	K03327
Vas1_1455
Vas1_1456
Vas1_1457
Vas1_1458	K06074
Vas1_1459	K02015
Vas1_1460	K05526
Vas1_1461	K02226
Vas1_1462	K02231
Vas1_1463	K02233
Vas1_1464	K00768
Vas1_1465
Vas1_1466
Vas1_1467	K03585
Vas1_1468	K18138
Vas1_1469	K18139
Vas1_1470
Vas1_1471	K01141
Vas1_1472	K06518
Vas1_1473
Vas1_1474	K01489
Vas1_1475
Vas1_1476
Vas1_1477
Vas1_1478
Vas1_1479	K08289
Vas1_1480	K00428
Vas1_1481	K00569
Vas1_1482	K04764
Vas1_1483	K12543
Vas1_1484	K03286
Vas1_1485
Vas1_1486	K05776
Vas1_1487
Vas1_1488	K06920
Vas1_1489	K10026
Vas1_1490
Vas1_1491
Vas1_1492
Vas1_1493	K00651
Vas1_1494	K02168
Vas1_1495	K02469
Vas1_1496	K00568
Vas1_1497	K00525
Vas1_1498	K00526
Vas1_1499	K11107
Vas1_1500
Vas1_1501
Vas1_1502
Vas1_1503
Vas1_1504
Vas1_1505
Vas1_1506	K13747
Vas1_1507	K00290
Vas1_1508	K00836
Vas1_1509	K05571
Vas1_1510
Vas1_1511	K05569
Vas1_1512	K05568
Vas1_1513	K05567
Vas1_1514	K05566
Vas1_1515	K05565
Vas1_1516	K03313
Vas1_1517	K02004
Vas1_1518	K19083
Vas1_1519
Vas1_1520
Vas1_1521
Vas1_1522
Vas1_1523	K07552
Vas1_1524	K06183
Vas1_1525
Vas1_1526
Vas1_1527
Vas1_1528	K19789
Vas1_1529	K02897
Vas1_1530
Vas1_1531
Vas1_1532	K05834
Vas1_1533	K19970
Vas1_1534	K07004
Vas1_1535	K09962
Vas1_1536
Vas1_1537
Vas1_1538	K03310
Vas1_1539	K02044
Vas1_1540	K02041
Vas1_1541
Vas1_1542	K02042
Vas1_1543
Vas1_1544
Vas1_1545
Vas1_1546
Vas1_1547
Vas1_1548	K01299
Vas1_1549
Vas1_1550
Vas1_1551
Vas1_1552
Vas1_1553	K06911
Vas1_1554
Vas1_1555
Vas1_1556
Vas1_1557	K01785
Vas1_1558	K10117
Vas1_1559	K02025
Vas1_1560	K10119
Vas1_1561	K10112
Vas1_1562
Vas1_1563
Vas1_1564
Vas1_1565
Vas1_1566
Vas1_1567
Vas1_1568	K00547
Vas1_1569	K09923
Vas1_1570	K21699
Vas1_1571	K00135
Vas1_1572	K00823
Vas1_1573
Vas1_1574
Vas1_1575	K00137
Vas1_1576
Vas1_1577	K09251
Vas1_1578
Vas1_1579
Vas1_1580	K12251
Vas1_1581	K20265
Vas1_1582	K10536
Vas1_1583
Vas1_1584
Vas1_1585
Vas1_1586
Vas1_1587
Vas1_1588
Vas1_1589
Vas1_1590	K06946
Vas1_1591
Vas1_1592	K14808
Vas1_1593	K09900
Vas1_1594	K02002
Vas1_1595	K02001
Vas1_1596	K02000
Vas1_1597
Vas1_1598	K11209
Vas1_1599
Vas1_1600	K01908
Vas1_1601	K09788
Vas1_1602	K20455
Vas1_1603	K01659
Vas1_1604	K03417
Vas1_1605
Vas1_1606
Vas1_1607
Vas1_1608	K15977
Vas1_1609	K15777
Vas1_1610
Vas1_1611
Vas1_1612
Vas1_1613
Vas1_1614	K08163
Vas1_1615
Vas1_1616
Vas1_1617	K02503
Vas1_1618	K07486
Vas1_1619
Vas1_1620
Vas1_1621
Vas1_1622
Vas1_1623	K09516
Vas1_1624	K21393
Vas1_1625
Vas1_1626	K21395
Vas1_1627
Vas1_1628	K01442
Vas1_1629
Vas1_1630
Vas1_1631
Vas1_1632
Vas1_1633
Vas1_1634
Vas1_1635
Vas1_1636
Vas1_1637	K16264
Vas1_1638
Vas1_1639	K00426
Vas1_1640	K00425
Vas1_1641
Vas1_1642
Vas1_1643
Vas1_1644
Vas1_1645
Vas1_1646
Vas1_1647
Vas1_1648
Vas1_1649	K11003
Vas1_1650
Vas1_1651
Vas1_1652
Vas1_1653	K07787
Vas1_1654	K07798
Vas1_1655
Vas1_1656
Vas1_1657
Vas1_1658
Vas1_1659
Vas1_1660	K07459
Vas1_1661
Vas1_1662
Vas1_1663	K01491
Vas1_1664	K22187
Vas1_1665	K01692
Vas1_1666
Vas1_1667
Vas1_1668	K02027
Vas1_1669	K01192
Vas1_1670
Vas1_1671
Vas1_1672
Vas1_1673
Vas1_1674	K15976
Vas1_1675
Vas1_1676
Vas1_1677	K06938
Vas1_1678	K03668
Vas1_1679	K06969
Vas1_1680	K06177
Vas1_1681	K06131
Vas1_1682	K01760
Vas1_1683
Vas1_1684	K01246
Vas1_1685	K18303
Vas1_1686
Vas1_1687	K21137
Vas1_1688	K03973
Vas1_1689	K03969
Vas1_1690	K03974
Vas1_1691	K19226
Vas1_1692	K19227
Vas1_1693	K19228
Vas1_1694	K19229
Vas1_1695	K19230
Vas1_1696	K05396
Vas1_1697
Vas1_1698
Vas1_1699
Vas1_1700	K01893
Vas1_1701
Vas1_1702	K00813
Vas1_1703	K00027
Vas1_1704
Vas1_1705	K03748
Vas1_1706
Vas1_1707	K03312
Vas1_1708
Vas1_1709
Vas1_1710	K03578
Vas1_1711	K01534
Vas1_1712
Vas1_1713	K02035
Vas1_1714
Vas1_1715
Vas1_1716
Vas1_1717
Vas1_1718
Vas1_1719
Vas1_1720	K01923
Vas1_1721	K11927
Vas1_1722
Vas1_1723	K07182
Vas1_1724	K02342
Vas1_1725
Vas1_1726
Vas1_1727
Vas1_1728
Vas1_1729
Vas1_1730
Vas1_1731
Vas1_1732	K11384
Vas1_1733
Vas1_1734	K01585
Vas1_1735	K01480
Vas1_1736	K00754
Vas1_1737
Vas1_1738
Vas1_1739
Vas1_1740
Vas1_1741	K16699
Vas1_1742
Vas1_1743	K00743
Vas1_1744	K11936
Vas1_1745
Vas1_1746
Vas1_1747
Vas1_1748
Vas1_1749	K21085
Vas1_1750
Vas1_1751
Vas1_1752
Vas1_1753
Vas1_1754	K03098
Vas1_1755	K01258
Vas1_1756
Vas1_1757
Vas1_1758
Vas1_1759	K02824
Vas1_1760	K21430
Vas1_1761	K20609
Vas1_1762
Vas1_1763
Vas1_1764	K13529
Vas1_1765	K00567
Vas1_1766	K11102
Vas1_1767
Vas1_1768	K06190
Vas1_1769	K10806
Vas1_1770	K09780
Vas1_1771
Vas1_1772
Vas1_1773	K01554
Vas1_1774
Vas1_1775
Vas1_1776	K02069
Vas1_1777	K01779
Vas1_1778
Vas1_1779	K15986
Vas1_1780
Vas1_1781
Vas1_1782	K09902
Vas1_1783	K03610
Vas1_1784	K03609
Vas1_1785	K03608
Vas1_1786	K00831
Vas1_1787
Vas1_1788	K02482
Vas1_1789
Vas1_1790
Vas1_1791
Vas1_1792
Vas1_1793
Vas1_1794
Vas1_1795	K01580
Vas1_1796	K19337
Vas1_1797
Vas1_1798	K03674
Vas1_1799	K07085
Vas1_1800	K11755
Vas1_1801	K02500
Vas1_1802	K06148
Vas1_1803	K07226
Vas1_1804
Vas1_1805
Vas1_1806	K02016
Vas1_1807	K02015
Vas1_1808	K02013
Vas1_1809
Vas1_1810	K02014
Vas1_1811
Vas1_1812
Vas1_1813
Vas1_1814	K01814
Vas1_1815	K02501
Vas1_1816	K01089
Vas1_1817	K00817
Vas1_1818	K00013
Vas1_1819	K00765
Vas1_1820
Vas1_1821
Vas1_1822
Vas1_1823
Vas1_1824
Vas1_1825	K12941
Vas1_1826
Vas1_1827
Vas1_1828	K14161
Vas1_1829	K14162
Vas1_1830
Vas1_1831
Vas1_1832
Vas1_1833	K01126
Vas1_1834
Vas1_1835
Vas1_1836	K07000
Vas1_1837	K07337
Vas1_1838
Vas1_1839
Vas1_1840	K02503
Vas1_1841	K03406
Vas1_1842
Vas1_1843	K03603
Vas1_1844	K03314
Vas1_1845	K03611
Vas1_1846	K03466
Vas1_1847	K03719
Vas1_1848	K00259
Vas1_1849	K09899
Vas1_1850	K00925
Vas1_1851	K13788
Vas1_1852	K00788
Vas1_1853	K00878
Vas1_1854	K03707
Vas1_1855	K15598
Vas1_1856	K15599
Vas1_1857	K15600
Vas1_1858	K00941
Vas1_1859	K00372
Vas1_1860	K02303
Vas1_1861	K00362
Vas1_1862	K00363
Vas1_1863	K02575
Vas1_1864
Vas1_1865
Vas1_1866
Vas1_1867
Vas1_1868	K03305
Vas1_1869
Vas1_1870
Vas1_1871	K00549
Vas1_1872	K03576
Vas1_1873
Vas1_1874
Vas1_1875
Vas1_1876
Vas1_1877	K01993
Vas1_1878	K01992
Vas1_1879	K01992
Vas1_1880
Vas1_1881
Vas1_1882	K07811
Vas1_1883	K03532
Vas1_1884
Vas1_1885
Vas1_1886
Vas1_1887	K03694
Vas1_1888	K06891
Vas1_1889	K03704
Vas1_1890	K00031
Vas1_1891	K06181
Vas1_1892	K00209
Vas1_1893	K06445
Vas1_1894
Vas1_1895
Vas1_1896	K03406
Vas1_1897	K01142
Vas1_1898	K10023
Vas1_1899	K10016
Vas1_1900	K02030
Vas1_1901	K10025
Vas1_1902
Vas1_1903
Vas1_1904	K00656
Vas1_1905
Vas1_1906	K04069
Vas1_1907	K09161
Vas1_1908	K07274
Vas1_1909	K07180
Vas1_1910	K09786
Vas1_1911
Vas1_1912	K00979
Vas1_1913	K09791
Vas1_1914	K00912
Vas1_1915	K11085
Vas1_1916	K02238
Vas1_1917	K09928
Vas1_1918	K09808
Vas1_1919	K09810
Vas1_1920	K09808
Vas1_1921
Vas1_1922	K03723
Vas1_1923
Vas1_1924
Vas1_1925
Vas1_1926
Vas1_1927	K03169
Vas1_1928	K07390
Vas1_1929	K04564
Vas1_1930
Vas1_1931
Vas1_1932	K01104
Vas1_1933	K19221
Vas1_1934	K11209
Vas1_1935
Vas1_1936	K11104
Vas1_1937	K07407
Vas1_1938
Vas1_1939
Vas1_1940	K01190
Vas1_1941	K02529
Vas1_1942
Vas1_1943	K06187
Vas1_1944	K09747
Vas1_1945	K02343
Vas1_1946	K00759
Vas1_1947	K09790
Vas1_1948
Vas1_1949	K02485
Vas1_1950
Vas1_1951
Vas1_1952	K01782
Vas1_1953	K00632
Vas1_1954	K03088
Vas1_1955
Vas1_1956	K06076
Vas1_1957	K04072
Vas1_1958
Vas1_1959	K10716
Vas1_1960	K00133
Vas1_1961
Vas1_1962
Vas1_1963	K06899
Vas1_1964	K09904
Vas1_1965	K07014
Vas1_1966
Vas1_1967	K03297
Vas1_1968
Vas1_1969
Vas1_1970	K07443
Vas1_1971	K09914
Vas1_1972	K10805
Vas1_1973
Vas1_1974	K05800
Vas1_1975	K01738
Vas1_1976
Vas1_1977
Vas1_1978	K07289
Vas1_1979	K00876
Vas1_1980	K03593
Vas1_1981	K01874
Vas1_1982
Vas1_1983	K00757
Vas1_1984
Vas1_1985
Vas1_1986	K03635
Vas1_1987	K03636
Vas1_1988	K03637
Vas1_1989	K03638
Vas1_1990	K03639
Vas1_1991
Vas1_1992
Vas1_1993	K07713
Vas1_1994	K03702
Vas1_1995	K03617
Vas1_1996	K03616
Vas1_1997	K03615
Vas1_1998	K03614
Vas1_1999	K03612
[truncated: 2,289 more rows]

## Sheet: KEGG_Counts
Related to Figure.2A #KEGG pathway maps sorted by count numbers of associated KO terms resulted from Kegg mapper searching.
KEGG_Map_entry	Annotaion	Associatated_gene_hints
map01100	Metabolic pathways	634
map01110	Biosynthesis of secondary metabolites	262
map01120	Microbial metabolism in diverse environments	186
map01130	Biosynthesis of antibiotics	174
map02010	ABC transporters	126
map01230	Biosynthesis of amino acids	99
map02020	Two-component system	89
map01200	Carbon metabolism	86
map00230	Purine metabolism	59
map03010	Ribosome	54
map02024	Quorum sensing	41
map00190	Oxidative phosphorylation	40
map00620	Pyruvate metabolism	36
map00240	Pyrimidine metabolism	36
map00640	Propanoate metabolism	31
map02040	Flagellar assembly	31
map00010	Glycolysis / Gluconeogenesis	30
map00270	Cysteine and methionine metabolism	30
map00250	Alanine, aspartate and glutamate metabolism	29
map00260	Glycine, serine and threonine metabolism	29
map00720	Carbon fixation pathways in prokaryotes	27
map00630	Glyoxylate and dicarboxylate metabolism	26
map00680	Methane metabolism	26
map00860	Porphyrin and chlorophyll metabolism	26
map05111	Biofilm formation - Vibrio cholerae	26
map02026	Biofilm formation - Escherichia coli	26
map00520	Amino sugar and nucleotide sugar metabolism	25
map00650	Butanoate metabolism	25
map03070	Bacterial secretion system	25
map03440	Homologous recombination	24
map01210	2-Oxocarboxylic acid metabolism	23
map00790	Folate biosynthesis	23
map00970	Aminoacyl-tRNA biosynthesis	23
map00030	Pentose phosphate pathway	22
map00500	Starch and sucrose metabolism	22
map01212	Fatty acid metabolism	21
map00020	Citrate cycle_TCA cycle	21
map00920	Sulfur metabolism	21
map00540	Lipopolysaccharide biosynthesis	21
map00220	Arginine biosynthesis	19
map00330	Arginine and proline metabolism	19
map00400	Phenylalanine, tyrosine and tryptophan biosynthesis	19
map03430	Mismatch repair	19
map00910	Nitrogen metabolism	18
map00130	Ubiquinone and other terpenoid-quinone biosynthesis	18
map00564	Glycerophospholipid metabolism	17
map00550	Peptidoglycan biosynthesis	17
map02030	Bacterial chemotaxis	17
map00051	Fructose and mannose metabolism	16
map00760	Nicotinate and nicotinamide metabolism	16
map00770	Pantothenate and CoA biosynthesis	16
map03060	Protein export	16
map03018	RNA degradation	16
map01501	beta-Lactam resistance	16
map01503	Cationic antimicrobial peptide/CAMP resistance	16
map00710	Carbon fixation in photosynthetic organisms	15
map00300	Lysine biosynthesis	15
map00670	One carbon pool by folate	15
map03030	DNA replication	15
map02060	Phosphotransferase system/PTS	15
map00310	Lysine degradation	14
map00480	Glutathione metabolism	14
map00730	Thiamine metabolism	14
map00040	Pentose and glucuronate interconversions	13
map00061	Fatty acid biosynthesis	13
map00071	Fatty acid degradation	13
map00900	Terpenoid backbone biosynthesis	13
map00983	Drug metabolism - other enzymes	13
map04122	Sulfur relay system	13
map02025	Biofilm formation - Pseudomonas aeruginosa	13
map00052	Galactose metabolism	12
map00290	Valine, leucine and isoleucine biosynthesis	12
map04112	Cell cycle - Caulobacter	12
map00780	Biotin metabolism	11
map03410	Base excision repair	11
map00561	Glycerolipid metabolism	10
map00350	Tyrosine metabolism	10
map00380	Tryptophan metabolism	10
map00450	Selenocompound metabolism	10
map00280	Valine, leucine and isoleucine degradation	9
map00340	Histidine metabolism	9
map00410	beta-Alanine metabolism	9
map00740	Riboflavin metabolism	9
map00261	Monobactam biosynthesis	9
map00625	Chloroalkane and chloroalkene degradation	9
map04146	Peroxisome	9
map01220	Degradation of aromatic compounds	8
map00562	Inositol phosphate metabolism	8
map00195	Photosynthesis	8
map00750	Vitamin B6 metabolism	8
map00362	Benzoate degradation	8
map00660	C5-Branched dibasic acid metabolism	7
map00360	Phenylalanine metabolism	7
map00521	Streptomycin biosynthesis	7
map03420	Nucleotide excision repair	7
map04212	Longevity regulating pathway - worm	7
map04714	Thermogenesis	7
map00430	Taurine and hypotaurine metabolism	6
map00627	Aminobenzoate degradation	6
map01502	Vancomycin resistance	6
map01523	Antifolate resistance	6
map01040	Biosynthesis of unsaturated fatty acids	5
map00460	Cyanoamino acid metabolism	5
map00791	Atrazine degradation	5
map04066	HIF-1 signaling pathway	5
map04922	Glucagon signaling pathway	5
map04626	Plant-pathogen interaction	5
map05230	Central carbon metabolism in cancer	5
map05010	Alzheimer disease	5
map00600	Sphingolipid metabolism	4
map00471	D-Glutamine and D-glutamate metabolism	4
map00511	Other glycan degradation	4
map00830	Retinol metabolism	4
map00903	Limonene and pinene degradation	4
map00281	Geraniol degradation	4
map00523	Polyketide sugar unit biosynthesis	4
map00401	Novobiocin biosynthesis	4
map00930	Caprolactam degradation	4
map00626	Naphthalene degradation	4
map03020	RNA polymerase	4
map04016	MAPK signaling pathway - plant	4
map04152	AMPK signaling pathway	4
map04142	Lysosome	4
map04217	Necroptosis	4
map03320	PPAR signaling pathway	4
map05016	Huntington disease	4
map05418	Fluid shear stress and atherosclerosis	4
map05132	Salmonella infection	4
map05134	Legionellosis	4
map00053	Ascorbate and aldarate metabolism	3
map00440	Phosphonate and phosphinate metabolism	3
map00473	D-Alanine metabolism	3
map00531	Glycosaminoglycan degradation	3
map00940	Phenylpropanoid biosynthesis	3
map00960	Tropane, piperidine and pyridine alkaloid biosynthesis	3
map00980	Metabolism of xenobiotics by cytochrome P450	3
map00982	Drug metabolism - cytochrome P450	3
map03013	RNA transport	3
map04621	NOD-like receptor signaling pathway	3
map04260	Cardiac muscle contraction	3
map04727	GABAergic synapse	3
map04213	Longevity regulating pathway - multiple species	3
map05012	Parkinson disease	3
map04932	Non-alcoholic fatty liver disease/NAFLD	3
map04931	Insulin resistance	3
map05152	Tuberculosis	3
map00140	Steroid hormone biosynthesis	2
map00565	Ether lipid metabolism	2
map00592	alpha-Linolenic acid metabolism	2
map00603	Glycosphingolipid biosynthesis - globo and isoglobo series	2
map00572	Arabinogalactan biosynthesis - Mycobacterium	2
map00785	Lipoic acid metabolism	2
map00981	Insect hormone biosynthesis	2
map00950	Isoquinoline alkaloid biosynthesis	2
map00966	Glucosinolate biosynthesis	2
map00332	Carbapenem biosynthesis	2
map00525	Acarbose and validamycin biosynthesis	2
map00405	Phenazine biosynthesis	2
map00333	Prodigiosin biosynthesis	2
map00633	Nitrotoluene degradation	2
map03008	Ribosome biogenesis in eukaryotes	2
map04068	FoxO signaling pathway	2
map04070	Phosphatidylinositol signaling system	2
map04910	Insulin signaling pathway	2
map04976	Bile secretion	2
map04724	Glutamatergic synapse	2
map04211	Longevity regulating pathway	2
map05200	Pathways in cancer	2
map05205	Proteoglycans in cancer	2
map05204	Chemical carcinogenesis	2
map05340	Primary immunodeficiency	2
map04940	Type I diabetes mellitus	2
map05120	Epithelial cell signaling in Helicobacter pylori infection	2
map05133	Pertussis	2
map01524	Platinum drug resistance	2
map00062	Fatty acid elongation	1
map00072	Synthesis and degradation of ketone bodies	1
map00120	Primary bile acid biosynthesis	1
map00121	Secondary bile acid biosynthesis	1
map00590	Arachidonic acid metabolism	1
map00591	Linoleic acid metabolism	1
map00472	D-Arginine and D-ornithine metabolism	1
map00510	N-Glycan biosynthesis	1
map00513	Various types of N-glycan biosynthesis	1
map00514	Other types of O-glycan biosynthesis	1
map00601	Glycosphingolipid biosynthesis - lacto and neolacto series	1
map00604	Glycosphingolipid biosynthesis - ganglio series	1
map00908	Zeatin biosynthesis	1
map01051	Biosynthesis of ansamycins	1
map01054	Nonribosomal peptide structures	1
map01053	Biosynthesis of siderophore group nonribosomal peptides	1
map01055	Biosynthesis of vancomycin group antibiotics	1
map00965	Betalain biosynthesis	1
map00311	Penicillin and cephalosporin biosynthesis	1
map00998	Biosynthesis of various secondary metabolites - part 2	1
map00361	Chlorocyclohexane and chlorobenzene degradation	1
map00642	Ethylbenzene degradation	1
map00643	Styrene degradation	1
map04141	Protein processing in endoplasmic reticulum	1
map04013	MAPK signaling pathway - fly	1
map04011	MAPK signaling pathway - yeast	1
map04151	PI3K-Akt signaling pathway	1
map04075	Plant hormone signal transduction	1
map04214	Apoptosis - fly	1
map04216	Ferroptosis	1
map04624	Toll and Imd signaling pathway	1
map04612	Antigen processing and presentation	1
map04659	Th17 cell differentiation	1
map04657	IL-17 signaling pathway	1
map04920	Adipocytokine signaling pathway	1
map04915	Estrogen signaling pathway	1
map04914	Progesterone-mediated oocyte maturation	1
map04917	Prolactin signaling pathway	1
map04918	Thyroid hormone synthesis	1
map04928	Parathyroid hormone synthesis, secretion and action	1
map04972	Pancreatic secretion	1
map04973	Carbohydrate digestion and absorption	1
map04978	Mineral absorption	1
map04964	Proximal tubule bicarbonate reclamation	1
map04725	Cholinergic synapse	1
map05206	MicroRNAs in cancer	1
map05203	Viral carcinogenesis	1
map05231	Choline metabolism in cancer	1
map05225	Hepatocellular carcinoma	1
map05219	Bladder cancer	1
map05215	Prostate cancer	1
map05014	Amyotrophic lateral sclerosis/ALS	1
map04930	Type II diabetes mellitus	1
map05130	Pathogenic Escherichia coli infection	1
map05131	Shigellosis	1
map05150	Staphylococcus aureus infection	1
map05162	Measles	1
map05165	Human papillomavirus infection	1
map05146	Amoebiasis	1
map05144	Malaria	1

## Sheet: PfamScan_output
#Related to Figure.2B #Protein domain modules annotated by PfamScan v1.6 searching against Pfam32.0 database.
seq id	alignment start	alignment end	envelope start	envelope end	hmm acc	hmm name	type	hmm start	hmm end	hmm length	bit score	E-value	significance	clan
Vas1_1	2	56	1	56	PF11638.8	DnaA_N	Domain	9	64	64	58.3	4.6e-16	1	CL0494
Vas1_1	125	341	124	342	PF00308.18	Bac_DnaA	Domain	2	218	219	325.3	2e-97	1	CL0023
Vas1_1	368	436	368	436	PF08299.11	Bac_DnaA_C	Domain	1	69	69	110.8	2.3e-32	1	CL0123
Vas1_2	25	243	25	244	PF00497.20	SBP_bac_3	Domain	1	224	225	192.8	5.3e-57	1	CL0177
Vas1_3	34	216	29	219	PF00528.22	BPD_transp_1	Family	2	182	185	56.3	3.3e-15	1	CL0404
Vas1_4	17	168	17	168	PF00005.27	ABC_tran	Domain	1	137	137	113.6	9.8e-33	1	CL0023
Vas1_5	1	43	1	44	PF00468.17	Ribosomal_L34	Family	1	43	44	86	1.2e-24	1	No_clan
Vas1_6	1	101	1	102	PF00825.18	Ribonuclease_P	Family	7	109	110	103	8.8e-30	1	CL0329
Vas1_7	63	337	63	338	PF14849.6	YidC_periplas	Domain	1	282	283	271.2	1.5e-80	1	CL0103
Vas1_7	349	527	349	527	PF02096.20	60KD_IMP	Family	1	166	166	208	8.2e-62	1	CL0376
Vas1_8	5	119	5	119	PF10396.9	TrmE_N	Family	1	115	115	122.4	1.1e-35	1	CL0289
Vas1_8	122	450	122	450	PF12631.7	MnmE_helical	Family	1	206	206	208.5	1.2e-61	1	No_clan
Vas1_8	217	307	217	344	PF01926.23	MMR_HSR1	Family	1	87	114	84.4	5.7e-24	1	CL0023
Vas1_9	4	136	4	136	PF00258.25	Flavodoxin_1	Domain	1	143	143	85	5.4e-24	1	CL0042
Vas1_10	8	399	8	399	PF01134.22	GIDA	Family	1	392	392	565.3	6.9e-170	1	CL0063
Vas1_10	403	616	401	616	PF13932.6	GIDA_assoc	Domain	3	210	210	258.1	8.2e-77	1	No_clan
Vas1_11	23	204	23	204	PF02527.15	GidB	Family	1	184	184	205.8	3.2e-61	1	CL0063
Vas1_12	2	178	2	178	PF13614.6	AAA_31	Domain	1	177	177	212	5.8e-63	1	CL0023
Vas1_13	43	130	40	130	PF02195.18	ParBc	Family	4	90	90	97	6.1e-28	1	CL0248
Vas1_13	182	230	180	230	PF17762.1	HTH_ParB	Domain	3	52	52	55.9	2.7e-15	1	CL0123
Vas1_14	2	96	1	97	PF03899.15	ATP-synt_I	Family	3	99	100	34.8	1.6e-08	1	CL0478
Vas1_15	26	248	25	248	PF00119.20	ATP-synt_A	Domain	2	211	211	190.6	3.1e-56	1	No_clan
Vas1_16	3	64	1	64	PF00137.21	ATP-synt_C	Family	3	60	60	31.7	1.4e-07	1	No_clan
Vas1_17	6	137	6	137	PF00430.18	ATP-synt_B	Family	1	132	132	99.4	1.6e-28	1	CL0255
Vas1_18	7	173	7	174	PF00213.18	OSCP	Family	1	171	172	155.4	1.5e-45	1	CL0255
Vas1_19	28	92	25	92	PF02874.23	ATP-synt_ab_N	Domain	5	69	69	50.5	2.3e-13	1	CL0275
Vas1_19	149	375	149	375	PF00006.25	ATP-synt_ab	Domain	1	213	213	240.8	1.1e-71	1	CL0023
Vas1_19	382	507	382	507	PF00306.27	ATP-synt_ab_C	Domain	1	126	126	148.6	1.1e-43	1	No_clan
Vas1_20	4	288	3	289	PF00231.19	ATP-synt	Domain	2	278	279	299.1	3.8e-89	1	No_clan
Vas1_21	6	73	6	73	PF02874.23	ATP-synt_ab_N	Domain	1	69	69	71.5	6.2e-20	1	CL0275
Vas1_21	130	349	130	349	PF00006.25	ATP-synt_ab	Domain	1	213	213	202.6	5.9e-60	1	CL0023
Vas1_22	4	83	4	83	PF02823.16	ATP-synt_DE_N	Domain	1	80	80	99.4	7.6e-29	1	No_clan
Vas1_22	87	132	87	132	PF00401.20	ATP-synt_DE	Domain	1	47	47	46	4.7e-12	1	No_clan
Vas1_23	5	122	5	249	PF12804.7	NTP_transf_3	Domain	1	116	160	78.7	5.9e-22	1	CL0110
Vas1_23	265	295	262	296	PF00132.24	Hexapep	Repeat	4	34	36	29.9	3.1e-07	1	CL0536
Vas1_23	314	348	314	349	PF00132.24	Hexapep	Repeat	1	35	36	21.9	0.0001	1	CL0536
Vas1_23	392	426	391	426	PF00132.24	Hexapep	Repeat	2	36	36	33.1	2.9e-08	1	CL0536
Vas1_24	70	251	68	252	PF00528.22	BPD_transp_1	Family	3	184	185	83.7	1.3e-23	1	CL0404
Vas1_25	34	254	34	256	PF00497.20	SBP_bac_3	Domain	1	223	225	124.4	4.4e-36	1	CL0177
Vas1_26	8	258	8	258	PF00108.23	Thiolase_N	Domain	1	260	260	282.5	2.8e-84	1	CL0046
Vas1_26	266	390	265	390	PF02803.18	Thiolase_C	Domain	2	123	123	162.4	3.3e-48	1	CL0046
Vas1_27	13	208	12	236	PF00378.20	ECH_1	Domain	2	194	251	132	2.3e-38	1	CL0127
Vas1_27	317	495	316	495	PF02737.18	3HCDH_N	Domain	2	180	180	199.7	3.6e-59	1	CL0063
Vas1_27	497	593	497	593	PF00725.22	3HCDH	Domain	1	97	97	89.3	1.9e-25	1	CL0106
Vas1_27	628	711	628	722	PF00725.22	3HCDH	Domain	3	84	97	25.4	1.7e-05	1	CL0106
Vas1_28	20	127	20	127	PF01205.19	UPF0029	Family	1	105	105	87.7	5.5e-25	1	CL0329
Vas1_28	143	197	143	198	PF09186.11	DUF1949	Domain	1	55	56	40.2	2.3e-10	1	CL0437
Vas1_29	39	477	36	484	PF02386.16	TrkH	Family	5	489	502	291.7	8.4e-87	1	CL0030
Vas1_30	5	153	5	154	PF12724.7	Flavodoxin_5	Domain	1	143	144	167.8	1.6e-49	1	CL0042
Vas1_33	68	403	48	405	PF00155.21	Aminotran_1_2	Domain	38	361	363	88.3	5.3e-25	1	CL0061
Vas1_34	236	614	236	619	PF00128.24	Alpha-amylase	Domain	1	329	337	136.6	1.4e-39	1	CL0058
Vas1_35	5	549	5	549	PF02092.17	tRNA_synt_2f	Family	1	534	534	678.9	5.9e-204	1	No_clan
Vas1_35	580	677	577	687	PF05746.15	DALR_1	Domain	4	104	119	39.8	4.3e-10	1	CL0258
Vas1_36	9	292	9	293	PF02091.15	tRNA-synt_2e	Domain	1	277	278	493.8	1.2e-148	1	CL0040
Vas1_37	7	80	5	80	PF01169.19	UPF0016	Family	3	75	75	74.2	7.7e-21	1	CL0292
Vas1_37	103	177	102	178	PF01169.19	UPF0016	Family	2	74	75	71.8	4.2e-20	1	CL0292
Vas1_39	10	79	10	79	PF01206.17	TusA	Domain	1	70	70	78.8	1.9e-22	1	CL0397
Vas1_41	11	69	11	70	PF00126.27	HTH_1	Domain	1	59	60	59.1	3e-16	1	CL0123
Vas1_41	99	299	97	300	PF03466.20	LysR_substrate	Family	6	208	209	79.7	1.9e-22	1	CL0177
Vas1_42	29	87	28	92	PF08240.12	ADH_N	Domain	2	62	109	23.5	3.9e-05	1	CL0296
Vas1_42	159	278	159	291	PF00107.26	ADH_zinc_N	Family	1	117	130	40.5	2.5e-10	1	CL0063
Vas1_43	24	311	20	311	PF00291.25	PALP	Family	5	294	294	279.4	3.6e-83	1	CL0063
Vas1_43	324	414	324	414	PF00585.18	Thr_dehydrat_C	Domain	1	91	91	87	5.3e-25	1	CL0070
Vas1_43	422	508	419	508	PF00585.18	Thr_dehydrat_C	Domain	4	91	91	91.3	2.4e-26	1	CL0070
Vas1_44	34	604	34	604	PF00920.21	ILVD_EDD	Family	1	517	517	730.8	8.4e-220	1	No_clan
Vas1_45	36	266	35	268	PF01063.19	Aminotran_4	Domain	2	221	223	156.1	1.2e-45	1	No_clan
Vas1_46	12	73	12	73	PF13710.6	ACT_5	Domain	1	62	62	72.7	1.5e-20	1	CL0070
Vas1_47	1	168	1	170	PF02776.18	TPP_enzyme_N	Domain	1	170	172	183.3	2.7e-54	1	CL0254
Vas1_47	190	322	188	322	PF00205.22	TPP_enzyme_M	Domain	4	137	137	137.7	2e-40	1	CL0085
Vas1_47	375	523	375	523	PF02775.21	TPP_enzyme_C	Domain	1	153	153	163.4	3.1e-48	1	CL0254
Vas1_48	21	142	21	142	PF13541.6	ChlI	Domain	1	121	121	158.9	4.3e-47	1	CL0329
Vas1_48	190	215	190	219	PF01078.21	Mg_chelatase	Domain	1	26	207	27.9	1.4e-06	1	CL0023
Vas1_50	10	144	9	144	PF00239.21	Resolvase	Domain	2	146	146	134.2	3.6e-39	1	No_clan
Vas1_50	146	187	146	188	PF02796.15	HTH_7	Domain	1	43	45	25.2	1.2e-05	1	CL0123
Vas1_56	4	160	4	162	PF00239.21	Resolvase	Domain	1	143	146	72.6	3.5e-20	1	No_clan
Vas1_56	188	280	187	280	PF07508.13	Recombinase	Domain	2	104	104	56.1	4e-15	1	No_clan
Vas1_56	296	348	295	350	PF13408.6	Zn_ribbon_recom	Domain	2	56	58	29.9	6e-07	1	CL0167
Vas1_57	1	166	1	169	PF01078.21	Mg_chelatase	Domain	37	204	207	228.9	3.8e-68	1	CL0023
Vas1_57	176	268	176	268	PF13335.6	Mg_chelatase_C	Family	1	93	93	102	2.2e-29	1	CL0671
Vas1_58	67	220	64	221	PF01553.21	Acyltransferase	Family	4	134	135	54.6	8.3e-15	1	CL0228
Vas1_59	40	181	40	191	PF01323.20	DSBA	Domain	1	183	193	86.8	1.5e-24	1	CL0172
Vas1_60	36	253	31	266	PF01636.23	APH	Family	7	229	240	139.3	1.9e-40	1	CL0016
Vas1_61	97	136	96	141	PF12801.7	Fer4_5	Domain	2	42	48	33.8	2.4e-08	1	CL0344
Vas1_61	222	326	221	327	PF13746.6	Fer4_18	Domain	2	113	114	139.2	6.1e-41	1	CL0344
Vas1_61	357	469	356	471	PF11614.8	FixG_C	Domain	2	117	119	103.3	9.2e-30	1	CL0159
Vas1_62	1	86	1	86	PF06288.13	DUF1040	Family	1	86	86	156.9	1.3e-46	1	No_clan
Vas1_63	4	221	4	222	PF07070.11	Spo0M	Family	1	209	210	252.4	3e-75	1	CL0135
Vas1_64	8	205	7	205	PF03006.20	HlyIII	Family	2	224	224	129.5	1.5e-37	1	CL0192
Vas1_65	4	186	3	186	PF11355.8	DUF3157	Family	2	199	199	172	1.1e-50	1	No_clan
Vas1_66	59	475	39	480	PF02386.16	TrkH	Family	24	491	502	175.2	1.8e-51	1	CL0030
Vas1_67	3	111	3	125	PF02254.18	TrkA_N	Domain	1	105	116	102.4	1.8e-29	1	CL0063
Vas1_67	156	225	155	226	PF02080.21	TrkA_C	Domain	2	69	70	42	6e-11	1	CL0582
Vas1_67	235	350	235	350	PF02254.18	TrkA_N	Domain	1	116	116	90.6	7.9e-26	1	CL0063
Vas1_67	391	439	386	452	PF02080.21	TrkA_C	Domain	9	58	70	36.2	4.1e-09	1	CL0582
Vas1_68	1	123	1	136	PF01029.18	NusB	Domain	1	134	134	92.1	3.4e-26	1	CL0633
Vas1_68	238	423	236	423	PF01189.17	Methyltr_RsmB-F	Family	3	200	200	230.8	1.1e-68	1	CL0063
Vas1_69	6	182	5	184	PF00551.19	Formyl_trans_N	Domain	2	179	181	160.7	3e-47	1	No_clan
Vas1_69	207	303	207	305	PF02911.18	Formyl_trans_C	Domain	1	98	100	97.2	5.2e-28	1	No_clan
Vas1_70	4	152	3	153	PF01327.21	Pep_deformylase	Domain	2	158	159	166.8	2.8e-49	1	No_clan
Vas1_71	40	85	40	87	PF01476.20	LysM	Domain	1	42	44	42.1	6.7e-11	1	CL0187
Vas1_72	74	278	71	279	PF02481.15	DNA_processg_A	Family	4	209	210	264.5	4.6e-79	1	CL0349
Vas1_72	316	366	305	366	PF17782.1	DprA_WH	Domain	11	61	61	43.6	2.4e-11	1	CL0123
Vas1_73	2	158	2	158	PF04361.13	DUF494	Family	1	152	152	192.4	3.9e-57	1	No_clan
Vas1_74	20	62	19	62	PF01396.19	zf-C4_Topoisom	Family	2	39	39	40.4	1.9e-10	1	CL0167
Vas1_74	72	106	71	109	PF01396.19	zf-C4_Topoisom	Family	2	36	39	55.4	3.6e-15	1	CL0167
Vas1_74	118	154	117	157	PF01396.19	zf-C4_Topoisom	Family	2	36	39	48.7	4.6e-13	1	CL0167
Vas1_74	159	177	158	188	PF01396.19	zf-C4_Topoisom	Family	2	19	39	9.7	0.71	1	CL0167
Vas1_75	101	274	100	274	PF02222.22	ATP-grasp	Family	2	171	171	177	2.4e-52	1	CL0179
Vas1_75	300	349	300	352	PF17769.1	PurK_C	Domain	1	53	56	69.5	1.5e-19	1	CL0105
Vas1_76	2	150	2	151	PF00731.20	AIRC	Domain	1	147	148	216.4	1.1e-64	1	No_clan
Vas1_77	9	185	9	185	PF01300.18	Sua5_yciO_yrdC	Family	1	179	179	162.9	5.3e-48	1	No_clan
Vas1_78	7	304	6	304	PF01218.18	Coprogen_oxidas	Family	2	296	296	440.3	2.2e-132	1	No_clan
Vas1_79	10	92	10	92	PF08501.11	Shikimate_dh_N	Domain	1	83	83	83.7	7.9e-24	1	CL0603
Vas1_79	120	195	110	197	PF01488.20	Shikimate_DH	Family	9	86	138	45.4	7.7e-12	1	CL0063
Vas1_79	241	271	241	271	PF18317.1	SDH_C	Domain	1	31	31	34.9	9.5e-09	1	No_clan
Vas1_80	5	86	5	86	PF07369.11	DUF1488	Family	1	82	82	88.6	1.9e-25	1	No_clan
Vas1_81	11	42	11	43	PF00132.24	Hexapep	Repeat	1	32	36	21.6	0.00012	1	CL0536
Vas1_81	96	129	96	131	PF00132.24	Hexapep	Repeat	1	34	36	26.4	3.8e-06	1	CL0536
Vas1_85	10	90	10	90	PF11333.8	DUF3135	Family	1	81	81	102.9	8e-30	1	No_clan
Vas1_86	2	95	2	95	PF00166.21	Cpn10	Domain	1	93	93	107.9	2e-31	1	CL0296
Vas1_87	23	523	23	525	PF00118.24	Cpn60_TCP1	Family	1	489	491	325.2	6.6e-97	1	No_clan
Vas1_89	3	321	3	321	PF03320.13	FBPase_glpX	Family	1	308	308	428.3	1.3e-128	1	CL0171
Vas1_90	1	78	1	78	PF06005.12	ZapB C	oiled-co	il	1	71	71	94.4 4.1e	-27	1 CL0225
Vas1_91	19	292	12	292	PF02219.17	MTHFR	Domain	6	287	287	337.1	8.4e-101	1	CL0086
Vas1_92	5	278	4	280	PF00696.28	AA_kinase	Family	2	239	241	147.6	4.6e-43	1	No_clan
Vas1_92	458	594	458	594	PF03447.16	NAD_binding_3	Domain	1	117	117	57.8	1.6e-15	1	CL0063
Vas1_92	602	797	602	797	PF00742.19	Homoserine_dh	Domain	1	172	173	145.5	1.4e-42	1	CL0139
Vas1_93	8	381	7	382	PF01053.20	Cys_Met_Meta_PP	Domain	2	381	382	448.9	1e-134	1	CL0061
Vas1_94	3	99	3	99	PF01340.20	MetJ	Domain	1	97	97	197.1	2.9e-59	1	CL0057
Vas1_95	11	56	11	56	PF00356.21	LacI	Domain	1	46	46	58.9	3e-16	1	CL0123
Vas1_95	68	320	67	331	PF00532.21	Peripla_BP_1	Domain	2	268	279	109.3	2.3e-31	1	CL0144
Vas1_96	67	594	66	594	PF00920.21	ILVD_EDD	Family	2	517	517	487.9	3.3e-146	1	No_clan
Vas1_97	13	133	12	168	PF01202.22	SKI	Domain	2	121	158	57	2.4e-15	1	CL0023
Vas1_98	13	457	12	457	PF02447.16	GntP_permease	Family	2	440	440	393.3	1.2e-117	1	CL0182
Vas1_99	5	197	4	198	PF01081.19	Aldolase	Domain	2	195	196	246.9	1.1e-73	1	CL0036
Vas1_101	6	319	5	319	PF07992.14	Pyr_redox_2	Domain	2	294	294	238.7	7.7e-71	1	CL0063
Vas1_101	340	450	340	451	PF02852.22	Pyr_redox_dim	Domain	1	109	110	117.1	4.2e-34	1	CL0608
Vas1_102	33	277	33	277	PF04378.13	RsmJ	Domain	1	245	245	387	2.8e-116	1	CL0063
Vas1_103	222	677	222	678	PF01432.20	Peptidase_M3	Family	1	457	458	545	1.8e-163	1	CL0126
Vas1_104	27	108	27	112	PF07681.12	DoxX	Family	1	81	85	62.7	3.7e-17	1	CL0131
Vas1_105	6	95	5	96	PF09836.9	DUF2063	Family	2	84	85	70.2	1.3e-19	1	No_clan
Vas1_106	15	277	14	280	PF05114.13	DUF692	Domain	2	260	263	342.3	1.5e-102	1	CL0036
Vas1_107	35	84	35	85	PF10048.9	DUF2282	Family	1	52	53	81.8	2.6e-23	1	No_clan
Vas1_108	10	271	10	272	PF00580.21	UvrD-helicase	Domain	1	314	315	253.6	3.2e-75	1	CL0023
Vas1_108	277	616	277	617	PF13361.6	UvrD_C	Domain	1	348	349	265.2	1e-78	1	CL0023
Vas1_109	15	211	15	213	PF01810.18	LysE	Family	1	191	193	130.8	4.1e-38	1	CL0292
Vas1_110	12	145	10	148	PF00892.20	EamA	Family	3	134	137	60.4	2e-16	1	CL0184
Vas1_111	31	189	30	195	PF00270.29	DEAD	Domain	2	171	176	71.8	5.9e-20	1	CL0023
Vas1_111	230	333	225	334	PF00271.31	Helicase_C	Family	6	110	111	70.7	1.2e-19	1	CL0023
Vas1_111	346	407	345	407	PF16124.5	RecQ_Zn_bind	Domain	2	66	66	66.3	2.9e-18	1	No_clan
Vas1_111	409	517	409	521	PF09382.10	RQC	Domain	1	109	114	124.3	1.9e-36	1	CL0123
Vas1_111	537	603	536	603	PF00570.23	HRDC	Domain	2	68	68	77.8	4.4e-22	1	CL0426
Vas1_112	2	59	1	60	PF12305.8	DUF3630	Family	36	93	94	87.5	4.8e-25	1	No_clan
Vas1_113	43	199	43	201	PF02592.15	Vut_1	Family	1	148	150	130.8	4.9e-38	1	No_clan
Vas1_114	25	305	25	307	PF02541.16	Ppx-GppA	Family	1	283	285	292.3	3.9e-87	1	CL0108
Vas1_115	33	207	33	208	PF00270.29	DEAD	Domain	1	175	176	156	8.2e-46	1	CL0023
Vas1_115	245	351	241	351	PF00271.31	Helicase_C	Family	4	111	111	107.1	6e-31	1	CL0023
Vas1_116	5	105	4	106	PF00085.20	Thioredoxin	Domain	2	102	103	110	4.8e-32	1	CL0172
Vas1_117	5	47	5	47	PF07498.12	Rho_N	Family	1	43	43	60	1.5e-16	1	CL0306
Vas1_117	52	125	51	125	PF07497.12	Rho_RNA_bind	Domain	2	73	73	109.2	6.6e-32	1	CL0021
Vas1_117	160	363	158	365	PF00006.25	ATP-synt_ab	Domain	3	211	213	77.3	1.2e-21	1	CL0023
Vas1_119	10	431	10	431	PF01977.16	UbiD	Family	1	406	406	532.6	5.7e-160	1	No_clan
Vas1_119	478	565	462	567	PF01977.16	UbiD	Family	315	403	406	61.5	6.4e-17	1	No_clan
Vas1_120	6	79	5	80	PF00111.27	Fer2	Domain	2	77	78	58.8	3.8e-16	1	CL0486
Vas1_121	22	99	4	101	PF00970.24	FAD_binding_6	Domain	22	96	99	22.2	0.00013	1	CL0076
Vas1_121	112	215	112	216	PF00175.21	NAD_binding_1	Domain	1	108	109	82.6	2.9e-23	1	CL0091
Vas1_129	26	132	26	132	PF07219.13	HemY_N	Family	1	107	107	96.8	7.9e-28	1	CL0020
Vas1_130	67	395	66	397	PF04375.14	HemX	Family	2	336	338	329.7	2.2e-98	1	No_clan
Vas1_131	14	226	13	232	PF02602.15	HEM4	Family	2	223	232	100.2	1.1e-28	1	No_clan
Vas1_132	7	213	7	215	PF01379.20	Porphobil_deam	Domain	1	202	204	279.4	1.4e-83	1	CL0177
Vas1_132	228	296	227	297	PF03900.15	Porphobil_deamC	Domain	3	74	75	71	8e-20	1	No_clan
Vas1_133	6	198	4	199	PF12633.7	Adenyl_cycl_N	Domain	3	198	199	252.1	4.1e-75	1	CL0260
Vas1_133	226	831	226	833	PF01295.18	Adenylate_cycl	Family	1	599	601	820.5	9.3e-247	1	No_clan
Vas1_134	1	100	1	101	PF01491.16	Frataxin_Cyay	Domain	1	107	108	107.3	4.1e-31	1	No_clan
Vas1_135	7	28	6	28	PF13627.6	LPAM_2	Motif	2	23	23	34.8	9.9e-09	1	CL0421
Vas1_136	31	370	30	370	PF00278.22	Orn_DAP_Arg_deC	Domain	2	98	98	93.9	5.2e-27	1	No_clan
Vas1_136	36	282	35	282	PF02784.16	Orn_Arg_deC_N	Domain	2	247	247	245.1	6.6e-73	1	CL0036
Vas1_137	5	125	5	126	PF01678.19	DAP_epimerase	Domain	1	120	121	116.6	7.1e-34	1	CL0288
Vas1_137	154	269	153	269	PF01678.19	DAP_epimerase	Domain	2	121	121	103.2	1e-29	1	CL0288
Vas1_138	6	221	4	223	PF04340.12	DUF484	Family	3	223	225	236.6	2.6e-70	1	CL0161
Vas1_139	2	84	1	84	PF02899.17	Phage_int_SAM_1	Domain	2	84	84	72.3	3.1e-20	1	CL0469
Vas1_139	106	274	105	275	PF00589.22	Phage_integrase	Family	2	171	172	165.9	7e-49	1	CL0382
Vas1_140	15	207	13	207	PF13419.6	HAD_2	Family	3	178	178	45.7	7.6e-12	1	CL0137
Vas1_141	2	177	1	186	PF03942.15	DTW	Domain	2	190	198	138.8	1.8e-40	1	No_clan
Vas1_143	2	148	2	149	PF01878.18	EVE	Domain	1	144	145	178.9	5.3e-53	1	CL0178
Vas1_144	10	267	10	267	PF08282.12	Hydrolase_3	Domain	1	255	255	217.5	2.5e-64	1	CL0137
Vas1_145	52	309	51	309	PF12146.8	Hydrolase_4	Family	2	239	239	199.9	3.6e-59	1	CL0028
Vas1_146	75	194	5	194	PF00563.20	EAL	Domain	103	238	238	38.6	8e-10	1	CL0276
Vas1_146	209	325	206	333	PF08668.12	HDOD	Domain	8	129	196	43.3	2.8e-11	1	CL0237
Vas1_147	12	58	12	59	PF01022.20	HTH_5	Domain	1	46	47	45.8	4.1e-12	1	CL0123
Vas1_148	3	101	3	102	PF00044.24	Gp_dh_N	Domain	1	100	101	112.5	9.6e-33	1	CL0063
Vas1_148	157	313	157	313	PF02800.20	Gp_dh_C	Domain	1	158	158	201.3	6.6e-60	1	CL0139
Vas1_149	30	146	25	159	PF00782.20	DSPc	Domain	9	116	133	37.1	2.3e-09	1	CL0031
Vas1_150	17	295	12	297	PF07690.16	MFS_1	Family	7	293	353	61.6	6e-17	1	CL0015
Vas1_151	2	318	1	319	PF01757.22	Acyl_transf_3	Family	7	339	340	111.8	3.6e-32	1	CL0316
Vas1_152	6	107	4	108	PF10694.9	DUF2500	Family	5	108	109	85	4.7e-24	1	No_clan
Vas1_154	2	83	1	83	PF01797.16	Y1_Tnp	Family	38	121	121	85.6	2.6e-24	1	CL0481
Vas1_155	27	204	25	204	PF07947.14	YhhN	Family	3	184	184	56.9	1.9e-15	1	No_clan
Vas1_156	3	77	3	77	PF10678.9	DUF2492	Family	1	77	77	76.3	1.7e-21	1	No_clan
Vas1_157	3	192	1	193	PF01914.17	MarC	Family	4	202	203	183.6	2.7e-54	1	CL0292
Vas1_158	3	59	3	60	PF06611.12	DUF1145	Family	1	57	58	50.5	1.5e-13	1	No_clan
Vas1_159	19	194	19	195	PF03602.15	Cons_hypoth95	Family	1	181	182	205.9	3.9e-61	1	CL0063
Vas1_160	121	182	114	182	PF02881.19	SRP54_N	Domain	5	75	75	52.5	4.2e-14	1	No_clan
Vas1_160	202	401	201	402	PF00448.22	SRP54	Domain	2	195	196	259.3	2e-77	1	CL0023
Vas1_161	18	165	18	166	PF00005.27	ABC_tran	Domain	1	136	137	122.6	1.6e-35	1	CL0023
Vas1_162	82	174	81	174	PF18075.1	FtsX_ECD	Domain	2	96	96	46.9	3.3e-12	1	CL0032
Vas1_163	14	40	14	43	PF00140.20	Sigma70_r1_2	Family	1	27	34	31.6	1.2e-07	1	No_clan
Vas1_163	53	122	53	123	PF04542.14	Sigma70_r2	Domain	1	70	71	61	6.8e-17	1	CL0123
Vas1_163	229	279	229	280	PF04545.16	Sigma70_r4	Domain	1	49	50	54.4	6.6e-15	1	CL0123
Vas1_164	11	98	8	99	PF00581.20	Rhodanese	Domain	4	106	107	46	6e-12	1	CL0031
Vas1_165	1	86	1	87	PF12122.8	Rhomboid_N	Domain	1	85	86	103.4	5.6e-30	1	CL0089
Vas1_165	133	273	132	275	PF01694.22	Rhomboid	Family	2	148	150	106.3	1.4e-30	1	CL0207
Vas1_166	33	135	33	135	PF03748.14	FliL	Family	1	103	103	64.6	1e-17	1	No_clan
Vas1_167	2	162	1	165	PF04345.13	Chor_lyase	Domain	6	165	168	132.5	1.1e-38	1	CL0122
Vas1_168	24	266	24	271	PF01040.18	UbiA	Family	1	247	252	224.4	1.4e-66	1	CL0613
Vas1_169	286	424	281	425	PF01553.21	Acyltransferase	Family	6	134	135	83.4	1.1e-23	1	CL0228
Vas1_170	1	65	1	65	PF01726.16	LexA_DNA_bind	Domain	1	65	65	100.4	3.4e-29	1	CL0123
Vas1_170	117	183	117	185	PF00717.23	Peptidase_S24	Domain	1	68	70	57.6	9e-16	1	CL0299
Vas1_171	23	183	23	184	PF01554.18	MatE	Family	1	160	161	83	1.7e-23	1	CL0222
Vas1_171	252	400	248	408	PF01554.18	MatE	Family	6	153	161	54.4	1.1e-14	1	CL0222
Vas1_172	7	326	7	326	PF07992.14	Pyr_redox_2	Domain	1	294	294	197	3.9e-58	1	CL0063
Vas1_172	346	457	346	458	PF02852.22	Pyr_redox_dim	Domain	1	109	110	103	1e-29	1	CL0608
Vas1_173	19	61	18	63	PF00440.23	TetR_N	Domain	2	43	47	37.5	1.5e-09	1	CL0123
Vas1_174	8	117	7	120	PF07226.11	DUF1422	Family	2	111	114	157.3	1.3e-46	1	No_clan
Vas1_175	10	368	10	368	PF05958.11	tRNA_U5-meth_tr	Family	1	357	357	638.4	2.8e-192	1	CL0063
Vas1_176	44	148	41	148	PF07715.15	Plug	Domain	4	108	108	94.9	4.1e-27	1	No_clan
Vas1_176	191	612	162	612	PF00593.24	TonB_dep_Rec	Family	31	470	470	148.9	4.3e-43	1	CL0193
Vas1_177	4	212	1	218	PF01902.17	Diphthami_syn_2	Family	3	211	219	91.9	4e-26	1	CL0039
Vas1_178	11	215	9	216	PF01177.22	Asp_Glu_race	Family	3	222	224	88.8	4.6e-25	1	CL0399
Vas1_188	2	154	2	155	PF03755.13	YicC_N	Family	1	150	151	140	8.2e-41	1	No_clan
Vas1_188	204	288	204	288	PF08340.11	DUF1732	Family	1	85	85	117.8	1.6e-34	1	No_clan
Vas1_189	10	140	10	141	PF01138.21	RNase_PH	Domain	1	129	132	82.2	4.6e-23	1	CL0329
Vas1_189	159	224	157	224	PF03725.15	RNase_PH_C	Domain	3	67	67	40.9	1.6e-10	1	No_clan
Vas1_190	43	161	37	180	PF00156.27	Pribosyltran	Domain	8	131	159	44.3	1.2e-11	1	CL0533
Vas1_191	9	303	8	303	PF03279.13	Lip_A_acyltrans	Family	2	295	295	238.9	6.3e-71	1	CL0228
Vas1_192	18	58	10	60	PF00440.23	TetR_N	Domain	5	45	47	39.6	3.2e-10	1	CL0123
Vas1_193	7	176	7	181	PF02441.19	Flavoprotein	Family	1	153	158	148.6	1.2e-43	1	No_clan
Vas1_193	186	370	186	371	PF04127.15	DFP	Family	1	185	186	247	1.1e-73	1	CL0063
Vas1_194	64	182	63	183	PF04002.15	RadC	Family	2	121	122	144.2	1.7e-42	1	CL0366
Vas1_195	20	159	19	159	PF00588.19	SpoU_methylase	Family	2	142	142	117.7	4.4e-34	1	CL0098
Vas1_195	163	218	163	218	PF12105.8	SpoU_methylas_C	Family	1	54	54	83.1	7.7e-24	1	CL0098
Vas1_196	28	175	26	176	PF13328.6	HD_4	Family	3	155	156	179.1	4.7e-53	1	CL0237
Vas1_196	235	345	235	346	PF04607.17	RelA_SpoT	Family	1	116	117	120.6	4.1e-35	1	CL0260
Vas1_196	389	447	389	448	PF02824.21	TGS	Family	1	59	60	67.5	7.9e-19	1	CL0072
Vas1_196	627	703	625	703	PF13291.6	ACT_4	Domain	3	80	80	51.7	9.6e-14	1	CL0070
Vas1_197	10	60	8	60	PF01192.22	RNA_pol_Rpb6	Family	3	48	49	59.1	2.9e-16	1	No_clan
Vas1_198	5	185	3	186	PF00625.21	Guanylate_kin	Domain	3	181	182	207.2	1.6e-61	1	CL0023
Vas1_199	31	409	29	419	PF00860.20	Xan_ur_permease	Family	3	379	389	75.1	4.3e-21	1	CL0062
Vas1_200	8	53	8	53	PF00356.21	LacI	Domain	1	46	46	68.2	3.7e-19	1	CL0123
Vas1_200	174	331	172	331	PF13377.6	Peripla_BP_3	Domain	3	166	166	119.4	1.9e-34	1	CL0144
Vas1_201	148	448	42	458	PF12215.8	Glyco_hydr_116N	Family	19	301	312	65.7	4.6e-18	1	CL0103
Vas1_201	509	932	508	938	PF04685.13	DUF608	Domain	2	344	361	200.3	4.9e-59	1	CL0059
Vas1_202	29	306	14	310	PF01263.20	Aldose_epim	Family	15	297	301	129.5	1.5e-37	1	CL0103
Vas1_203	22	273	22	275	PF06165.11	Glyco_transf_36	Domain	1	249	251	149.2	1.4e-43	1	CL0103
Vas1_203	306	730	306	730	PF17167.4	Glyco_hydro_36	Domain	1	423	423	446.5	7.8e-134	1	CL0059
Vas1_204	1	114	1	115	PF00005.27	ABC_tran	Domain	30	136	137	61.8	9.6e-17	1	CL0023
Vas1_204	188	240	188	240	PF17912.1	OB_MalK	Domain	1	53	53	33.8	4.6e-08	1	CL0021
Vas1_205	16	441	10	446	PF00232.18	Glyco_hydro_1	Domain	8	448	453	495.9	7.8e-149	1	CL0058
Vas1_206	104	272	102	281	PF00528.22	BPD_transp_1	Family	4	174	185	66.3	2.9e-18	1	CL0404
Vas1_207	116	316	105	325	PF00528.22	BPD_transp_1	Family	11	174	185	34.9	1.2e-08	1	CL0404
Vas1_208	45	345	42	348	PF13416.6	SBP_bac_8	Family	5	277	282	136.3	1.7e-39	1	CL0177
Vas1_209	3	48	3	48	PF00356.21	LacI	Domain	1	46	46	66.2	1.6e-18	1	CL0123
Vas1_209	168	328	168	328	PF13377.6	Peripla_BP_3	Domain	1	166	166	124.2	6.2e-36	1	CL0144
Vas1_210	331	383	331	383	PF00672.25	HAMP	Domain	1	53	53	27.2	3.7e-06	1	CL0681
Vas1_210	475	629	463	630	PF00015.21	MCPsignal	Family	17	171	172	135.1	2.1e-39	1	No_clan
Vas1_211	69	430	69	430	PF02264.15	LamB	Domain	1	379	379	240.4	5.8e-71	1	CL0193
Vas1_212	34	181	31	186	PF03167.19	UDG	Domain	5	154	155	96.8	1.2e-27	1	No_clan
Vas1_213	104	276	103	276	PF02826.19	2-Hacid_dh_C	Domain	2	178	178	137.7	2.5e-40	1	CL0063
Vas1_214	6	192	5	194	PF04222.12	DUF416	Family	2	186	188	253.7	7.8e-76	1	No_clan
Vas1_215	9	178	6	178	PF01595.20	DUF21	Domain	4	176	176	98.1	4.5e-28	1	No_clan
Vas1_215	262	313	258	314	PF00571.28	CBS	Domain	4	56	57	21.9	0.00018	1	No_clan
Vas1_216	1	90	1	90	PF00216.21	Bac_DNA_binding	Domain	1	90	90	112.9	6e-33	1	CL0548
Vas1_217	35	229	35	229	PF07356.12	DUF1481	Family	1	186	186	167.1	3.5e-49	1	No_clan
Vas1_218	1	102	1	102	PF02844.15	GARS_N	Domain	1	90	90	121.9	1.4e-35	1	CL0483
Vas1_218	103	296	103	296	PF01071.19	GARS_A	Domain	1	194	194	274.7	3.9e-82	1	CL0179
Vas1_218	332	421	331	421	PF02843.16	GARS_C	Domain	2	80	80	98.4	2.1e-28	1	CL0105
Vas1_219	19	132	19	132	PF02142.22	MGS	Domain	1	95	95	106.3	6.9e-31	1	No_clan
Vas1_219	137	461	137	461	PF01808.18	AICARFT_IMPCHas	Family	1	296	296	399.4	1e-119	1	CL0109
Vas1_221	55	95	54	95	PF02954.19	HTH_8	Domain	2	42	42	52.1	4.2e-14	1	CL0123
Vas1_222	1	271	1	285	PF01207.17	Dus	Family	25	294	310	333.1	1.4e-99	1	CL0036
Vas1_223	3	293	2	294	PF06325.13	PrmA	Family	2	295	296	347.4	6.9e-104	1	CL0063
Vas1_224	1	110	1	110	PF00289.22	Biotin_carb_N	Domain	1	110	110	146.8	3.1e-43	1	CL0483
Vas1_224	115	322	115	324	PF02786.17	CPSase_L_D2	Domain	1	209	211	278.6	2.8e-83	1	CL0179
Vas1_224	336	441	336	442	PF02785.19	Biotin_carb_C	Domain	1	107	108	127.6	1.9e-37	1	CL0105
Vas1_225	78	152	78	152	PF00364.22	Biotin_lipoyl	Domain	1	73	73	83.2	8.2e-24	1	CL0105
Vas1_226	6	141	6	143	PF01220.19	DHquinase_II	Domain	1	136	138	207.3	6.1e-62	1	No_clan
Vas1_227	31	106	29	107	PF13508.7	Acetyltransf_7	Domain	3	75	76	40.5	2.7e-10	1	CL0257
Vas1_228	23	144	21	154	PF01565.23	FAD_binding_4	Domain	3	130	139	63.1	2.3e-17	1	CL0077
Vas1_228	208	329	207	330	PF02873.16	MurB_C	Domain	2	119	120	121.9	1.4e-35	1	No_clan
Vas1_229	10	61	9	61	PF08279.12	HTH_11	Domain	3	55	55	51.4	7.4e-14	1	CL0123
Vas1_229	86	209	84	209	PF03099.19	BPL_LplA_LipB	Domain	3	131	131	72.4	3.1e-20	1	CL0040
Vas1_229	283	329	283	329	PF02237.17	BPL_C	Domain	1	48	48	37.7	1.3e-09	1	CL0206
Vas1_230	41	135	41	135	PF00581.20	Rhodanese	Domain	1	107	107	67.8	1e-18	1	CL0031
Vas1_231	9	147	6	147	PF02556.14	SecB	Family	3	142	142	183.7	1.5e-54	1	No_clan
Vas1_232	16	170	15	172	PF01210.23	NAD_Gly3P_dh_N	Family	2	155	157	159.1	8.3e-47	1	CL0063
Vas1_232	192	331	192	333	PF07479.14	NAD_Gly3P_dh_C	Domain	1	140	142	177.3	2e-52	1	CL0106
Vas1_233	9	112	9	113	PF06426.14	SATase_N	Domain	1	104	105	129.8	4.6e-38	1	No_clan
Vas1_233	193	226	193	228	PF00132.24	Hexapep	Repeat	1	34	36	35.9	3.9e-09	1	CL0536
Vas1_234	7	79	7	81	PF03551.14	PadR	Domain	1	73	75	54.6	7.8e-15	1	CL0123
Vas1_234	92	176	92	176	PF10400.9	Vir_act_alpha_C	Family	1	77	77	46.7	3.8e-12	1	CL0123
Vas1_235	129	877	128	877	PF00311.17	PEPcase	Family	2	795	795	947.1	7.1e-285	1	CL0151
Vas1_236	72	374	72	375	PF01546.28	Peptidase_M20	Family	1	206	207	119.1	2.1e-34	1	CL0035
Vas1_236	174	285	173	286	PF07687.14	M20_dimer	Domain	2	108	109	87.7	4.5e-25	1	No_clan
Vas1_237	6	148	6	149	PF01118.24	Semialdhyde_dh	Domain	1	120	121	105.2	2.8e-30	1	CL0063
Vas1_237	167	313	166	313	PF02774.18	Semialdhyde_dhC	Domain	2	184	184	56.2	4.5e-15	1	CL0139
Vas1_238	5	234	3	236	PF00696.28	AA_kinase	Family	3	239	241	119.9	1.3e-34	1	No_clan
Vas1_239	12	398	12	400	PF00764.19	Arginosuc_synth	Family	1	386	388	483.4	5.8e-145	1	CL0039
Vas1_240	6	301	6	301	PF00206.20	Lyase_1	Domain	1	312	312	289.8	2.8e-86	1	No_clan
Vas1_240	364	431	364	432	PF14698.6	ASL_C2	Domain	1	68	69	87	1.1e-24	1	No_clan
Vas1_240	503	567	471	578	PF00583.25	Acetyltransf_1	Family	33	99	117	32.1	1.1e-07	1	CL0257
Vas1_241	11	166	11	166	PF08534.10	Redoxin	Domain	1	147	147	114.2	3.9e-33	1	CL0172
Vas1_241	179	237	179	237	PF00462.24	Glutaredoxin	Domain	1	60	60	69.1	2.8e-19	1	CL0172
Vas1_242	3	61	3	62	PF00126.27	HTH_1	Domain	1	59	60	68.2	4.3e-19	1	CL0123
Vas1_242	91	293	86	294	PF03466.20	LysR_substrate	Family	6	208	209	152	1.4e-44	1	CL0177
Vas1_243	24	81	24	81	PF16177.5	ACAS_N	Family	1	55	55	71.5	4.1e-20	1	CL0378
Vas1_243	83	522	82	523	PF00501.28	AMP-binding	Family	2	422	423	318.5	5.3e-95	1	CL0378
Vas1_243	531	609	531	609	PF13193.6	AMP-binding_C	Domain	1	76	76	90.2	1.2e-25	1	CL0531
Vas1_244	33	195	33	195	PF00929.24	RNase_T	Family	1	165	165	73.2	3.6e-20	1	CL0219
Vas1_245	31	113	29	113	PF00027.29	cNMP_binding	Domain	3	89	89	48.6	6.3e-13	1	CL0029
Vas1_245	302	433	301	433	PF03445.13	DUF294	Domain	2	138	138	145	1.2e-42	1	CL0260
Vas1_245	471	604	469	604	PF10335.9	DUF294_C	Domain	3	145	145	137.3	3e-40	1	CL0291
Vas1_246	13	361	9	364	PF12832.7	MFS_1_like	Family	8	383	385	145.9	1.4e-42	1	CL0015
Vas1_247	634	748	634	748	PF12860.7	PAS_7	Domain	1	115	115	144.9	1e-42	1	CL0183
Vas1_247	788	853	788	853	PF00512.25	HisKA	Domain	1	67	67	39.7	3.8e-10	1	CL0025
Vas1_247	898	1003	897	1006	PF02518.26	HATPase_c	Domain	2	109	112	71.2	9.5e-20	1	CL0025
Vas1_247	1028	1139	1028	1140	PF00072.24	Response_reg	Domain	1	111	112	48.5	8.3e-13	1	CL0304
Vas1_249	33	296	33	314	PF00474.17	SSF	Family	1	252	406	121.6	3.5e-35	1	CL0062
Vas1_249	376	491	352	491	PF00474.17	SSF	Family	289	406	406	56.8	1.7e-15	1	CL0062
Vas1_250	9	86	9	86	PF13937.6	DUF4212	Family	1	79	79	118	1.7e-34	1	No_clan
Vas1_251	15	384	14	387	PF00999.21	Na_H_Exchanger	Family	2	375	381	185.1	1.6e-54	1	CL0064
Vas1_251	418	484	417	485	PF02080.21	TrkA_C	Domain	2	69	70	53.5	1.6e-14	1	CL0582
Vas1_252	7	120	7	120	PF00072.24	Response_reg	Domain	1	112	112	79.1	2.6e-22	1	CL0304
Vas1_252	149	203	148	204	PF00196.19	GerE	Domain	2	56	57	71.6	2.9e-20	1	CL0123
Vas1_253	38	148	37	150	PF11412.8	DsbC	Family	2	118	120	96.1	1.4e-27	1	CL0159
Vas1_253	208	404	200	407	PF02683.15	DsbD	Family	9	210	213	68.3	8.4e-19	1	CL0292
Vas1_253	487	563	483	568	PF13899.6	Thioredoxin_7	Domain	5	78	83	39.5	4.8e-10	1	CL0172
Vas1_254	5	371	5	371	PF03605.14	DcuA_DcuB	Family	1	368	368	510.8	1.8e-153	1	CL0182
Vas1_255	23	355	23	355	PF00206.20	Lyase_1	Domain	1	312	312	345.7	2.5e-103	1	No_clan
Vas1_255	421	472	421	474	PF10415.9	FumaraseC_C	Domain	1	52	54	63.2	2.2e-17	1	No_clan
Vas1_256	8	114	7	115	PF04186.13	FxsA	Family	2	108	109	122.6	7.6e-36	1	No_clan
Vas1_257	11	139	9	140	PF00588.19	SpoU_methylase	Family	17	141	142	95.7	2.7e-27	1	CL0098
Vas1_258	2	142	1	142	PF00588.19	SpoU_methylase	Family	2	142	142	108.2	3.7e-31	1	CL0098
Vas1_264	12	66	12	66	PF01381.22	HTH_3	Domain	1	55	55	48.6	6e-13	1	CL0123
Vas1_265	106	198	105	201	PF08867.11	FRG	Domain	2	93	96	72.7	3.7e-20	1	No_clan
Vas1_266	28	198	27	203	PF00004.29	AAA	Domain	2	127	132	22.1	0.00016	1	CL0023
Vas1_270	190	358	188	397	PF00589.22	Phage_integrase	Family	3	146	172	52.4	5.2e-14	1	CL0382
Vas1_271	36	167	36	167	PF16527.5	CpxA_peri	Domain	1	134	134	137.7	3e-40	1	CL0183
Vas1_271	186	238	186	239	PF00672.25	HAMP	Domain	1	52	53	40.3	2.9e-10	1	CL0681
Vas1_271	245	303	244	304	PF00512.25	HisKA	Domain	3	65	67	41.9	7.6e-11	1	CL0025
Vas1_271	352	457	349	458	PF02518.26	HATPase_c	Domain	4	110	112	69.7	2.7e-19	1	CL0025
Vas1_272	4	112	4	112	PF00072.24	Response_reg	Domain	1	112	112	97.8	4.1e-28	1	CL0304
Vas1_272	153	226	149	226	PF00486.28	Trans_reg_C	Domain	4	77	77	73.7	9.3e-21	1	CL0123
Vas1_273	42	141	38	145	PF07813.12	LTXXQ	Family	7	100	104	64	1.7e-17	1	CL0515
Vas1_274	15	206	13	206	PF01545.21	Cation_efflux	Family	3	199	199	146.6	7.6e-43	1	No_clan
Vas1_274	210	287	210	287	PF16916.5	ZT_dimer	Domain	1	79	79	83.9	6.3e-24	1	No_clan
Vas1_275	4	276	4	276	PF00365.20	PFK	Domain	1	284	284	364.7	3.1e-109	1	CL0240
Vas1_277	159	210	157	211	PF00672.25	HAMP	Domain	3	52	53	46.8	2.9e-12	1	CL0681
Vas1_277	302	455	280	458	PF00015.21	MCPsignal	Family	16	169	172	152.3	1.1e-44	1	No_clan
Vas1_278	4	190	3	191	PF00117.28	GATase	Domain	2	187	190	191.2	1.5e-56	1	CL0014
Vas1_280	22	399	16	399	PF00202.21	Aminotran_3	Domain	8	406	406	425.2	2e-127	1	CL0061
Vas1_281	1	336	1	338	PF04958.12	AstA	Domain	1	335	337	467.9	1.2e-140	1	CL0257
Vas1_282	9	458	9	464	PF00171.22	Aldedh	Family	1	453	462	402.6	1.8e-120	1	CL0099
Vas1_283	35	119	6	132	PF07063.13	DUF1338	Domain	46	136	324	68.6	5.2e-19	1	CL0104
Vas1_283	140	265	122	266	PF07063.13	DUF1338	Domain	183	323	324	89.4	2.4e-25	1	CL0104
Vas1_284	23	109	21	110	PF00027.29	cNMP_binding	Domain	3	88	89	80.5	7e-23	1	CL0029
Vas1_284	142	206	142	207	PF13545.6	HTH_Crp_2	Domain	1	59	68	49.8	2.5e-13	1	CL0123
Vas1_285	7	214	7	214	PF00485.18	PRK	Domain	1	197	197	236.8	1.7e-70	1	CL0023
Vas1_286	1	67	1	68	PF06794.12	UPF0270	Family	1	67	69	115.7	7.2e-34	1	No_clan
Vas1_287	61	301	61	302	PF00561.20	Abhydrolase_1	Domain	1	256	257	69.5	3.4e-19	1	CL0028
Vas1_288	14	115	14	115	PF09523.10	DUF2390	Family	1	107	107	92.8	1.5e-26	1	No_clan
Vas1_289	17	178	17	178	PF00005.27	ABC_tran	Domain	1	137	137	73.6	2.2e-20	1	CL0023
Vas1_289	217	293	217	302	PF12848.7	ABC_tran_Xtn	Domain	1	77	85	94.7	2.5e-27	1	CL0023
Vas1_289	328	459	328	459	PF00005.27	ABC_tran	Domain	1	137	137	93.2	1.9e-26	1	CL0023
Vas1_290	65	230	64	232	PF02525.17	Flavodoxin_2	Domain	2	196	198	138.5	2.2e-40	1	CL0042
Vas1_291	2	358	1	362	PF00999.21	Na_H_Exchanger	Family	5	378	381	214.8	1.6e-63	1	CL0064
Vas1_291	390	499	390	502	PF02254.18	TrkA_N	Domain	1	110	116	83.3	1.5e-23	1	CL0063
Vas1_292	1	52	1	60	PF09526.10	DUF2387	Family	1	52	75	70.9	7.4e-20	1	CL0167
Vas1_293	4	136	1	137	PF00254.28	FKBP_C	Domain	6	93	94	43.3	3.5e-11	1	CL0487
Vas1_294	5	307	3	308	PF01112.18	Asparaginase_2	Domain	3	305	306	360.3	7e-108	1	CL0052
Vas1_295	5	430	5	430	PF00709.21	Adenylsucc_synt	Domain	1	419	419	596.1	3.6e-179	1	CL0023
Vas1_296	76	106	72	107	PF08238.12	Sel1	Repeat	5	37	38	12.7	0.16	1	CL0020
Vas1_296	109	143	108	143	PF08238.12	Sel1	Repeat	2	38	38	24.3	3.7e-05	1	CL0020
Vas1_296	149	171	145	173	PF08238.12	Sel1	Repeat	6	30	38	2.4	270	1	CL0020
Vas1_297	7	108	6	108	PF00042.22	Globin	Domain	2	110	110	57.4	1.9e-15	1	CL0090
Vas1_297	161	257	159	259	PF00970.24	FAD_binding_6	Domain	3	97	99	41	1.8e-10	1	CL0076
Vas1_297	269	374	269	376	PF00175.21	NAD_binding_1	Domain	1	107	109	50	3.8e-13	1	CL0091
Vas1_298	1	81	1	83	PF02082.20	Rrf2	Family	1	81	83	76	2.2e-21	1	CL0123
Vas1_299	27	89	27	90	PF08461.10	HTH_12	Domain	1	65	66	46.5	2.6e-12	1	CL0123
Vas1_299	92	152	92	152	PF08206.11	OB_RNB	Domain	1	58	58	74.3	4.5e-21	1	CL0021
Vas1_299	172	246	172	246	PF17876.1	CSD2	Domain	1	74	74	89.3	1.4e-25	1	CL0021
Vas1_299	268	595	268	596	PF00773.19	RNB	Domain	1	325	326	359.1	2.3e-107	1	No_clan
Vas1_299	651	732	649	733	PF00575.23	S1	Domain	3	73	75	48	1.1e-12	1	CL0021
Vas1_300	5	79	5	81	PF08032.12	SpoU_sub_bind	Domain	1	74	76	67.4	1e-18	1	CL0101
Vas1_300	97	237	96	237	PF00588.19	SpoU_methylase	Family	2	142	142	133.2	7.1e-39	1	CL0098
Vas1_301	7	100	7	101	PF00338.22	Ribosomal_S10	Family	1	97	98	118.8	9.5e-35	1	No_clan
Vas1_302	94	182	48	185	PF00297.22	Ribosomal_L3	Family	205	290	369	59.2	3.3e-16	1	CL0575
Vas1_303	12	197	11	198	PF00573.22	Ribosomal_L4	Family	2	191	192	220.8	1.2e-65	1	No_clan
Vas1_304	9	95	9	95	PF00276.20	Ribosomal_L23	Family	1	86	86	108.7	1.4e-31	1	No_clan
Vas1_305	42	117	42	118	PF00181.23	Ribosomal_L2	Domain	1	76	77	111.7	1.2e-32	1	CL0021
Vas1_305	126	250	125	250	PF03947.18	Ribosomal_L2_C	Domain	2	126	126	187.3	1e-55	1	CL0107
Vas1_306	3	83	3	83	PF00203.21	Ribosomal_S19	Domain	1	81	81	125.7	4.7e-37	1	No_clan
Vas1_307	5	107	5	108	PF00237.19	Ribosomal_L22	Domain	1	102	103	125.6	7.9e-37	1	No_clan
Vas1_308	38	111	38	111	PF07650.17	KH_2	Domain	1	78	78	67.2	8.3e-19	1	CL0007
Vas1_308	120	202	120	202	PF00189.20	Ribosomal_S3_C	Domain	1	83	83	137.5	1.6e-40	1	No_clan
Vas1_309	4	131	4	131	PF00252.18	Ribosomal_L16	Family	1	132	132	158	1.2e-46	1	No_clan
Vas1_310	4	60	4	60	PF00831.23	Ribosomal_L29	Family	1	57	57	88	2.9e-25	1	CL0346
Vas1_311	10	77	10	77	PF00366.20	Ribosomal_S17	Domain	1	68	68	111.5	1.5e-32	1	CL0021
Vas1_312	1	123	1	123	PF00238.19	Ribosomal_L14	Domain	1	122	122	183.1	1.6e-54	1	No_clan
Vas1_313	8	37	7	37	PF00467.29	KOW	Family	2	32	32	25.8	7.2e-06	1	CL0107
Vas1_313	39	103	39	103	PF17136.4	ribosomal_L24	Family	1	65	65	84.1	6.6e-24	1	No_clan
Vas1_314	24	80	24	80	PF00281.19	Ribosomal_L5	Domain	1	57	57	100.8	3.8e-29	1	CL0652
Vas1_314	84	177	84	177	PF00673.21	Ribosomal_L5_C	Domain	1	94	94	136.6	2.4e-40	1	No_clan
Vas1_315	48	100	47	100	PF00253.21	Ribosomal_S14	Family	2	54	54	85.3	1.7e-24	1	No_clan
Vas1_316	5	129	5	130	PF00410.19	Ribosomal_S8	Domain	1	126	127	156.8	2.4e-46	1	No_clan
Vas1_317	11	82	11	82	PF00347.23	Ribosomal_L6	Domain	1	76	76	73.3	2e-20	1	No_clan
Vas1_317	91	164	90	165	PF00347.23	Ribosomal_L6	Domain	2	75	76	69.6	2.7e-19	1	No_clan
Vas1_318	1	117	1	117	PF00861.22	Ribosomal_L18p	Family	1	116	116	145.9	6.2e-43	1	CL0267
Vas1_319	12	75	12	76	PF00333.20	Ribosomal_S5	Domain	1	64	65	101	2.6e-29	1	CL0196
Vas1_319	88	158	87	158	PF03719.15	Ribosomal_S5_C	Domain	2	72	72	102.5	6e-30	1	CL0329
Vas1_320	4	54	4	54	PF00327.20	Ribosomal_L30	Domain	1	51	51	73.9	6.9e-21	1	No_clan
Vas1_321	28	143	27	144	PF00828.19	Ribosomal_L27A	Family	2	127	128	112.6	1.9e-32	1	CL0588
Vas1_322	76	418	76	418	PF00344.20	SecY	Family	1	306	306	391.5	2.6e-117	1	No_clan
Vas1_323	1	37	1	37	PF00444.18	Ribosomal_L36	Domain	1	38	38	67.2	1e-18	1	No_clan
Vas1_324	3	108	3	108	PF00416.22	Ribosomal_S13	Family	1	128	128	110.8	5.9e-32	1	CL0303
Vas1_325	19	128	19	128	PF00411.19	Ribosomal_S11	Family	1	110	110	176.5	1.7e-52	1	CL0267
Vas1_326	3	95	3	95	PF00163.19	Ribosomal_S4	Family	1	83	83	112.2	1.6e-32	1	CL0492
Vas1_326	97	143	96	143	PF01479.25	S4	Domain	2	48	48	59.6	1.7e-16	1	CL0492
Vas1_327	29	229	29	229	PF01193.24	RNA_pol_L	Domain	1	69	69	81.2	2.6e-23	1	CL0509
Vas1_327	62	157	57	179	PF01000.26	RNA_pol_A_bac	Domain	13	110	112	85.4	3.3e-24	1	No_clan
Vas1_327	246	309	243	310	PF03118.15	RNA_pol_A_CTD	Domain	3	66	67	83.3	7.6e-24	1	CL0198
Vas1_328	20	116	20	116	PF01196.19	Ribosomal_L17	Family	1	94	94	119	1.2e-34	1	No_clan
Vas1_329	12	154	7	155	PF11075.8	DUF2780	Family	5	175	176	106.3	1.9e-30	1	No_clan
Vas1_330	10	108	10	108	PF01346.18	FKBP_N	Domain	1	97	97	82.4	3.4e-23	1	No_clan
Vas1_330	116	203	114	203	PF00254.28	FKBP_C	Domain	4	94	94	93.1	1e-26	1	CL0487
Vas1_331	41	67	40	67	PF08525.11	OapA_N	Motif	2	28	28	26.6	4.1e-06	1	No_clan
Vas1_331	108	192	108	192	PF04225.12	OapA	Domain	1	85	85	109.4	6.7e-32	1	CL0187
Vas1_332	46	156	23	157	PF13673.7	Acetyltransf_10	Domain	22	125	127	55.1	6.7e-15	1	CL0257
Vas1_333	30	265	30	267	PF00149.28	Metallophos	Domain	1	202	204	36.9	5.3e-09	1	CL0163
Vas1_333	362	552	361	568	PF02872.18	5_nucleotid_C	Domain	2	147	158	69.7	3.1e-19	1	No_clan
Vas1_334	34	243	33	244	PF00590.20	TP_methylase	Domain	2	212	213	156.7	7.8e-46	1	No_clan
Vas1_335	29	257	29	257	PF01507.19	PAPS_reduct	Family	1	174	174	219.2	3.6e-65	1	CL0039
Vas1_336	26	226	24	315	PF00009.27	GTP_EFTU	Domain	3	183	194	149.1	1.1e-43	1	CL0023
Vas1_337	31	191	8	397	PF03600.16	CitMHS	Family	16	168	300	59.5	2.9e-16	1	CL0182
Vas1_337	209	276	207	278	PF02080.21	TrkA_C	Domain	3	68	70	48.2	6.9e-13	1	CL0582
Vas1_337	294	349	293	350	PF02080.21	TrkA_C	Domain	3	56	70	42.4	4.7e-11	1	CL0582
Vas1_337	410	570	370	574	PF00939.19	Na_sulph_symp	Family	300	464	472	40	2.5e-10	1	CL0182
Vas1_338	31	182	31	187	PF01583.20	APS_kinase	Domain	1	153	158	243.8	6.8e-73	1	CL0023
Vas1_339	56	274	56	275	PF10987.8	DUF2806	Family	1	220	221	271.5	6.2e-81	1	No_clan
Vas1_340	34	166	34	167	PF11736.8	DUF3299	Family	1	137	138	154.2	2e-45	1	CL0021
Vas1_341	44	227	6	229	PF12704.7	MacB_PCD	Family	47	193	195	30	6e-07	1	No_clan
Vas1_341	284	377	284	378	PF02687.21	FtsX	Family	1	95	96	42.4	7.4e-11	1	CL0404
Vas1_342	34	184	30	184	PF00005.27	ABC_tran	Domain	5	137	137	98.6	4.2e-28	1	CL0023
Vas1_343	35	149	35	149	PF10986.8	DUF2796	Family	1	115	168	113.9	7.3e-33	1	No_clan
Vas1_343	135	216	134	218	PF10986.8	DUF2796	Family	85	166	168	67.4	1.4e-18	1	No_clan
Vas1_345	26	182	23	182	PF09695.10	YtfJ_HI0045	Family	4	160	160	240.8	5e-72	1	CL0172
Vas1_346	24	86	24	86	PF06526.12	DUF1107	Family	1	63	63	81.1	4.1e-23	1	No_clan
Vas1_347	45	197	44	198	PF01625.21	PMSR	Family	2	152	153	218.1	5.8e-65	1	No_clan
Vas1_348	25	94	24	95	PF17243.2	POTRA_TamA_1	Domain	2	76	77	55.2	5.4e-15	1	CL0191
Vas1_348	106	182	99	182	PF07244.15	POTRA	Domain	6	80	80	22.1	0.00017	1	CL0191
Vas1_348	270	567	242	569	PF01103.23	Bac_surface_Ag	Family	15	321	324	110.9	8.7e-32	1	CL0193
Vas1_349	915	1251	904	1251	PF04357.13	TamB	Family	8	383	383	221	2.9e-65	1	CL0401
Vas1_350	5	111	5	113	PF06094.12	GGACT	Family	1	119	121	93.6	1.2e-26	1	CL0278
Vas1_351	33	116	33	117	PF10973.8	DUF2799	Family	1	85	86	62.3	4.2e-17	1	No_clan
Vas1_352	18	173	18	174	PF00719.19	Pyrophosphatase	Domain	1	159	160	170.9	1.8e-50	1	No_clan
Vas1_353	6	197	5	197	PF00316.20	FBPase	Domain	2	189	189	259.2	1.7e-77	1	CL0171
Vas1_354	2	101	2	103	PF01225.25	Mur_ligase	Domain	1	86	88	74.3	7.3e-21	1	CL0063
Vas1_354	108	291	108	291	PF08245.12	Mur_ligase_M	Domain	1	192	192	74.2	1.3e-20	1	No_clan
Vas1_354	311	388	311	392	PF02875.21	Mur_ligase_C	Domain	1	80	91	43.2	3.4e-11	1	No_clan
Vas1_355	12	186	10	200	PF02441.19	Flavoprotein	Family	3	125	158	87.6	6.9e-25	1	No_clan
Vas1_356	18	168	17	168	PF04751.14	DUF615	Family	2	154	154	191.2	1e-56	1	No_clan
Vas1_357	34	326	33	326	PF01523.16	PmbA_TldD	Family	2	279	279	208.9	1.4e-61	1	No_clan
Vas1_358	36	137	36	137	PF03448.17	MgtE_N	Domain	1	102	102	90	1.2e-25	1	CL0436
Vas1_358	190	257	186	259	PF00571.28	CBS	Domain	5	55	57	20.3	0.00057	1	No_clan
Vas1_358	323	444	323	445	PF01769.16	MgtE	Family	1	123	124	82.4	3.2e-23	1	No_clan
Vas1_359	4	84	3	85	PF00381.19	PTS-HPr	Domain	2	81	82	83.2	1.2e-23	1	No_clan
Vas1_360	1	284	1	284	PF03668.15	ATP_bind_2	Domain	1	284	284	381.1	3e-114	1	CL0023
Vas1_361	8	145	5	147	PF00359.22	PTS_EIIA_2	Family	4	141	144	129.7	7.5e-38	1	CL0340
Vas1_362	3	92	3	93	PF02482.19	Ribosomal_S30AE	Family	1	85	86	97.2	7.3e-28	1	No_clan
Vas1_363	4	49	4	49	PF00309.20	Sigma54_AID	Family	1	46	46	60.9	7.8e-17	1	No_clan
Vas1_363	132	321	128	321	PF04963.13	Sigma54_CBD	Domain	6	179	179	192.8	4.5e-57	1	CL0123
Vas1_363	333	491	332	491	PF04552.13	Sigma54_DBD	Domain	2	160	160	241.7	2.7e-72	1	CL0123
Vas1_364	20	166	19	166	PF00005.27	ABC_tran	Domain	2	137	137	120.9	5.2e-35	1	CL0023
Vas1_364	214	236	214	236	PF12399.8	BCA_ABC_TP_C	Family	1	23	23	34.8	1e-08	1	CL0023
Vas1_365	22	133	22	134	PF03968.14	OstA	Family	1	112	113	98.3	3.1e-28	1	CL0259
Vas1_366	11	183	9	183	PF06835.13	LptC	Family	2	176	176	162.9	5.2e-48	1	CL0259
Vas1_367	92	159	91	166	PF08282.12	Hydrolase_3	Domain	181	248	255	36.9	3.2e-09	1	CL0137
Vas1_368	40	170	39	171	PF01380.22	SIS	Domain	2	130	131	110.6	4.7e-32	1	CL0067
Vas1_368	201	257	200	258	PF00571.28	CBS	Domain	2	56	57	26.4	7.1e-06	1	No_clan
Vas1_368	267	320	267	323	PF00571.28	CBS	Domain	1	54	57	22.3	0.00013	1	No_clan
Vas1_369	5	143	3	145	PF01699.24	Na_Ca_ex	Family	3	149	151	94	8.3e-27	1	No_clan
Vas1_369	175	316	173	317	PF01699.24	Na_Ca_ex	Family	3	150	151	95.3	3.2e-27	1	No_clan
Vas1_370	23	170	22	171	PF00005.27	ABC_tran	Domain	2	136	137	102.6	2.4e-29	1	CL0023
Vas1_371	31	243	31	243	PF02405.16	MlaE	Family	1	212	212	249.2	3.2e-74	1	No_clan
Vas1_372	39	118	39	118	PF02470.20	MlaD	Family	1	81	81	67.4	9.8e-19	1	No_clan
Vas1_373	25	189	24	190	PF05494.12	MlaC	Family	2	165	166	140.6	3.9e-41	1	CL0051
Vas1_374	13	90	11	90	PF13466.6	STAS_2	Domain	3	80	80	60.8	1.2e-16	1	CL0502
Vas1_375	17	74	4	74	PF01722.18	BolA	Family	19	76	76	51.7	7.9e-14	1	No_clan
Vas1_376	11	407	7	407	PF00275.20	EPSP_synthase	Family	5	417	417	405	3.1e-121	1	CL0290
Vas1_377	58	180	52	180	PF01553.21	Acyltransferase	Family	7	135	135	103	9.6e-30	1	CL0228
Vas1_378	35	186	33	187	PF17200.4	sCache_2	Family	3	154	155	120.4	5.8e-35	1	CL0165
Vas1_378	325	503	322	506	PF00015.21	MCPsignal	Family	5	169	172	142	1.5e-41	1	No_clan
Vas1_379	46	206	46	206	PF11873.8	Mltc_N	Family	1	163	163	227.9	5.3e-68	1	No_clan
Vas1_379	211	332	209	337	PF01464.20	SLT	Domain	3	111	117	96.7	6.8e-28	1	CL0037
Vas1_380	1	88	1	88	PF04362.14	Iron_traffic	Family	1	88	88	140.6	9.8e-42	1	No_clan
Vas1_381	34	167	33	168	PF00730.25	HhH-GPD	Domain	2	107	108	76.2	2.5e-21	1	CL0198
Vas1_381	98	125	97	126	PF00633.23	HHH	Motif	2	29	30	30.3	2.4e-07	1	CL0198
Vas1_381	190	206	190	206	PF10576.9	EndIII_4Fe-2S	Domain	1	17	17	20.8	0.00035	1	No_clan
Vas1_381	232	343	231	344	PF14815.6	NUDIX_4	Domain	2	109	110	82.9	1.4e-23	1	CL0261
Vas1_382	62	232	62	233	PF02390.17	Methyltransf_4	Family	1	172	173	193.8	1.5e-57	1	CL0063
Vas1_383	133	313	107	327	PF01170.18	UPF0020	Domain	28	181	197	46.2	4.2e-12	1	CL0063
Vas1_384	21	305	21	305	PF04960.15	Glutaminase	Domain	1	286	286	369.7	8.6e-111	1	CL0013
Vas1_385	13	182	12	188	PF04055.21	Radical_SAM	Domain	2	163	167	63.1	4e-17	1	CL0036
Vas1_385	316	376	314	378	PF06969.16	HemN_C	Domain	3	64	66	29.3	6.4e-07	1	CL0123
Vas1_386	4	191	4	193	PF01725.16	Ham1p_like	Domain	1	185	187	211.2	1.2e-62	1	CL0269
Vas1_387	23	142	22	142	PF14467.6	DUF4426	Domain	2	121	121	165.9	3.2e-49	1	CL0159
Vas1_388	12	82	11	83	PF02594.16	DUF167	Domain	2	76	77	88	3.3e-25	1	No_clan
Vas1_389	10	76	9	80	PF02325.17	YGGT	Family	2	66	69	70.8	9.2e-20	1	No_clan
Vas1_389	109	173	106	174	PF02325.17	YGGT	Family	5	68	69	71.5	5.7e-20	1	No_clan
Vas1_390	6	99	5	99	PF03807.17	F420_oxidored	Family	2	97	97	81.2	6.3e-23	1	CL0063
Vas1_390	163	268	163	268	PF14748.6	P5CR_dimer	Domain	1	103	103	101.8	2.1e-29	1	CL0106
Vas1_391	9	230	3	231	PF01168.20	Ala_racemase_N	Domain	4	218	219	114.1	7e-33	1	CL0036
Vas1_392	12	270	5	272	PF00437.20	T2SSE	Family	11	271	273	154.2	3.4e-45	1	CL0023
Vas1_393	16	272	9	274	PF00437.20	T2SSE	Family	11	271	273	130.8	4.8e-38	1	CL0023
Vas1_394	4	136	3	137	PF03652.15	RuvX	Family	2	134	135	124.7	3.2e-36	1	CL0580
Vas1_395	12	174	12	174	PF02622.15	DUF179	Family	1	160	160	170.3	2.9e-50	1	No_clan
Vas1_396	2	120	2	120	PF02951.14	GSH-S_N	Domain	1	119	119	161.5	7.8e-48	1	CL0483
Vas1_396	124	296	124	298	PF02955.16	GSH-S_ATP	Domain	1	173	175	268.1	2.4e-80	1	CL0179
Vas1_397	19	236	18	237	PF04452.14	Methyltrans_RNA	Family	2	225	226	245.6	3.7e-73	1	CL0098
Vas1_398	17	110	14	117	PF10263.9	SprT-like	Domain	4	112	113	61.3	7.2e-17	1	CL0126
Vas1_398	122	161	121	162	PF17283.2	Zn_ribbon_SprT	Domain	2	37	38	34.2	1.7e-08	1	CL0167
Vas1_399	81	194	79	194	PF09955.9	DUF2189	Family	2	126	126	95.5	2.8e-27	1	No_clan
Vas1_400	4	101	3	101	PF00438.20	S-AdoMet_synt_N	Domain	2	99	99	146.1	4e-43	1	No_clan
Vas1_400	114	231	114	231	PF02772.16	S-AdoMet_synt_M	Domain	1	120	120	153.3	3.2e-45	1	No_clan
Vas1_400	233	369	233	370	PF02773.16	S-AdoMet_synt_C	Domain	1	137	138	231.7	2.2e-69	1	No_clan
Vas1_401	4	333	3	333	PF00456.21	Transketolase_N	Domain	2	334	334	549	3.2e-165	1	CL0254
Vas1_401	354	524	352	526	PF02779.24	Transket_pyr	Domain	3	176	178	160	4.4e-47	1	CL0254
Vas1_401	543	655	540	655	PF02780.20	Transketolase_C	Domain	4	124	124	74.9	4.7e-21	1	CL0591
Vas1_402	51	126	8	152	PF02837.18	Glyco_hydro_2_N	Domain	70	145	169	28.8	9.8e-07	1	CL0202
Vas1_403	1	51	1	52	PF09834.9	DUF2061	Family	1	51	52	72.3	3.3e-20	1	No_clan
Vas1_403	66	116	65	116	PF09834.9	DUF2061	Family	2	52	52	79.3	2.1e-22	1	No_clan
Vas1_404	1	142	1	142	PF00582.26	Usp	Domain	1	141	141	114.7	4.6e-33	1	CL0039
Vas1_405	135	670	134	671	PF06808.12	DctM	Family	2	415	416	248.5	1.1e-73	1	CL0182
Vas1_405	674	853	673	854	PF11874.8	DUF3394	Family	2	180	181	233.4	1.4e-69	1	No_clan
Vas1_406	30	319	30	319	PF16868.5	NMT1_3	Family	1	289	289	318.4	4.5e-95	1	CL0177
Vas1_407	7	74	6	75	PF01316.21	Arg_repressor	Domain	3	69	70	79.6	1.1e-22	1	CL0123
Vas1_407	82	147	82	150	PF02863.18	Arg_repressor_C	Domain	1	65	68	73.8	7.2e-21	1	No_clan
Vas1_408	1	145	1	145	PF00056.23	Ldh_1_N	Family	1	141	141	159.1	6.9e-47	1	CL0063
Vas1_408	147	310	147	310	PF02866.18	Ldh_1_C	Domain	1	167	167	163.5	4e-48	1	CL0341
Vas1_410	31	264	29	275	PF00348.17	polyprenyl_synt	Domain	3	245	256	244.8	7.4e-73	1	CL0613
Vas1_411	1	101	1	101	PF00829.21	Ribosomal_L21p	Family	1	101	101	133.4	2.9e-39	1	No_clan
Vas1_412	2	82	2	82	PF01016.19	Ribosomal_L27	Family	1	79	79	134.3	1.1e-39	1	No_clan
Vas1_413	4	156	4	158	PF01018.22	GTP1_OBG	Domain	1	153	155	180.5	1.6e-53	1	No_clan
Vas1_413	161	284	161	284	PF01926.23	MMR_HSR1	Family	1	114	114	80.3	1.1e-22	1	CL0023
Vas1_414	10	247	10	248	PF06738.12	ThrE	Family	1	240	241	220.9	1.6e-65	1	CL0470
Vas1_415	11	145	11	147	PF12821.7	ThrE_2	Family	1	127	129	118.3	2.3e-34	1	CL0470
Vas1_416	3	159	2	159	PF00186.19	DHFR_1	Domain	2	161	161	202.4	3.4e-60	1	CL0387
Vas1_418	8	151	7	196	PF00149.28	Metallophos	Domain	5	150	204	42	1.4e-10	1	CL0163
Vas1_419	19	103	18	104	PF04379.14	DUF525	Family	2	86	87	112.7	6.9e-33	1	CL0159
Vas1_420	9	263	8	265	PF00398.20	RrnaAD	Domain	2	263	265	261.3	7.2e-78	1	CL0063
Vas1_421	6	280	1	281	PF04166.12	PdxA	Family	18	281	282	339.3	1.7e-101	1	CL0270
Vas1_422	27	144	27	144	PF09312.11	SurA_N	Domain	1	118	118	135.6	8.1e-40	1	CL0262
Vas1_422	168	272	161	273	PF13616.6	Rotamase_3	Domain	8	115	116	75.5	4.8e-21	1	CL0487
Vas1_422	287	379	287	380	PF00639.21	Rotamase	Domain	1	96	97	78	8.3e-22	1	CL0487
Vas1_423	57	189	57	190	PF03968.14	OstA	Family	1	112	113	73.9	1.1e-20	1	CL0259
Vas1_423	296	689	295	689	PF04453.14	LptD	Family	2	387	387	380.5	1e-113	1	CL0193
Vas1_424	54	179	39	183	PF05099.13	TerB	Family	17	140	144	63.5	1.9e-17	1	CL0414
Vas1_424	221	283	221	285	PF00226.31	DnaJ	Domain	1	56	63	44.6	1.1e-11	1	CL0392
Vas1_425	8	127	7	128	PF01042.21	Ribonuc_L-PSP	Domain	2	120	121	150.5	2e-44	1	CL0534
Vas1_427	7	95	7	98	PF01948.18	PyrI	Domain	1	91	94	106	8.8e-31	1	No_clan
Vas1_427	102	150	102	150	PF02748.15	PyrI_C	Domain	1	48	48	67.5	6.8e-19	1	No_clan
Vas1_428	8	148	8	148	PF02729.21	OTCace_N	Domain	1	148	148	150.2	4.1e-44	1	No_clan
Vas1_428	155	303	154	304	PF00185.24	OTCace	Domain	2	156	157	120.2	8.3e-35	1	CL0399
Vas1_429	2	125	1	126	PF03928.14	Haem_degrading	Family	2	118	119	92.8	1.5e-26	1	CL0161
Vas1_430	16	307	15	311	PF00248.21	Aldo_ket_red	Domain	2	289	294	191.6	1.6e-56	1	No_clan
Vas1_431	2	56	1	56	PF00126.27	HTH_1	Domain	6	60	60	65.6	2.9e-18	1	CL0123
Vas1_431	82	278	80	279	PF03466.20	LysR_substrate	Family	3	208	209	115.5	2e-33	1	CL0177
Vas1_432	8	148	8	148	PF02729.21	OTCace_N	Domain	1	148	148	153.8	3e-45	1	No_clan
Vas1_432	157	330	156	331	PF00185.24	OTCace	Domain	2	156	157	189.7	3.3e-56	1	CL0399
Vas1_433	9	150	9	155	PF13638.6	PIN_4	Domain	1	127	131	123.4	7.3e-36	1	CL0280
Vas1_433	248	452	247	457	PF02562.16	PhoH	Domain	2	198	205	180.3	3e-53	1	CL0023
Vas1_434	3	53	3	53	PF18339.1	Tudor_1_RapA	Domain	1	51	51	84	4.9e-24	1	CL0049
Vas1_434	55	118	55	118	PF18337.1	Tudor_RapA	Domain	1	63	63	88.4	2.6e-25	1	CL0049
Vas1_434	174	345	165	439	PF00176.23	SNF2_N	Family	59	244	350	55.3	4.2e-15	1	CL0023
Vas1_434	497	603	492	603	PF00271.31	Helicase_C	Family	7	111	111	56.7	2.6e-15	1	CL0023
Vas1_434	607	966	607	966	PF12137.8	RapA_C	Domain	1	360	360	491	2e-147	1	No_clan
Vas1_436	22	169	22	169	PF00849.22	PseudoU_synth_2	Family	1	160	160	102.3	2.8e-29	1	CL0649
Vas1_437	23	320	6	320	PF00389.30	2-Hacid_dh	Domain	15	133	134	83.2	1.2e-23	1	CL0325
Vas1_437	109	289	109	289	PF02826.19	2-Hacid_dh_C	Domain	1	178	178	165.5	7.4e-49	1	CL0063
Vas1_438	9	148	9	148	PF06271.12	RDD	Family	1	141	141	79.1	3.4e-22	1	No_clan
Vas1_442	87	198	86	198	PF04784.14	DUF547	Family	2	123	123	85.6	2.7e-24	1	No_clan
Vas1_443	1	125	1	126	PF00694.19	Aconitase_C	Domain	1	130	131	136.5	6.3e-40	1	CL0364
Vas1_444	7	457	7	457	PF00330.20	Aconitase	Family	1	461	461	539.6	6.9e-162	1	No_clan
Vas1_445	7	356	7	356	PF00180.20	Iso_dh	Domain	1	348	348	454.1	3e-136	1	CL0270
Vas1_446	4	273	4	273	PF00682.19	HMGL-like	Domain	1	264	264	336.9	8.5e-101	1	CL0036
Vas1_446	369	498	369	499	PF08502.10	LeuA_dimer	Domain	1	132	133	105.7	1.7e-30	1	No_clan
Vas1_447	22	64	20	66	PF00440.23	TetR_N	Domain	3	45	47	36.9	2.3e-09	1	CL0123
Vas1_449	1	1021	1	1022	PF00873.19	ACR_tran	Family	1	1020	1021	538.9	2.1e-161	1	CL0322
Vas1_450	64	172	56	174	PF01569.21	PAP2	Family	8	130	136	71.9	4.3e-20	1	CL0525
Vas1_451	1	299	1	302	PF13528.6	Glyco_trans_1_3	Domain	1	317	321	140.1	9.7e-41	1	CL0113
Vas1_452	25	84	25	84	PF00126.27	HTH_1	Domain	1	60	60	67	1e-18	1	CL0123
Vas1_452	126	309	111	313	PF03466.20	LysR_substrate	Family	19	205	209	70.2	1.5e-19	1	CL0177
Vas1_453	14	466	12	467	PF00501.28	AMP-binding	Family	3	422	423	326.1	2.6e-97	1	CL0378
Vas1_454	18	183	17	186	PF02776.18	TPP_enzyme_N	Domain	2	167	172	190.3	2e-56	1	CL0254
Vas1_454	210	343	210	345	PF00205.22	TPP_enzyme_M	Domain	1	135	137	163.8	1.7e-48	1	CL0085
Vas1_454	408	557	408	557	PF02775.21	TPP_enzyme_C	Domain	1	153	153	168.7	7.4e-50	1	CL0254
Vas1_455	11	73	11	73	PF13710.6	ACT_5	Domain	1	62	62	61.5	4.9e-17	1	CL0070
Vas1_455	84	158	84	158	PF10369.9	ALS_ss_C	Family	1	74	74	89	1.8e-25	1	CL0070
Vas1_456	13	326	13	326	PF00389.30	2-Hacid_dh	Domain	1	134	134	132.9	5.5e-39	1	CL0325
Vas1_456	118	294	117	294	PF02826.19	2-Hacid_dh_C	Domain	2	178	178	178.5	7.6e-53	1	CL0063
Vas1_457	49	213	48	213	PF06026.14	Rib_5-P_isom_A	Family	2	173	173	188.6	6.8e-56	1	CL0246
Vas1_458	5	188	5	188	PF01812.20	5-FTHF_cyc-lig	Family	1	187	187	165.5	1.1e-48	1	CL0246
Vas1_459	6	87	6	97	PF05164.13	ZapA	Family	1	85	88	67.7	9.4e-19	1	No_clan
Vas1_460	14	178	11	179	PF03695.13	UPF0149	Domain	5	173	174	108.5	4.4e-31	1	No_clan
Vas1_461	4	338	3	344	PF01494.19	FAD_binding_3	Family	2	340	349	79.4	3e-22	1	CL0063
Vas1_462	5	348	4	350	PF01494.19	FAD_binding_3	Family	2	347	349	116.8	1.3e-33	1	CL0063
Vas1_463	1	63	1	63	PF06526.12	DUF1107	Family	1	63	63	95.2	1.6e-27	1	No_clan
Vas1_464	18	135	13	135	PF04073.15	tRNA_edit	Family	5	123	123	89.3	2e-25	1	No_clan
Vas1_466	7	77	7	77	PF03937.16	Sdh5	Domain	1	73	73	87.3	4.9e-25	1	No_clan
Vas1_467	10	391	10	391	PF00890.24	FAD_binding_2	Family	1	417	417	345	6.5e-103	1	CL0063
Vas1_467	440	519	439	526	PF02910.20	Succ_DH_flav_C	Domain	2	87	128	53.8	1.8e-14	1	No_clan
Vas1_468	24	91	24	92	PF04542.14	Sigma70_r2	Domain	1	70	71	67.6	5.9e-19	1	CL0123
Vas1_468	133	180	128	181	PF08281.12	Sigma70_r4_2	Domain	6	53	54	65.5	2.5e-18	1	CL0123
Vas1_469	1	90	1	91	PF03872.13	RseA_N	Domain	1	86	87	106.9	5.5e-31	1	CL0645
Vas1_469	133	185	133	185	PF03873.13	RseA_C	Domain	1	55	55	70.9	7.7e-20	1	No_clan
Vas1_470	25	194	24	202	PF03888.14	MucB_RseB	Domain	2	171	178	201.3	8.7e-60	1	CL0048
Vas1_470	216	310	214	311	PF17188.4	MucB_RseB_C	Domain	3	96	97	91.7	2.5e-26	1	No_clan
Vas1_471	16	148	12	149	PF04246.12	RseC_MucC	Family	5	129	130	105.6	1.8e-30	1	No_clan
Vas1_472	2	181	2	182	PF00009.27	GTP_EFTU	Domain	1	193	194	178.3	1.2e-52	1	CL0023
Vas1_472	205	275	205	275	PF03144.25	GTP_EFTU_D2	Domain	1	74	74	40	3.8e-10	1	CL0575
Vas1_472	399	482	398	486	PF00679.24	EFG_C	Domain	2	85	89	71.7	3.9e-20	1	CL0437
Vas1_472	487	592	487	593	PF06421.12	LepA_C	Family	1	106	107	166.3	1.9e-49	1	No_clan
Vas1_473	85	161	85	168	PF00717.23	Peptidase_S24	Domain	1	60	70	74.2	6.1e-21	1	CL0299
Vas1_473	203	268	192	269	PF10502.9	Peptidase_S26	Domain	73	137	138	34.4	1.6e-08	1	CL0299
Vas1_474	19	143	18	143	PF14622.6	Ribonucleas_3_3	Family	2	128	128	120.7	4.2e-35	1	CL0539
Vas1_474	155	222	155	222	PF00035.26	dsrm	Domain	1	67	67	53.9	2.2e-14	1	CL0196
Vas1_475	8	121	2	122	PF02421.18	FeoB_N	Domain	46	155	156	28.2	1.2e-06	1	CL0023
Vas1_475	162	239	162	240	PF07650.17	KH_2	Domain	1	77	78	74	6.2e-21	1	CL0007
Vas1_476	1	77	1	78	PF11967.8	RecO_N	Domain	1	78	80	84.4	3.9e-24	1	CL0021
Vas1_476	84	226	81	226	PF02565.15	RecO_C	Family	4	157	157	89	2.6e-25	1	CL0167
Vas1_477	6	238	5	238	PF03740.13	PdxJ	Domain	2	234	234	356.8	3.7e-107	1	CL0036
Vas1_478	5	121	5	121	PF01648.20	ACPS	Domain	1	114	114	79.6	1.8e-22	1	CL0670
Vas1_479	32	175	31	175	PF09984.9	DUF2222	Family	2	148	148	164.5	1.4e-48	1	CL0165
Vas1_479	196	246	195	247	PF00672.25	HAMP	Domain	2	52	53	27.9	2.3e-06	1	CL0681
Vas1_479	291	355	290	355	PF00512.25	HisKA	Domain	2	67	67	72.3	2.4e-20	1	CL0025
Vas1_479	402	517	402	518	PF02518.26	HATPase_c	Domain	1	111	112	99.4	1.6e-28	1	CL0025
Vas1_479	668	777	668	780	PF00072.24	Response_reg	Domain	1	109	112	96.3	1.2e-27	1	CL0304
Vas1_479	840	921	837	922	PF01627.23	Hpt	Family	2	84	85	36.9	3.1e-09	1	No_clan
Vas1_480	101	437	97	438	PF05958.11	tRNA_U5-meth_tr	Family	5	355	357	108.7	2.9e-31	1	CL0063
Vas1_481	49	190	37	191	PF13328.6	HD_4	Family	15	155	156	125.1	2e-36	1	CL0237
Vas1_481	250	359	250	361	PF04607.17	RelA_SpoT	Family	1	115	117	125	1.8e-36	1	CL0260
Vas1_481	402	461	402	461	PF02824.21	TGS	Family	1	60	60	74.7	4.4e-21	1	CL0072
Vas1_481	661	737	659	737	PF13291.6	ACT_4	Domain	4	80	80	60.2	2.2e-16	1	CL0070
Vas1_482	28	101	28	101	PF03819.17	MazG	Domain	1	74	74	96.9	5.7e-28	1	CL0231
Vas1_482	172	229	167	234	PF03819.17	MazG	Domain	10	69	74	27.8	2.1e-06	1	CL0231
Vas1_483	5	265	4	266	PF06418.14	CTP_synth_N	Domain	2	264	265	413.8	2.6e-124	1	CL0023
Vas1_483	301	535	300	535	PF00117.28	GATase	Domain	2	190	190	208.5	7.5e-62	1	CL0014
Vas1_484	4	134	4	134	PF03952.16	Enolase_N	Domain	1	131	131	192.3	3.2e-57	1	CL0227
Vas1_484	145	430	143	432	PF00113.22	Enolase_C	Domain	3	294	296	456.8	3e-137	1	CL0256
Vas1_486	30	441	29	442	PF00375.18	SDF	Family	2	389	390	326.9	1.7e-97	1	No_clan
Vas1_487	3	122	3	122	PF01743.20	PolyA_pol	Domain	1	126	126	66.7	2.5e-18	1	CL0260
Vas1_487	149	212	149	214	PF12627.7	PolyA_pol_RNAbd	Domain	1	62	64	49.2	3.3e-13	1	No_clan
Vas1_487	229	324	228	345	PF01966.22	HD	Family	2	117	122	25.9	9.3e-06	1	CL0237
Vas1_488	42	171	39	171	PF13401.6	AAA_22	Domain	4	137	137	79.5	2.8e-22	1	CL0023
Vas1_488	463	518	462	518	PF01471.18	PG_binding_1	Domain	2	57	57	35.4	9e-09	1	CL0244
Vas1_489	212	271	212	271	PF16537.5	T2SSB	Family	1	60	60	70.4	7e-20	1	CL0655
Vas1_490	32	83	29	83	PF08239.11	SH3_3	Domain	4	55	55	33.6	3.6e-08	1	CL0010
Vas1_491	26	407	26	407	PF01384.20	PHO4	Family	1	337	337	369.8	1.2e-110	1	No_clan
Vas1_492	7	223	6	225	PF01865.16	PhoU_div	Family	2	212	214	220.4	1.6e-65	1	CL0297
Vas1_493	3	197	2	197	PF01928.21	CYTH	Domain	2	179	179	106.1	1.9e-30	1	CL0273
Vas1_493	230	396	229	420	PF05235.14	CHAD	Domain	2	158	227	39.5	5.9e-10	1	No_clan
Vas1_494	204	384	200	385	PF00015.21	MCPsignal	Family	5	171	172	141.6	2.1e-41	1	No_clan
Vas1_495	40	285	38	286	PF03710.15	GlnE	Domain	3	250	251	304.7	4.7e-91	1	CL0260
Vas1_495	306	445	306	445	PF08335.11	GlnD_UR_UTase	Family	1	146	146	151.9	1.2e-44	1	CL0291
Vas1_495	562	813	561	815	PF03710.15	GlnE	Domain	2	249	251	329.7	1.1e-98	1	CL0260
Vas1_495	851	938	834	951	PF08335.11	GlnD_UR_UTase	Family	22	105	146	25.4	1.3e-05	1	CL0291
Vas1_496	13	303	10	307	PF00294.24	PfkB	Family	4	298	302	173	8.8e-51	1	CL0118
Vas1_496	345	468	344	470	PF01467.26	CTP_transf_like	Domain	2	141	143	54.8	1.2e-14	1	CL0039
Vas1_497	27	207	25	207	PF02321.18	OEP	Family	3	188	188	88.9	3.6e-25	1	CL0105
Vas1_497	233	416	231	416	PF02321.18	OEP	Family	4	188	188	107	9.7e-31	1	CL0105
Vas1_498	52	138	47	183	PF00293.28	NUDIX	Domain	5	90	131	33.4	3.9e-08	1	CL0261
Vas1_499	22	134	22	135	PF06853.12	DUF1249	Family	1	115	116	141.3	1.3e-41	1	No_clan
Vas1_500	15	206	14	206	PF00149.28	Metallophos	Domain	2	204	204	59.1	8e-16	1	CL0163
Vas1_501	8	193	7	194	PF05728.12	UPF0227	Domain	2	186	187	224	1.5e-66	1	CL0028
Vas1_502	28	171	27	173	PF02518.26	HATPase_c	Domain	2	110	112	61.5	9.7e-17	1	CL0025
Vas1_502	218	384	218	387	PF00204.25	DNA_gyraseB	Domain	1	170	174	141.6	1.7e-41	1	CL0329
Vas1_502	413	521	413	524	PF01751.22	Toprim	Family	1	100	103	40.7	2.2e-10	1	CL0413
Vas1_502	556	618	555	618	PF00986.21	DNA_gyraseB_C	Family	2	63	63	92.1	1.8e-26	1	No_clan
Vas1_503	34	469	34	471	PF00521.20	DNA_topoisoIV	Family	1	424	426	454.6	3.2e-136	1	No_clan
Vas1_503	600	636	597	642	PF03989.13	DNA_gyraseA_C	Repeat	4	42	48	6.6	5.1	1	No_clan
Vas1_503	647	699	647	699	PF03989.13	DNA_gyraseA_C	Repeat	1	48	48	37.3	1.3e-09	1	No_clan
Vas1_504	84	218	84	218	PF13365.6	Trypsin_2	Domain	1	150	150	108.9	4e-31	1	CL0124
Vas1_504	259	350	259	350	PF13180.6	PDZ_2	Domain	1	82	82	58.7	5.2e-16	1	CL0466
Vas1_506	92	228	92	228	PF13365.6	Trypsin_2	Domain	1	150	150	105.7	4e-30	1	CL0124
Vas1_506	268	358	267	358	PF13180.6	PDZ_2	Domain	2	82	82	58.7	5.4e-16	1	CL0466
Vas1_506	373	443	366	444	PF00595.24	PDZ	Domain	9	81	82	38.8	8.9e-10	1	CL0466
Vas1_507	6	140	6	141	PF06295.12	DUF1043	Family	1	122	123	145.2	8.8e-43	1	No_clan
Vas1_508	7	371	6	371	PF03969.16	AFG1_ATPase	Family	2	362	362	502.8	4.5e-151	1	CL0023
Vas1_509	15	138	14	138	PF00572.18	Ribosomal_L13	Family	2	125	125	190.8	8.6e-57	1	No_clan
Vas1_510	10	130	10	130	PF00380.19	Ribosomal_S9	Family	1	121	121	157	2.7e-46	1	CL0329
Vas1_511	5	40	1	40	PF10399.9	UCR_Fe-S_N	Motif	6	41	41	52.8	1.7e-14	1	CL0300
Vas1_511	56	175	50	178	PF00355.26	Rieske	Domain	10	86	89	45	7.7e-12	1	CL0516
Vas1_512	23	211	22	211	PF00033.19	Cytochrome_B	Domain	2	189	189	221.7	6.9e-66	1	CL0328
Vas1_512	295	396	294	396	PF00032.17	Cytochrom_B_C	Domain	2	103	103	137.7	1.5e-40	1	No_clan
Vas1_513	33	244	27	244	PF02167.15	Cytochrom_C1	Family	10	219	219	56.4	3.4e-15	1	CL0318
Vas1_514	13	87	13	87	PF13417.6	GST_N_3	Domain	1	75	75	59.9	2.4e-16	1	CL0172
Vas1_514	119	194	83	194	PF00043.25	GST_C	Domain	18	93	93	32.1	9.8e-08	1	CL0497
Vas1_515	3	142	1	142	PF04386.13	SspB	Family	22	160	160	119.6	1.1e-34	1	No_clan
Vas1_516	46	112	45	113	PF04972.17	BON	Domain	2	68	69	34.8	1.5e-08	1	No_clan
Vas1_516	123	187	122	189	PF04972.17	BON	Domain	2	67	69	54.3	1.2e-14	1	No_clan
Vas1_517	9	144	8	144	PF13580.6	SIS_2	Domain	2	138	138	117.7	3.7e-34	1	CL0067
Vas1_518	15	106	15	107	PF02021.17	UPF0102	Family	1	78	79	100.8	3.7e-29	1	CL0236
Vas1_519	41	601	40	602	PF04348.13	LppC	Family	2	533	535	519.6	1e-155	1	CL0144
Vas1_520	13	213	13	214	PF00590.20	TP_methylase	Domain	1	212	213	102.2	3.6e-29	1	No_clan
Vas1_522	5	315	4	316	PF01795.19	Methyltransf_5	Family	2	308	309	365.5	2.5e-109	1	CL0063
Vas1_523	8	103	8	104	PF04999.13	FtsL C	oiled-co	il	1	96	97 1	13.2 4.2e	-33	1 CL0225
Vas1_524	73	225	70	226	PF03717.15	PBP_dimer	Domain	4	179	180	69.2	5.5e-19	1	No_clan
Vas1_524	264	560	264	560	PF00905.22	Transpeptidase	Domain	1	306	306	274.6	9.6e-82	1	CL0013
Vas1_525	31	108	28	108	PF01225.25	Mur_ligase	Domain	5	88	88	47	2.3e-12	1	CL0063
Vas1_525	118	317	118	319	PF08245.12	Mur_ligase_M	Domain	1	190	192	170.4	4.4e-50	1	No_clan
Vas1_525	341	424	339	425	PF02875.21	Mur_ligase_C	Domain	3	90	91	72.9	1.9e-20	1	No_clan
Vas1_526	24	88	23	95	PF01225.25	Mur_ligase	Domain	2	81	88	26.3	6.8e-06	1	CL0063
Vas1_526	105	293	105	294	PF08245.12	Mur_ligase_M	Domain	1	191	192	164.1	3.7e-48	1	No_clan
Vas1_526	314	395	314	401	PF02875.21	Mur_ligase_C	Domain	1	82	91	51.8	7.5e-14	1	No_clan
Vas1_527	68	80	68	80	PF10555.9	MraY_sig1	Motif	1	13	13	25.6	5.6e-06	1	No_clan
Vas1_527	99	283	98	285	PF00953.21	Glycos_transf_4	Family	2	158	160	122.5	1.6e-35	1	No_clan
Vas1_528	113	282	113	283	PF08245.12	Mur_ligase_M	Domain	1	191	192	102.3	3.3e-29	1	No_clan
Vas1_528	305	360	303	380	PF02875.21	Mur_ligase_C	Domain	3	64	91	26.2	7.1e-06	1	No_clan
Vas1_529	24	377	23	380	PF01098.19	FTSW_RODA_SPOVE	Family	2	355	359	375.6	2.3e-112	1	CL0142
Vas1_530	2	137	1	138	PF03033.20	Glyco_transf_28	Family	3	138	139	158	1.4e-46	1	CL0113
Vas1_530	177	330	176	340	PF04101.16	Glyco_tran_28_C	Domain	2	157	167	115.1	3e-33	1	CL0113
Vas1_531	25	121	24	123	PF01225.25	Mur_ligase	Domain	2	86	88	101.9	1.8e-29	1	CL0063
Vas1_531	127	307	127	307	PF08245.12	Mur_ligase_M	Domain	1	192	192	100.3	1.4e-28	1	No_clan
Vas1_531	328	417	327	418	PF02875.21	Mur_ligase_C	Domain	2	90	91	81.8	3.2e-23	1	No_clan
Vas1_532	53	122	52	122	PF08478.10	POTRA_1	Domain	2	69	69	63.4	1.8e-17	1	CL0191
Vas1_532	126	238	126	238	PF03799.15	FtsQ	Family	1	117	117	79.4	3.7e-22	1	No_clan
Vas1_533	73	149	73	150	PF02491.20	SHS2_FTSA	Domain	1	78	79	96.9	6.5e-28	1	CL0319
Vas1_533	195	369	195	369	PF14450.6	FtsA	Domain	1	103	103	83.1	1.5e-23	1	CL0108
Vas1_534	14	173	13	174	PF00091.25	Tubulin	Domain	2	196	197	136.2	1.5e-39	1	CL0566
Vas1_534	222	316	222	317	PF12327.8	FtsZ_C	Domain	1	94	95	122.5	6.5e-36	1	CL0442
Vas1_535	1	266	1	267	PF03331.13	LpxC	Family	8	269	270	350.3	7.5e-105	1	CL0329
Vas1_536	19	85	8	94	PF05258.12	DciA	Family	13	79	89	45.3	8.4e-12	1	CL0424
Vas1_537	7	403	6	403	PF07517.14	SecA_DEAD	Domain	2	290	290	445	1.1e-133	1	CL0023
Vas1_537	232	359	231	359	PF01043.20	SecA_PP_bind	Domain	2	111	111	132.6	8.7e-39	1	No_clan
Vas1_537	617	829	617	830	PF07516.13	SecA_SW	Family	1	198	199	218.3	1e-64	1	No_clan
Vas1_537	889	907	889	907	PF02810.15	SEC-C	Family	1	19	19	39.6	3.5e-10	1	No_clan
Vas1_538	5	125	3	128	PF00293.28	NUDIX	Domain	3	129	131	70	1.9e-19	1	CL0261
Vas1_539	16	139	16	139	PF01113.20	DapB_N	Domain	1	124	124	136.5	5e-40	1	CL0063
Vas1_539	142	278	142	278	PF05173.14	DapB_C	Domain	1	121	121	148.3	9.6e-44	1	CL0139
Vas1_541	5	132	4	132	PF00988.22	CPSase_sm_chain	Domain	2	128	128	183	1.8e-54	1	CL0364
Vas1_541	197	372	195	373	PF00117.28	GATase	Domain	3	189	190	161.3	2.3e-47	1	CL0014
Vas1_542	128	334	128	335	PF02786.17	CPSase_L_D2	Domain	1	210	211	242.7	2.6e-72	1	CL0179
Vas1_542	427	547	426	547	PF02787.19	CPSase_L_D3	Domain	2	122	122	138.7	1.2e-40	1	CL0123
Vas1_542	673	874	673	876	PF02786.17	CPSase_L_D2	Domain	1	209	211	125.3	2.3e-36	1	CL0179
Vas1_542	956	1041	955	1041	PF02142.22	MGS	Domain	2	95	95	57.5	1.1e-15	1	No_clan
Vas1_543	6	114	5	114	PF16884.5	ADH_N_2	Family	2	108	108	108.2	1.8e-31	1	CL0296
Vas1_543	159	289	158	291	PF00107.26	ADH_zinc_N	Family	2	127	130	78.2	5.3e-22	1	CL0063
Vas1_544	4	63	4	63	PF00126.27	HTH_1	Domain	1	60	60	65.9	2.2e-18	1	CL0123
Vas1_544	90	257	87	260	PF03466.20	LysR_substrate	Family	4	173	209	106.6	1.1e-30	1	CL0177
Vas1_545	30	150	30	167	PF02690.15	Na_Pi_cotrans	Family	1	108	139	82.6	2.7e-23	1	No_clan
Vas1_545	218	327	216	340	PF02690.15	Na_Pi_cotrans	Family	3	102	139	68.7	5.4e-19	1	No_clan
Vas1_546	30	151	30	183	PF02690.15	Na_Pi_cotrans	Family	1	108	139	77.1	1.3e-21	1	No_clan
Vas1_546	218	332	216	355	PF02690.15	Na_Pi_cotrans	Family	3	107	139	70.7	1.3e-19	1	No_clan
Vas1_547	7	65	6	65	PF00126.27	HTH_1	Domain	2	60	60	57	1.3e-15	1	CL0123
Vas1_547	96	286	89	289	PF03466.20	LysR_substrate	Family	9	200	209	34.8	1e-08	1	CL0177
Vas1_548	23	67	22	68	PF01022.20	HTH_5	Domain	2	46	47	62.4	2.6e-17	1	CL0123
Vas1_549	2	84	2	84	PF01649.18	Ribosomal_S20p	Family	1	82	82	97.3	6.1e-28	1	No_clan
Vas1_550	21	477	21	481	PF03023.14	MurJ	Family	1	449	452	481.4	2.2e-144	1	CL0222
Vas1_551	12	167	10	167	PF06574.12	FAD_syn	Family	3	158	158	193.2	2.5e-57	1	CL0039
Vas1_551	184	306	184	306	PF01687.17	Flavokinase	Domain	1	111	111	132.4	8.1e-39	1	No_clan
Vas1_552	28	645	27	646	PF00133.22	tRNA-synt_1	Family	2	601	602	724.8	6.7e-218	1	CL0039
Vas1_552	690	846	690	847	PF08264.13	Anticodon_1	Domain	1	151	152	92.6	2.3e-26	1	CL0258
Vas1_552	903	930	902	931	PF06827.14	zf-FPG_IleRS	Domain	2	29	30	27.8	1.7e-06	1	CL0167
Vas1_553	19	161	18	162	PF01252.18	Peptidase_A8	Family	2	140	141	134.7	2.5e-39	1	No_clan
Vas1_554	3	137	1	138	PF00254.28	FKBP_C	Domain	6	93	94	46.3	4e-12	1	CL0487
Vas1_555	3	284	3	285	PF02401.18	LYTB	Family	1	263	264	307	9.7e-92	1	No_clan
Vas1_556	4	89	4	116	PF01451.21	LMWPc	Domain	1	92	142	49.5	5.4e-13	1	CL0031
Vas1_557	5	176	1	176	PF02554.14	CstA	Family	8	179	375	124.2	5.7e-36	1	CL0062
Vas1_557	328	437	326	438	PF13722.6	CstA_5TM	Domain	4	115	116	72.7	3e-20	1	No_clan
Vas1_558	28	108	28	109	PF10973.8	DUF2799	Family	1	85	86	73.7	1.2e-20	1	No_clan
Vas1_559	47	172	37	173	PF13580.6	SIS_2	Domain	13	137	138	50.1	2.7e-13	1	CL0067
Vas1_560	4	366	3	366	PF03702.14	AnmK	Family	2	366	366	536.7	2.8e-161	1	CL0108
Vas1_561	11	284	4	300	PF00933.21	Glyco_hydro_3	Domain	17	295	319	284.1	1.5e-84	1	CL0058
Vas1_562	5	112	4	113	PF00072.24	Response_reg	Domain	2	111	112	84.7	4.6e-24	1	CL0304
Vas1_562	143	235	142	236	PF04397.15	LytTR	Domain	2	97	98	79.9	1.2e-22	1	CL0049
Vas1_563	24	194	24	194	PF07694.12	5TM-5TMR_LYT	Domain	1	169	169	204.6	7e-61	1	CL0315
Vas1_563	281	351	236	352	PF13492.6	GAF_3	Domain	64	127	129	30.5	3.9e-07	1	CL0161
Vas1_563	366	444	366	444	PF06580.13	His_kinase	Family	1	78	78	95.4	1.9e-27	1	No_clan
Vas1_564	43	342	20	343	PF00793.20	DAHP_synth_1	Domain	8	274	275	339.1	1.3e-101	1	CL0036
Vas1_565	9	87	9	87	PF01817.21	CM_2	Domain	1	75	75	76.1	2e-21	1	No_clan
Vas1_565	131	344	123	345	PF02153.17	PDH	Family	33	257	258	104.8	3.6e-30	1	CL0063
Vas1_566	215	310	214	310	PF01551.22	Peptidase_M23	Family	2	96	96	102.1	1.5e-29	1	CL0105
Vas1_567	22	191	22	191	PF00005.27	ABC_tran	Domain	1	137	137	99.3	2.6e-28	1	CL0023
Vas1_567	230	306	230	312	PF12848.7	ABC_tran_Xtn	Domain	1	79	85	48.8	5.5e-13	1	CL0023
Vas1_567	340	473	339	473	PF00005.27	ABC_tran	Domain	2	137	137	87	1.6e-24	1	CL0023
Vas1_568	150	202	145	227	PF00760.18	Cucumo_coat	Domain	80	132	170	23.4	3.8e-05	1	CL0055
Vas1_568	404	467	401	467	PF14718.6	SLT_L	Domain	4	67	68	82.8	1.4e-23	1	No_clan
Vas1_568	481	590	479	594	PF01464.20	SLT	Domain	4	110	117	102.4	1.2e-29	1	CL0037
Vas1_569	9	94	8	95	PF01371.19	Trp_repressor	Domain	2	87	88	102.3	1.1e-29	1	CL0123
Vas1_570	1	149	1	150	PF01931.18	NTPase_I-T	Family	11	162	163	173	4e-51	1	CL0269
Vas1_571	270	320	270	322	PF00672.25	HAMP	Domain	1	51	53	23.8	4.4e-05	1	CL0681
Vas1_571	332	495	331	495	PF00990.21	GGDEF	Domain	2	161	161	140.6	3.5e-41	1	CL0276
Vas1_571	515	747	512	747	PF00563.20	EAL	Domain	2	238	238	208.8	8.4e-62	1	CL0276
Vas1_572	39	298	38	309	PF13416.6	SBP_bac_8	Family	2	270	282	90.7	1.4e-25	1	CL0177
Vas1_573	12	91	12	91	PF01817.21	CM_2	Domain	1	75	75	61.3	8.7e-17	1	No_clan
Vas1_573	109	290	109	291	PF00800.18	PDT	Family	1	182	183	197	2.4e-58	1	CL0177
Vas1_574	3	92	3	94	PF02482.19	Ribosomal_S30AE	Family	1	84	86	80.7	1e-22	1	No_clan
Vas1_575	60	270	50	283	PF00497.20	SBP_bac_3	Domain	12	211	225	78.1	6.5e-22	1	CL0177
Vas1_575	308	419	306	426	PF01464.20	SLT	Domain	3	110	117	54.4	8.9e-15	1	CL0037
Vas1_576	26	233	26	235	PF13525.6	YfiO	Domain	1	201	203	265.2	3.6e-79	1	CL0020
Vas1_577	18	65	18	65	PF01479.25	S4	Domain	1	48	48	27.8	1.5e-06	1	CL0492
Vas1_577	93	241	92	242	PF00849.22	PseudoU_synth_2	Family	2	159	160	106.6	1.3e-30	1	CL0649
Vas1_578	19	239	18	239	PF02578.15	Cu-oxidase_4	Family	2	231	231	256.9	1.7e-76	1	CL0663
Vas1_579	17	68	17	69	PF02861.20	Clp_N	Family	1	52	53	49.6	3e-13	1	No_clan
Vas1_579	94	145	94	145	PF02861.20	Clp_N	Family	1	53	53	51.2	1e-13	1	No_clan
Vas1_579	204	335	202	339	PF00004.29	AAA	Domain	3	126	132	50.2	3.4e-13	1	CL0023
Vas1_579	342	444	342	445	PF17871.1	AAA_lid_9	Domain	1	103	104	123.6	2.8e-36	1	CL0671
Vas1_579	596	759	596	760	PF07724.14	AAA_2	Domain	1	170	171	194.4	1.6e-57	1	CL0023
Vas1_579	766	845	766	846	PF10431.9	ClpB_D2-small	Domain	1	80	81	88	3.1e-25	1	CL0671
Vas1_583	2	260	1	262	PF00459.25	Inositol_P	Family	3	270	272	235	1.1e-69	1	CL0171
Vas1_584	5	158	4	158	PF00588.19	SpoU_methylase	Family	2	142	142	113.3	9.9e-33	1	CL0098
Vas1_585	1	83	1	83	PF02082.20	Rrf2	Family	1	83	83	97.4	4.5e-28	1	CL0123
Vas1_586	5	368	5	369	PF00266.19	Aminotran_5	Domain	1	370	371	301.2	9.3e-90	1	CL0061
Vas1_587	2	125	2	127	PF01592.16	NifU_N	Family	1	126	129	189.9	1.6e-56	1	CL0233
Vas1_588	1	103	1	103	PF01521.20	Fe-S_biosyn	Family	1	111	111	93.5	9e-27	1	No_clan
Vas1_589	2	70	2	70	PF00226.31	DnaJ	Domain	1	62	63	31.4	1.5e-07	1	CL0392
Vas1_589	87	163	87	163	PF07743.13	HSCB_C	Domain	1	76	76	63.1	2.6e-17	1	No_clan
Vas1_590	22	601	21	602	PF00012.20	HSP70	Family	2	598	599	618.2	1.2e-185	1	CL0108
Vas1_591	14	91	11	92	PF00111.27	Fer2	Domain	5	77	78	54.5	8.3e-15	1	CL0486
Vas1_592	1	64	1	64	PF04384.13	Fe-S_assembly	Family	1	64	64	116	8.1e-34	1	No_clan
Vas1_593	5	81	5	81	PF12404.8	DUF3663	Family	1	77	77	111.4	1.5e-32	1	No_clan
Vas1_593	109	422	108	423	PF00883.21	Peptidase_M17	Domain	2	310	311	346.9	1e-103	1	CL0035
Vas1_594	4	138	4	138	PF00334.19	NDK	Domain	1	135	135	194.7	5.9e-58	1	No_clan
Vas1_595	109	283	108	288	PF04055.21	Radical_SAM	Domain	2	165	167	57.1	2.8e-15	1	CL0036
Vas1_596	20	79	19	80	PF13413.6	HTH_25	Domain	2	61	62	63	1.7e-17	1	CL0123
Vas1_596	238	311	238	311	PF13464.6	DUF4115	Domain	1	74	74	73.9	8.8e-21	1	No_clan
Vas1_597	14	354	12	355	PF04551.14	GcpE	Family	3	350	351	440.9	3.2e-132	1	No_clan
Vas1_598	1	302	1	302	PF13393.6	tRNA-synt_His	Domain	2	310	310	151.6	2.8e-44	1	CL0040
Vas1_598	329	410	319	411	PF03129.20	HGTP_anticodon	Domain	14	93	94	38	1.4e-09	1	CL0458
Vas1_599	15	204	15	204	PF09976.9	TPR_21	Family	1	193	193	187.6	1.8e-55	1	CL0020
Vas1_600	76	310	75	311	PF13360.6	PQQ_2	Domain	2	236	237	177.6	3e-52	1	CL0186
Vas1_601	5	119	4	119	PF01926.23	MMR_HSR1	Family	2	114	114	94.6	3.8e-27	1	CL0023
Vas1_601	208	325	207	325	PF01926.23	MMR_HSR1	Family	2	114	114	87	9e-25	1	CL0023
Vas1_601	381	460	381	461	PF14714.6	KH_dom-like	Domain	1	79	80	86.3	1.3e-24	1	No_clan
Vas1_603	10	103	10	103	PF13742.6	tRNA_anti_2	Domain	1	95	95	105.5	1.3e-30	1	CL0021
Vas1_603	126	440	126	441	PF02601.15	Exonuc_VII_L	Family	1	303	304	329.6	2.2e-98	1	No_clan
Vas1_604	8	473	8	473	PF00478.25	IMPDH	Domain	1	345	345	534.2	1.2e-160	1	CL0036
Vas1_604	95	140	86	143	PF00571.28	CBS	Domain	7	52	57	38.4	1.3e-09	1	No_clan
Vas1_604	149	201	149	205	PF00571.28	CBS	Domain	1	51	57	20.7	0.00041	1	No_clan
Vas1_605	12	191	11	193	PF00117.28	GATase	Domain	2	188	190	147.4	4e-43	1	CL0014
Vas1_605	212	286	202	304	PF02540.17	NAD_synthase	Domain	11	85	242	31	1.3e-07	1	CL0039
Vas1_605	425	516	425	516	PF00958.22	GMP_synt_C	Domain	1	92	92	145.2	4.6e-43	1	No_clan
Vas1_606	8	117	8	118	PF00072.24	Response_reg	Domain	1	111	112	89.1	2e-25	1	CL0304
Vas1_606	139	191	138	193	PF00196.19	GerE	Domain	2	54	57	64.6	4.4e-18	1	CL0123
Vas1_607	32	277	31	287	PF12974.7	Phosphonate-bd	Family	2	234	243	124.6	4.9e-36	1	CL0177
Vas1_607	369	434	368	436	PF00512.25	HisKA	Domain	3	65	67	31	1.9e-07	1	CL0025
Vas1_607	480	586	478	588	PF02518.26	HATPase_c	Domain	3	110	112	51.4	1.3e-13	1	CL0025
Vas1_608	82	164	53	166	PF00581.20	Rhodanese	Domain	30	105	107	37	3.9e-09	1	CL0031
Vas1_608	202	307	194	309	PF00581.20	Rhodanese	Domain	9	105	107	48.1	1.4e-12	1	CL0031
Vas1_609	20	106	6	108	PF14691.6	Fer4_20	Domain	23	111	113	62.5	2.8e-17	1	CL0344
Vas1_609	119	401	119	411	PF07992.14	Pyr_redox_2	Domain	1	284	294	105.1	4e-30	1	CL0063
Vas1_609	489	547	489	548	PF13534.6	Fer4_17	Domain	1	60	61	22.4	0.00013	1	CL0344
Vas1_610	7	85	5	85	PF02754.16	CCG	Family	4	85	85	27.4	2.9e-06	1	No_clan
Vas1_610	121	203	120	204	PF02754.16	CCG	Family	2	84	85	33.4	3.8e-08	1	No_clan
Vas1_611	62	178	62	181	PF09335.11	SNARE_assoc	Family	1	117	120	89.5	2.1e-25	1	No_clan
Vas1_612	58	344	53	365	PF13416.6	SBP_bac_8	Family	6	267	282	81.7	7.7e-23	1	CL0177
Vas1_614	1	129	1	130	PF00005.27	ABC_tran	Domain	17	136	137	94.9	5.8e-27	1	CL0023
Vas1_615	28	89	26	89	PF01066.21	CDP-OH_P_transf	Family	3	66	66	39.8	5.7e-10	1	No_clan
Vas1_616	4	58	4	60	PF00571.28	CBS	Domain	1	55	57	50	3e-13	1	No_clan
Vas1_616	79	128	77	131	PF00571.28	CBS	Domain	3	53	57	46.9	2.8e-12	1	No_clan
Vas1_617	3	345	3	345	PF02547.15	Queuosine_synth	Family	1	325	325	440.4	3.6e-132	1	No_clan
Vas1_618	14	367	10	369	PF01702.18	TGT	Family	3	348	350	517.9	1.3e-155	1	No_clan
Vas1_619	21	98	20	99	PF02699.15	YajC	Family	2	79	80	90.8	3.8e-26	1	No_clan
Vas1_620	1	92	1	92	PF13721.6	SecD-TM1	Family	11	103	103	95.7	1.9e-27	1	No_clan
Vas1_620	107	130	104	130	PF07549.14	Sec_GG	Motif	5	28	28	26	4.6e-06	1	No_clan
Vas1_620	425	586	419	597	PF02355.16	SecD_SecF	Family	13	176	189	69.8	1.9e-19	1	CL0322
Vas1_621	35	60	33	60	PF07549.14	Sec_GG	Motif	3	28	28	40.9	9.1e-11	1	No_clan
Vas1_621	111	293	107	295	PF02355.16	SecD_SecF	Family	5	187	189	237.9	5.4e-71	1	CL0322
Vas1_622	45	304	31	304	PF03372.23	Exo_endo_phos	Domain	22	233	233	38.6	8.4e-10	1	CL0530
Vas1_623	47	136	26	136	PF00583.25	Acetyltransf_1	Family	31	117	117	56.5	3e-15	1	CL0257
Vas1_624	182	289	165	321	PF07914.11	DUF1679	Family	256	366	414	37.9	9.2e-10	1	CL0016
Vas1_625	33	273	33	274	PF03411.13	Peptidase_M74	Family	1	238	239	309.5	1.5e-92	1	CL0170
Vas1_627	8	55	8	58	PF12838.7	Fer4_7	Domain	1	49	52	28.2	2.1e-06	1	CL0344
Vas1_628	80	355	80	357	PF01136.19	Peptidase_U32	Family	1	231	233	322.4	1.2e-96	1	No_clan
Vas1_628	372	452	370	452	PF16325.5	Peptidase_U32_C	Domain	3	82	82	72.3	2.9e-20	1	No_clan
Vas1_629	1	298	1	299	PF04381.12	RdgC	Family	1	297	298	408.8	1.3e-122	1	No_clan
Vas1_630	5	116	5	117	PF00072.24	Response_reg	Domain	1	111	112	100.2	7.5e-29	1	CL0304
Vas1_630	151	225	149	225	PF00486.28	Trans_reg_C	Domain	2	77	77	97.3	3.9e-28	1	CL0123
Vas1_631	7	91	6	91	PF11808.8	PhoR	Family	2	86	86	98.7	1.8e-28	1	No_clan
Vas1_631	99	196	98	196	PF00989.25	PAS	Domain	2	113	113	36	5.7e-09	1	CL0183
Vas1_631	205	271	205	272	PF00512.25	HisKA	Domain	1	66	67	55.1	5.7e-15	1	CL0025
Vas1_631	318	427	317	429	PF02518.26	HATPase_c	Domain	2	110	112	85	4.8e-24	1	CL0025
Vas1_632	23	277	16	278	PF12849.7	PBP_like_2	Family	9	281	282	110.5	1.2e-31	1	CL0177
Vas1_633	20	302	20	303	PF02541.16	Ppx-GppA	Family	1	284	285	282.1	5.2e-84	1	CL0108
Vas1_634	7	109	7	110	PF13089.6	PP_kinase_N	Domain	1	106	107	106.5	8e-31	1	No_clan
Vas1_634	119	319	118	322	PF02503.17	PP_kinase	Domain	2	199	202	167.2	3.4e-49	1	No_clan
Vas1_634	330	494	329	496	PF17941.1	PP_kinase_C_1	Domain	2	165	167	235.7	1.9e-70	1	CL0479
Vas1_634	502	673	502	673	PF13090.6	PP_kinase_C	Domain	1	172	172	233.9	7.3e-70	1	CL0479
Vas1_635	536	723	528	724	PF00528.22	BPD_transp_1	Family	28	184	185	43.6	2.6e-11	1	CL0404
Vas1_636	318	540	316	547	PF00528.22	BPD_transp_1	Family	3	178	185	54.8	9.5e-15	1	CL0404
Vas1_637	41	197	41	197	PF00005.27	ABC_tran	Domain	1	137	137	107	1.1e-30	1	CL0023
Vas1_638	23	108	22	110	PF01895.19	PhoU	Domain	2	87	89	76.3	1.9e-21	1	CL0297
Vas1_638	126	210	125	210	PF01895.19	PhoU	Domain	2	89	89	60.4	1.8e-16	1	CL0297
Vas1_639	1	203	1	204	PF03932.14	CutC	Domain	1	201	202	277.7	4.4e-83	1	CL0036
Vas1_640	1	72	1	74	PF07130.12	YebG	Family	1	72	74	108.6	1e-31	1	No_clan
Vas1_641	2	808	1	808	PF04257.14	Exonuc_V_gamma	Family	2	768	768	988.3	2.4e-297	1	CL0023
Vas1_641	838	1073	836	1074	PF17946.1	RecC_C	Domain	3	198	199	193	4.7e-57	1	CL0236
Vas1_642	12	438	8	440	PF00580.21	UvrD-helicase	Domain	7	313	315	199.4	1e-58	1	CL0023
Vas1_642	513	822	443	826	PF13361.6	UvrD_C	Domain	35	343	349	67.5	1.3e-18	1	CL0023
Vas1_642	962	1166	948	1193	PF12705.7	PDDEXK_1	Domain	35	204	255	29.1	8.6e-07	1	CL0236
Vas1_643	234	401	231	476	PF13604.6	AAA_30	Domain	6	146	192	110.4	8.9e-32	1	CL0023
Vas1_643	624	670	623	671	PF13538.6	UvrD_C_2	Domain	2	51	52	48.1	7.4e-13	1	CL0023
Vas1_645	25	267	25	269	PF00696.28	AA_kinase	Family	1	239	241	85.6	3.9e-24	1	No_clan
Vas1_645	331	413	303	413	PF00583.25	Acetyltransf_1	Family	31	117	117	27.1	3.8e-06	1	CL0257
Vas1_646	47	124	47	125	PF11012.8	DUF2850	Family	1	78	79	79.3	2e-22	1	No_clan
Vas1_647	46	253	22	254	PF03562.17	MltA	Domain	22	224	225	129.5	1.5e-37	1	No_clan
Vas1_647	274	350	273	351	PF06725.11	3D	Domain	2	74	75	73.2	1.5e-20	1	CL0199
Vas1_648	23	208	12	269	PF00899.21	ThiF	Domain	8	164	244	134.4	4.1e-39	1	CL0063
Vas1_649	20	139	19	140	PF02657.15	SufE	Family	2	121	122	159.1	3.8e-47	1	CL0233
Vas1_650	1	354	1	354	PF00266.19	Aminotran_5	Domain	15	371	371	467.6	2.6e-140	1	CL0061
Vas1_651	3	169	3	171	PF01965.24	DJ-1_PfpI	Domain	1	163	165	136.6	6.8e-40	1	CL0014
Vas1_652	31	168	31	171	PF02558.16	ApbA	Family	1	149	152	107.2	5.7e-31	1	CL0063
Vas1_652	195	315	195	318	PF08546.11	ApbA_C	Family	1	122	125	111	4.2e-32	1	CL0106
Vas1_653	29	259	28	259	PF03502.13	Channel_Tsx	Family	2	245	245	304.7	5.6e-91	1	CL0193
Vas1_654	4	127	3	187	PF02190.16	LON_substr_bdg	Family	2	134	208	49.3	5.3e-13	1	CL0178
Vas1_655	36	158	35	158	PF14344.6	DUF4397	Family	2	121	121	64.9	1.1e-17	1	No_clan
Vas1_655	143	241	142	252	PF14344.6	DUF4397	Family	3	93	121	36.6	6.6e-09	1	No_clan
Vas1_655	255	376	255	376	PF14344.6	DUF4397	Family	1	121	121	69.2	5.1e-19	1	No_clan
Vas1_656	33	99	32	101	PF04542.14	Sigma70_r2	Domain	2	69	71	54.5	7.2e-15	1	CL0123
Vas1_656	139	186	138	187	PF04545.16	Sigma70_r4	Domain	2	49	50	55.1	3.8e-15	1	CL0123
Vas1_657	136	203	121	207	PF12973.7	Cupin_7	Domain	22	87	91	52.5	3.4e-14	1	CL0029
Vas1_658	25	398	25	399	PF07690.16	MFS_1	Family	1	349	353	55	5.9e-15	1	CL0015
Vas1_659	22	177	21	179	PF00160.21	Pro_isomerase	Domain	2	156	158	150.4	4.7e-44	1	CL0475
Vas1_660	28	186	28	186	PF03923.13	Lipoprotein_16	Family	1	159	159	148.5	1.2e-43	1	No_clan
Vas1_661	42	164	39	188	PF08468.11	MTS_N	Family	8	127	156	26.8	4.4e-06	1	No_clan
Vas1_661	200	371	199	372	PF05175.14	MTS	Domain	2	168	169	177.8	1.2e-52	1	CL0063
Vas1_662	10	83	10	83	PF01722.18	BolA	Family	1	76	76	105.4	1.3e-30	1	No_clan
Vas1_663	1	256	1	256	PF05896.11	NQRA	Family	1	257	257	374.4	2.6e-112	1	CL0105
Vas1_663	261	310	261	311	PF11973.8	NQRA_SLBB	Domain	1	50	51	72	4.7e-20	1	CL0072
Vas1_664	41	406	40	406	PF03116.15	NQR2_RnfD_RnfE	Family	2	292	292	360.9	5.2e-108	1	No_clan
Vas1_665	112	207	112	208	PF04205.14	FMN_bind	Domain	1	68	69	52.8	4.3e-14	1	No_clan
Vas1_666	9	195	7	195	PF02508.14	Rnf-Nqr	Family	3	174	174	208.9	5e-62	1	No_clan
Vas1_667	4	196	4	197	PF02508.14	Rnf-Nqr	Family	1	173	174	198.8	6.6e-59	1	No_clan
Vas1_668	43	116	39	116	PF00111.27	Fer2	Domain	5	78	78	40.1	2.6e-10	1	CL0486
Vas1_668	205	267	194	268	PF00970.24	FAD_binding_6	Domain	44	97	99	33	5.6e-08	1	CL0076
Vas1_668	278	386	278	388	PF00175.21	NAD_binding_1	Domain	1	106	109	59	6.2e-16	1	CL0091
Vas1_669	31	311	31	312	PF02424.15	ApbE	Family	1	257	258	286.4	2.1e-85	1	No_clan
Vas1_670	22	63	22	64	PF04400.13	NqrM	Family	1	42	43	76.1	1.2e-21	1	No_clan
Vas1_671	22	108	22	109	PF16732.5	ComP_DUS	Domain	1	86	87	56.9	2.9e-15	1	CL0327
Vas1_672	2	22	1	25	PF07963.12	N_methyl	Motif	4	24	27	29.9	2.6e-07	1	No_clan
Vas1_672	41	155	40	161	PF12019.8	GspH	Domain	2	105	109	32.8	7.3e-08	1	CL0327
Vas1_676	19	517	19	517	PF03806.13	ABG_transport	Family	1	502	502	708	4.6e-213	1	CL0182
Vas1_677	23	273	23	274	PF00756.20	Esterase	Domain	1	250	251	212	1.1e-62	1	CL0028
Vas1_678	33	159	32	160	PF08240.12	ADH_N	Domain	2	108	109	90.2	7.4e-26	1	CL0296
Vas1_678	202	326	202	361	PF00107.26	ADH_zinc_N	Family	1	119	130	92.9	1.5e-26	1	CL0063
Vas1_679	11	62	7	63	PF00126.27	HTH_1	Domain	8	59	60	60.6	1e-16	1	CL0123
Vas1_679	89	287	87	289	PF03466.20	LysR_substrate	Family	3	207	209	157.6	2.7e-46	1	CL0177
Vas1_680	9	154	7	154	PF14437.6	MafB19-deam	Family	3	138	138	117.5	3.5e-34	1	CL0109
Vas1_681	41	275	41	275	PF00497.20	SBP_bac_3	Domain	1	225	225	86.5	1.7e-24	1	CL0177
Vas1_681	308	409	301	413	PF01464.20	SLT	Domain	11	112	117	75.5	2.5e-21	1	CL0037
Vas1_682	35	150	35	150	PF18076.1	FGAR-AT_N	Domain	1	115	115	144.9	9.3e-43	1	No_clan
Vas1_682	171	220	171	220	PF18072.1	FGAR-AT_linker	Domain	1	50	50	83.8	9.1e-24	1	No_clan
Vas1_682	432	589	431	591	PF02769.22	AIRS_C	Domain	2	154	156	95	4.9e-27	1	No_clan
Vas1_682	835	967	827	970	PF02769.22	AIRS_C	Domain	11	152	156	53.5	2.8e-14	1	No_clan
Vas1_682	1041	1294	1041	1296	PF13507.6	GATase_5	Domain	1	258	260	352.9	8.1e-106	1	CL0014
Vas1_683	6	175	4	176	PF11810.8	DUF3332	Family	3	170	171	140.4	4.5e-41	1	No_clan
Vas1_684	1	71	1	71	PF12286.8	DUF3622	Family	1	71	71	119.7	5.1e-35	1	No_clan
Vas1_685	9	62	8	62	PF14056.6	DUF4250	Family	3	55	55	77.6	5.1e-22	1	No_clan
Vas1_686	1	67	1	67	PF06786.12	UPF0253	Family	1	65	65	123.1	4e-36	1	No_clan
Vas1_687	95	459	94	459	PF00587.25	tRNA-synt_2b	Domain	2	179	179	145.7	1.4e-42	1	CL0040
Vas1_687	257	378	257	379	PF04073.15	tRNA_edit	Family	1	122	123	91.2	5.1e-26	1	No_clan
Vas1_687	475	568	475	569	PF03129.20	HGTP_anticodon	Domain	1	93	94	76.4	1.4e-21	1	CL0458
Vas1_688	20	141	19	141	PF01980.16	TrmO	Family	2	119	119	152.6	4.9e-45	1	No_clan
Vas1_688	157	219	156	219	PF18389.1	TrmO_C	Domain	2	65	65	68.3	4.5e-19	1	CL0136
Vas1_689	20	527	20	527	PF03806.13	ABG_transport	Family	1	502	502	735.3	2.5e-221	1	CL0182
Vas1_690	18	145	17	146	PF02639.14	DUF188	Family	2	129	130	163.4	1.9e-48	1	CL0280
Vas1_692	13	117	4	117	PF13302.7	Acetyltransf_3	Domain	29	138	138	64.2	2e-17	1	CL0257
Vas1_693	3	340	2	340	PF12069.8	DUF3549	Family	2	338	338	443.3	5.2e-133	1	No_clan
Vas1_694	8	101	6	102	PF04287.12	DUF446	Family	3	97	98	112.5	7.7e-33	1	No_clan
Vas1_695	11	170	10	170	PF00849.22	PseudoU_synth_2	Family	2	160	160	109	2.3e-31	1	CL0649
Vas1_696	14	282	11	282	PF13292.6	DXP_synthase_N	Family	4	273	273	395.4	1.1e-118	1	CL0254
Vas1_696	319	478	317	481	PF02779.24	Transket_pyr	Domain	3	173	178	122.2	1.8e-35	1	CL0254
Vas1_696	495	611	495	611	PF02780.20	Transketolase_C	Domain	1	124	124	103.2	8.4e-30	1	CL0591
Vas1_697	29	269	27	280	PF00348.17	polyprenyl_synt	Domain	3	239	256	197.5	1.9e-58	1	CL0613
Vas1_698	11	61	11	62	PF02609.16	Exonuc_VII_S	Family	1	51	52	65.2	4e-18	1	No_clan
Vas1_699	99	214	96	245	PF01618.16	MotA_ExbB	Family	4	124	127	86.7	9.9e-25	1	No_clan
Vas1_700	7	56	2	56	PF13677.6	MotB_plug	Domain	6	58	58	66.6	1e-18	1	No_clan
Vas1_700	194	292	193	292	PF00691.20	OmpA	Family	2	95	95	55.8	4.6e-15	1	No_clan
Vas1_701	58	158	20	160	PF02926.17	THUMP	Domain	35	137	144	79.5	2.6e-22	1	No_clan
Vas1_701	175	368	175	369	PF02568.14	ThiI	Family	1	196	197	230.2	1.6e-68	1	CL0039
Vas1_702	8	67	8	67	PF00126.27	HTH_1	Domain	1	60	60	75	3.2e-21	1	CL0123
Vas1_702	91	291	89	293	PF03466.20	LysR_substrate	Family	3	207	209	133.8	5e-39	1	CL0177
Vas1_703	2	101	2	116	PF12697.7	Abhydrolase_6	Domain	1	95	220	32.3	1.4e-07	1	CL0028
Vas1_704	15	106	15	106	PF04241.15	DUF423	Family	1	88	88	101.7	2e-29	1	No_clan
Vas1_705	2	71	1	71	PF18125.1	RlmM_FDX	Domain	2	71	71	103.2	7.4e-30	1	No_clan
Vas1_705	188	283	186	298	PF01728.19	FtsJ	Family	3	98	177	26.9	4.6e-06	1	CL0063
Vas1_706	12	132	9	150	PF12146.8	Hydrolase_4	Family	4	130	239	46.5	2.6e-12	1	CL0028
Vas1_707	4	161	4	164	PF02739.16	5_3_exonuc_N	Domain	1	156	159	107.5	6.1e-31	1	CL0280
Vas1_707	165	254	165	256	PF01367.20	5_3_exonuc	Domain	1	92	97	79.2	2.7e-22	1	CL0464
Vas1_708	4	109	3	111	PF14793.6	DUF4478	Domain	2	107	109	167.4	7.3e-50	1	No_clan
Vas1_708	187	326	187	326	PF03641.14	Lysine_decarbox	Family	1	132	132	122.3	1.3e-35	1	CL0349
Vas1_708	330	450	330	451	PF11892.8	DUF3412	Family	1	120	121	190.8	6.8e-57	1	CL0349
Vas1_709	363	516	361	517	PF00990.21	GGDEF	Domain	3	160	161	131.1	3e-38	1	CL0276
Vas1_711	21	130	21	130	PF14819.6	QueF_N	Domain	1	110	110	166.6	1.8e-49	1	CL0334
Vas1_711	194	268	194	272	PF14489.6	QueF	Domain	1	77	81	95	2.3e-27	1	CL0334
Vas1_712	8	179	6	179	PF07348.12	Syd	Family	3	175	175	231.1	6.2e-69	1	CL0526
Vas1_713	2	256	1	256	PF10071.9	DUF2310	Family	2	255	255	379.2	7.9e-114	1	No_clan
Vas1_714	33	269	33	269	PF03180.14	Lipoprotein_9	Family	1	236	236	321	3.2e-96	1	CL0177
Vas1_715	13	197	13	198	PF00528.22	BPD_transp_1	Family	1	184	185	81.8	4.9e-23	1	CL0404
Vas1_716	21	169	21	169	PF00005.27	ABC_tran	Domain	1	137	137	122.4	1.8e-35	1	CL0023
Vas1_716	268	339	267	339	PF09383.10	NIL	Domain	2	73	73	77.1	7e-22	1	CL0070
Vas1_717	107	176	106	177	PF13242.6	Hydrolase_like	Domain	2	74	75	42.1	6.8e-11	1	CL0137
Vas1_718	6	51	6	51	PF00356.21	LacI	Domain	1	46	46	69.2	1.9e-19	1	CL0123
Vas1_718	168	309	167	313	PF13377.6	Peripla_BP_3	Domain	2	154	166	63.8	2.3e-17	1	CL0144
Vas1_719	11	43	10	43	PF00367.20	PTS_EIIB	Domain	2	34	34	49.1	2.7e-13	1	No_clan
Vas1_719	112	404	111	405	PF02378.18	PTS_EIIC	Family	2	323	324	112	2.9e-32	1	CL0493
Vas1_720	33	376	33	378	PF00128.24	Alpha-amylase	Domain	1	335	337	424.4	4.1e-127	1	CL0058
Vas1_721	114	188	101	211	PF08291.11	Peptidase_M15_3	Domain	23	93	111	25.8	8.9e-06	1	CL0170
Vas1_724	43	258	42	258	PF16576.5	HlyD_D23	Domain	2	214	214	104.9	3.2e-30	1	CL0105
Vas1_725	4	1008	3	1009	PF00873.19	ACR_tran	Family	2	1020	1021	914.7	6.4e-275	1	CL0322
Vas1_726	347	395	346	398	PF00672.25	HAMP	Domain	2	50	53	23.9	3.9e-05	1	CL0681
Vas1_726	485	643	472	645	PF00015.21	MCPsignal	Family	12	170	172	130.3	6.3e-38	1	No_clan
Vas1_727	24	86	21	86	PF12840.7	HTH_20	Domain	4	61	61	45.4	6.4e-12	1	CL0123
Vas1_728	11	324	8	325	PF03773.13	ArsP_1	Family	4	293	294	202.1	1e-59	1	No_clan
Vas1_730	11	183	9	193	PF02588.15	YitT_membrane	Family	3	177	207	110.5	6.9e-32	1	No_clan
Vas1_731	38	312	37	313	PF00149.28	Metallophos	Domain	2	203	204	48.3	1.6e-12	1	CL0163
Vas1_731	464	610	406	615	PF02872.18	5_nucleotid_C	Domain	44	151	158	32.8	7.1e-08	1	No_clan
Vas1_732	8	385	8	385	PF00464.19	SHMT	Domain	1	399	399	610.1	1.3e-183	1	CL0061
Vas1_733	5	62	3	62	PF00126.27	HTH_1	Domain	3	60	60	66.7	1.3e-18	1	CL0123
Vas1_733	88	287	86	289	PF03466.20	LysR_substrate	Family	3	206	209	142.6	1e-41	1	CL0177
Vas1_734	16	352	16	353	PF07690.16	MFS_1	Family	1	352	353	133.9	6.2e-39	1	CL0015
Vas1_735	20	67	5	67	PF16881.5	LIAS_N	Family	62	108	108	34.7	1.8e-08	1	No_clan
Vas1_735	85	245	82	246	PF04055.21	Radical_SAM	Domain	4	166	167	68.4	9.2e-19	1	CL0036
Vas1_736	58	158	50	158	PF03099.19	BPL_LplA_LipB	Domain	21	131	131	31.5	1.4e-07	1	CL0040
Vas1_737	12	92	11	92	PF04359.14	DUF493	Domain	2	84	84	100.4	6.2e-29	1	CL0070
Vas1_738	34	263	28	264	PF00768.20	Peptidase_S11	Domain	6	240	241	302.2	2.4e-90	1	CL0013
Vas1_738	283	372	283	373	PF07943.13	PBP5_C	Domain	1	90	91	75.7	2.6e-21	1	No_clan
Vas1_739	81	170	80	170	PF03330.18	DPBB_1	Domain	2	83	83	99.6	8.7e-29	1	CL0199
Vas1_739	187	258	186	259	PF05036.13	SPOR	Domain	2	75	76	46.6	3.4e-12	1	No_clan
Vas1_740	24	367	21	368	PF01098.19	FTSW_RODA_SPOVE	Family	4	358	359	373.3	1.2e-111	1	CL0142
Vas1_741	65	240	64	241	PF03717.15	PBP_dimer	Domain	2	179	180	165.3	1.7e-48	1	No_clan
Vas1_741	272	616	272	616	PF00905.22	Transpeptidase	Domain	1	306	306	237.8	1.6e-70	1	CL0013
Vas1_742	1	154	1	154	PF02590.17	SPOUT_MTase	Family	1	154	154	164.5	1.7e-48	1	CL0098
Vas1_743	11	104	8	104	PF02410.15	RsfS	Family	4	99	99	94.9	3.1e-27	1	CL0260
Vas1_744	20	189	20	189	PF06144.13	DNA_pol3_delta	Family	1	174	174	150.4	4.1e-44	1	CL0023
Vas1_744	214	332	213	336	PF14840.6	DNA_pol3_delt_C	Family	2	120	125	118.2	2.6e-34	1	CL0604
Vas1_745	50	161	38	161	PF04390.12	LptE	Family	19	107	107	43.9	3.1e-11	1	CL0342
Vas1_746	14	172	13	174	PF00133.22	tRNA-synt_1	Family	2	179	602	90.6	7.1e-26	1	CL0039
Vas1_746	221	403	221	403	PF13603.6	tRNA-synt_1_2	Domain	1	185	185	265.9	1.4e-79	1	CL0039
Vas1_746	417	570	410	589	PF00133.22	tRNA-synt_1	Family	417	559	602	36.7	1.4e-09	1	CL0039
Vas1_746	617	649	607	657	PF00133.22	tRNA-synt_1	Family	563	594	602	29.7	2e-07	1	CL0039
Vas1_746	699	818	696	823	PF08264.13	Anticodon_1	Domain	4	147	152	49.6	4.1e-13	1	CL0258
Vas1_747	17	153	13	153	PF07295.11	DUF1451	Family	5	147	147	165.1	1e-48	1	CL0167
Vas1_748	223	470	221	477	PF00795.22	CN_hydrolase	Family	3	253	261	141.6	2.8e-41	1	No_clan
Vas1_749	76	133	76	135	PF00571.28	CBS	Domain	1	55	57	35.4	1.1e-08	1	No_clan
Vas1_749	147	196	141	197	PF00571.28	CBS	Domain	7	56	57	28.6	1.4e-06	1	No_clan
Vas1_749	213	288	212	290	PF03471.17	CorC_HlyC	Domain	2	79	81	78.4	3.1e-22	1	No_clan
Vas1_750	18	143	13	143	PF02130.17	UPF0054	Family	6	128	128	140	3.5e-41	1	CL0126
Vas1_751	120	323	119	323	PF02562.16	PhoH	Domain	2	205	205	313.8	4.1e-94	1	CL0023
Vas1_752	4	104	4	104	PF00919.20	UPF0004	Family	1	98	98	100.1	5.5e-29	1	CL0304
Vas1_752	151	325	151	325	PF04055.21	Radical_SAM	Domain	1	167	167	95.7	3.8e-27	1	CL0036
Vas1_752	381	440	378	440	PF01938.20	TRAM	Domain	4	62	62	60.5	1.1e-16	1	CL0021
Vas1_754	2	1013	1	1015	PF00873.19	ACR_tran	Family	2	1019	1021	495.6	2.4e-148	1	CL0322
Vas1_755	65	270	56	274	PF16576.5	HlyD_D23	Domain	18	207	214	50.5	1.5e-13	1	CL0105
Vas1_756	14	57	14	59	PF00440.23	TetR_N	Domain	1	45	47	52	4.5e-14	1	CL0123
Vas1_756	82	199	82	201	PF14246.6	TetR_C_7	Domain	1	117	119	74.7	5.9e-21	1	CL0174
Vas1_757	22	146	21	147	PF00358.20	PTS_EIIA_1	Domain	2	126	127	165.8	3.4e-49	1	CL0105
Vas1_758	4	126	3	126	PF05524.13	PEP-utilisers_N	Family	2	116	116	108.2	2.5e-31	1	No_clan
Vas1_758	152	222	151	224	PF00391.23	PEP-utilizers	Family	2	70	73	71.5	3.4e-20	1	CL0364
Vas1_758	251	540	250	542	PF02896.18	PEP-utilizers_C	Domain	2	292	294	411.3	1.9e-123	1	CL0151
Vas1_759	3	82	2	83	PF00381.19	PTS-HPr	Domain	2	81	82	94.3	4e-27	1	No_clan
Vas1_760	10	299	8	300	PF00291.25	PALP	Family	3	293	294	227.7	2e-67	1	CL0063
Vas1_761	13	229	13	229	PF07264.11	EI24	Family	1	178	178	130.3	8.7e-38	1	No_clan
Vas1_762	162	290	162	290	PF04354.13	ZipA_C	Domain	1	128	128	153.4	2.7e-45	1	No_clan
Vas1_763	8	319	3	319	PF01653.18	DNA_ligase_aden	Domain	6	318	318	440	4.2e-132	1	CL0078
Vas1_763	323	399	322	400	PF03120.16	DNA_ligase_OB	Domain	2	78	79	121.1	1.4e-35	1	CL0021
Vas1_763	408	435	408	435	PF03119.16	DNA_ligase_ZBD	Domain	1	27	27	36.9	2.7e-09	1	No_clan
Vas1_763	447	502	446	503	PF14520.6	HHH_5	Domain	2	56	57	23.9	4.8e-05	1	CL0198
Vas1_763	511	574	511	574	PF12826.7	HHH_2	Motif	1	64	64	78	4.1e-22	1	CL0198
Vas1_763	594	667	593	669	PF00533.26	BRCT	Family	2	77	79	45.5	7.5e-12	1	CL0459
Vas1_767	59	147	59	148	PF01957.18	NfeD	Family	1	83	84	52.1	6.6e-14	1	CL0021
Vas1_768	26	195	25	208	PF01145.25	Band_7	Family	2	176	178	120.7	6.8e-35	1	CL0433
Vas1_768	242	303	241	304	PF16200.5	Band_7_C	Family	2	62	63	29.2	7e-07	1	No_clan
Vas1_769	6	107	5	108	PF00085.20	Thioredoxin	Domain	2	102	103	52.5	3.9e-14	1	CL0172
Vas1_769	124	190	124	190	PF14559.6	TPR_19	Domain	1	68	68	54.1	1.6e-14	1	CL0020
Vas1_769	195	284	195	284	PF14561.6	TPR_20	Domain	1	90	90	98.2	2.6e-28	1	CL0020
Vas1_771	4	186	3	190	PF00106.25	adh_short	Domain	2	189	195	126.8	6.9e-37	1	CL0063
Vas1_772	3	225	3	227	PF01370.21	Epimerase	Family	1	239	241	77.3	1.2e-21	1	CL0063
Vas1_772	253	299	253	299	PF08338.11	DUF1731	Family	1	47	47	52.5	3.3e-14	1	No_clan
Vas1_773	22	243	22	243	PF07556.11	DUF1538	Family	1	211	211	228.5	5.1e-68	1	No_clan
Vas1_774	21	245	21	247	PF07556.11	DUF1538	Family	1	209	211	232.1	4.1e-69	1	No_clan
Vas1_776	78	125	76	127	PF00571.28	CBS	Domain	3	51	57	30.7	3.1e-07	1	No_clan
Vas1_778	1	162	1	165	PF12850.7	Metallophos_2	Domain	1	161	165	91.7	5.6e-26	1	CL0163
Vas1_779	21	169	21	169	PF17323.2	ToxS	Family	1	148	148	208.8	2.7e-62	1	No_clan
Vas1_780	30	106	28	106	PF00486.28	Trans_reg_C	Domain	2	77	77	74	7.6e-21	1	CL0123
Vas1_781	30	176	30	187	PF13589.6	HATPase_c_3	Domain	1	123	137	48.4	8.1e-13	1	CL0025
Vas1_781	228	631	219	633	PF00183.18	HSP90	Family	74	485	517	426.5	1.7e-127	1	No_clan
Vas1_782	5	185	5	187	PF00406.22	ADK	Domain	1	149	151	199.1	3.8e-59	1	CL0023
Vas1_782	123	158	123	158	PF05191.14	ADK_lid	Domain	1	36	36	57.7	8.1e-16	1	No_clan
Vas1_783	6	318	5	319	PF00762.19	Ferrochelatase	Domain	2	316	317	355.2	2.8e-106	1	CL0043
Vas1_784	3	72	1	80	PF02357.19	NusG	Domain	20	87	95	41.8	1.2e-10	1	CL0439
Vas1_785	48	166	48	167	PF13537.6	GATase_7	Domain	1	122	123	140.9	1.8e-41	1	CL0052
Vas1_785	211	366	211	369	PF00733.21	Asn_synthase	Domain	1	143	355	190.2	8.3e-56	1	CL0039
Vas1_786	3	348	3	352	PF00999.21	Na_H_Exchanger	Family	2	371	381	135.2	2.4e-39	1	CL0064
Vas1_786	388	504	388	505	PF02254.18	TrkA_N	Domain	1	115	116	66.8	1.9e-18	1	CL0063
Vas1_787	86	390	85	391	PF00480.20	ROK	Family	2	293	294	251.9	8.8e-75	1	CL0108
Vas1_788	51	374	50	376	PF01979.20	Amidohydro_1	Domain	2	342	344	126.5	1.4e-36	1	CL0034
Vas1_789	11	353	11	353	PF02378.18	PTS_EIIC	Family	1	324	324	214.7	1.6e-63	1	CL0493
Vas1_789	440	473	440	473	PF00367.20	PTS_EIIB	Domain	1	34	34	49.6	1.9e-13	1	No_clan
Vas1_790	28	337	27	338	PF00749.21	tRNA-synt_1c	Domain	2	313	314	419.6	5.9e-126	1	CL0039
Vas1_790	340	529	340	529	PF03950.18	tRNA-synt_1c_C	Domain	1	174	174	215.9	3.4e-64	1	No_clan
Vas1_791	4	121	4	121	PF13793.6	Pribosyltran_N	Domain	1	116	116	169.1	2.7e-50	1	CL0533
Vas1_791	204	313	163	314	PF14572.6	Pribosyl_synth	Domain	74	183	184	107.9	5.8e-31	1	CL0533
Vas1_792	87	144	87	145	PF00288.26	GHMP_kinases_N	Family	1	65	66	33.2	4.5e-08	1	CL0329
Vas1_792	195	258	186	262	PF08544.13	GHMP_kinases_C	Family	13	80	85	32.8	6.9e-08	1	CL0677
Vas1_793	47	203	46	203	PF03550.14	LolB	Family	2	153	153	137.2	4.4e-40	1	CL0048
Vas1_794	48	196	48	196	PF05201.15	GlutR_N	Domain	1	146	146	170.2	2.2e-50	1	No_clan
Vas1_794	212	346	211	346	PF01488.20	Shikimate_DH	Family	2	138	138	166	4.6e-49	1	CL0063
Vas1_794	360	456	360	457	PF00745.20	GlutR_dimer	Domain	1	96	97	76	2.4e-21	1	No_clan
Vas1_795	13	205	12	205	PF03462.18	PCRF	Domain	2	193	193	261.6	4.5e-78	1	No_clan
Vas1_795	218	323	213	323	PF00472.20	RF-1	Family	6	116	116	130.7	2.2e-38	1	CL0337
Vas1_796	10	78	8	78	PF17827.1	PrmC_N	Domain	3	71	71	76.1	2.4e-21	1	No_clan
Vas1_796	115	246	112	278	PF13847.6	Methyltransf_31	Domain	4	113	152	54.6	1e-14	1	CL0063
Vas1_797	2	123	2	123	PF04247.12	SirB	Family	1	120	120	127.4	2.9e-37	1	No_clan
Vas1_798	34	184	32	185	PF13369.6	Transglut_core2	Family	3	154	155	142.9	5.9e-42	1	CL0125
Vas1_798	187	259	187	259	PF13371.6	TPR_9	Repeat	1	73	73	82.2	2.2e-23	1	CL0020
Vas1_799	10	274	2	276	PF00793.20	DAHP_synth_1	Domain	10	273	275	233.4	2.3e-69	1	CL0036
Vas1_800	38	259	38	260	PF00149.28	Metallophos	Domain	1	203	204	75.5	7.6e-21	1	CL0163
Vas1_800	368	512	366	514	PF02872.18	5_nucleotid_C	Domain	3	156	158	119	2.2e-34	1	No_clan
Vas1_801	31	145	24	147	PF04073.15	tRNA_edit	Family	8	121	123	77.4	9e-22	1	No_clan
Vas1_802	18	245	18	246	PF09839.9	DUF2066	Family	1	230	232	215.3	7.6e-64	1	No_clan
Vas1_803	15	116	14	117	PF09842.9	DUF2069	Family	2	103	104	116.8	4.6e-34	1	No_clan
Vas1_804	5	133	2	138	PF03358.15	FMN_red	Domain	4	144	155	44.7	1.1e-11	1	CL0042
Vas1_805	6	113	6	113	PF03960.15	ArsC	Family	1	64	64	63.7	1.1e-17	1	CL0172
Vas1_806	85	271	82	272	PF01435.18	Peptidase_M48	Domain	4	195	196	97.5	8.6e-28	1	CL0126
Vas1_806	367	429	366	433	PF14559.6	TPR_19	Domain	2	64	68	32	1.3e-07	1	CL0020
Vas1_807	6	72	4	72	PF01206.17	TusA	Domain	3	70	70	49	3.9e-13	1	CL0397
Vas1_808	20	345	18	346	PF01594.16	AI-2E_transport	Family	3	326	327	246.3	4.4e-73	1	No_clan
Vas1_809	36	255	32	256	PF02743.18	dCache_1	Domain	5	248	249	93.1	2.2e-26	1	CL0165
Vas1_809	290	344	290	344	PF00672.25	HAMP	Domain	1	53	53	40.1	3.6e-10	1	CL0681
Vas1_809	428	590	420	591	PF00015.21	MCPsignal	Family	9	171	172	148.1	2.1e-43	1	No_clan
Vas1_810	7	134	6	135	PF00578.21	AhpC-TSA	Domain	2	123	124	121.1	2.4e-35	1	CL0172
Vas1_811	3	78	3	78	PF13740.6	ACT_6	Domain	1	76	76	79.2	1.7e-22	1	CL0070
Vas1_812	2	288	1	289	PF00701.22	DHDPS	Domain	2	288	289	354.4	2.8e-106	1	CL0036
Vas1_813	35	335	35	336	PF06804.11	Lipoprotein_18	Family	1	318	319	316.9	1.2e-94	1	CL0209
Vas1_815	25	177	23	179	PF02557.17	VanY	Family	3	131	133	115.1	1.9e-33	1	CL0170
Vas1_816	64	373	64	374	PF01546.28	Peptidase_M20	Family	1	206	207	152.5	1.2e-44	1	CL0035
Vas1_816	177	284	177	285	PF07687.14	M20_dimer	Domain	1	108	109	80.4	8.2e-23	1	No_clan
Vas1_817	6	112	6	113	PF03960.15	ArsC	Family	1	63	64	71.7	3.7e-20	1	CL0172
Vas1_818	15	220	13	222	PF00520.31	Ion_trans	Family	4	243	245	92.4	2.5e-26	1	CL0030
Vas1_819	4	89	2	91	PF09904.9	HTH_43	Family	3	87	89	130.6	1.5e-38	1	CL0123
Vas1_820	30	115	28	115	PF13698.6	DUF4156	Family	3	91	91	80.6	8e-23	1	No_clan
Vas1_821	8	111	8	112	PF11169.8	DUF2956	Family	1	101	102	124.7	1.5e-36	1	No_clan
Vas1_822	2	143	1	144	PF11143.8	DUF2919	Family	4	145	146	153.5	4.7e-45	1	No_clan
Vas1_823	5	293	5	294	PF04261.12	Dyp_perox	Domain	1	326	327	291.5	6.6e-87	1	CL0032
Vas1_824	5	141	5	143	PF00669.20	Flagellin_N	Family	1	137	139	145.5	1e-42	1	No_clan
Vas1_824	206	246	201	255	PF07196.13	Flagellin_IN	Motif	11	53	56	38	1.4e-09	1	No_clan
Vas1_824	292	376	291	376	PF00700.21	Flagellin_C	Family	2	86	86	80.6	8.1e-23	1	No_clan
Vas1_825	5	141	5	143	PF00669.20	Flagellin_N	Family	1	137	139	140.5	3.8e-41	1	No_clan
Vas1_825	194	244	193	248	PF07196.13	Flagellin_IN	Motif	2	52	56	31.7	1.3e-07	1	No_clan
Vas1_825	293	377	292	377	PF00700.21	Flagellin_C	Family	2	86	86	91.7	2.8e-26	1	No_clan
Vas1_826	5	141	5	143	PF00669.20	Flagellin_N	Family	1	137	139	142.2	1.1e-41	1	No_clan
Vas1_826	194	248	193	248	PF07196.13	Flagellin_IN	Motif	2	56	56	33.5	3.4e-08	1	No_clan
Vas1_826	292	376	291	376	PF00700.21	Flagellin_C	Family	2	86	86	90.8	5.3e-26	1	No_clan
Vas1_827	40	141	26	141	PF03646.15	FlaG	Family	5	101	101	76	2.1e-21	1	No_clan
Vas1_828	1	91	1	91	PF02465.18	FliD_N	Family	8	97	97	57.6	1.5e-15	1	No_clan
Vas1_828	109	162	108	163	PF07196.13	Flagellin_IN	Motif	2	55	56	35.2	1e-08	1	No_clan
Vas1_828	407	632	407	632	PF07195.12	FliD_C	Family	1	240	240	161.7	1.9e-47	1	No_clan
Vas1_830	6	122	5	123	PF02561.14	FliS	Family	2	114	115	123.9	3.6e-36	1	No_clan
Vas1_831	6	115	6	115	PF06490.11	FleQ	Domain	1	109	109	106	1.3e-30	1	CL0304
Vas1_831	137	304	137	304	PF00158.26	Sigma54_activat	Domain	1	168	168	243.9	6.7e-73	1	CL0023
Vas1_831	444	484	443	484	PF02954.19	HTH_8	Domain	2	42	42	52.4	3.3e-14	1	CL0123
Vas1_832	40	82	40	103	PF13188.7	PAS_8	Domain	1	45	67	28.2	1.4e-06	1	CL0183
Vas1_832	144	208	144	210	PF00512.25	HisKA	Domain	1	65	67	38.1	1.2e-09	1	CL0025
Vas1_832	258	357	253	359	PF02518.26	HATPase_c	Domain	6	110	112	77.1	1.4e-21	1	CL0025
Vas1_833	4	96	1	97	PF00072.24	Response_reg	Domain	18	111	112	77.9	6.1e-22	1	CL0304
Vas1_833	115	276	111	277	PF00158.26	Sigma54_activat	Domain	6	167	168	220	1.5e-65	1	CL0023
Vas1_833	400	439	399	440	PF02954.19	HTH_8	Domain	2	41	42	49.2	3.3e-13	1	CL0123
Vas1_834	21	103	14	103	PF02049.18	FliE	Family	8	89	89	101.4	2.2e-29	1	No_clan
Vas1_835	63	249	61	250	PF01514.17	YscJ_FliF	Family	3	193	194	185.2	1e-54	1	No_clan
Vas1_835	282	452	282	452	PF08345.11	YscJ_FliF_C	Family	1	150	150	138.2	2.6e-40	1	No_clan
Vas1_836	21	121	20	123	PF14842.6	FliG_N	Family	2	102	104	97.7	5.1e-28	1	CL0436
Vas1_836	131	203	131	206	PF14841.6	FliG_M	Family	1	73	76	88.9	1.9e-25	1	CL0436
Vas1_836	234	340	233	340	PF01706.16	FliG_C	Domain	2	108	108	133.9	2.3e-39	1	CL0436
Vas1_837	126	252	125	253	PF02108.16	FliH	Family	2	127	128	113.1	8.7e-33	1	CL0255
Vas1_838	146	357	146	357	PF00006.25	ATP-synt_ab	Domain	1	213	213	249.3	2.9e-74	1	CL0023
Vas1_838	364	433	364	435	PF18269.1	T3SS_ATPase_C	Domain	1	70	72	75.3	2.5e-21	1	No_clan
Vas1_839	17	140	17	140	PF02050.16	FliJ	Family	1	123	123	96.6	1.2e-27	1	CL0419
Vas1_840	479	562	478	562	PF02120.16	Flg_hook	Domain	2	85	85	88.6	1.8e-25	1	CL0424
Vas1_841	65	166	65	166	PF03748.14	FliL	Family	1	103	103	72.9	2.6e-20	1	No_clan
Vas1_842	37	229	37	229	PF02154.15	FliM	Family	1	192	192	274.4	5.3e-82	1	CL0355
Vas1_842	250	319	250	320	PF01052.20	FliMN_C	Family	1	72	73	62.6	2.5e-17	1	No_clan
Vas1_843	56	126	55	127	PF01052.20	FliMN_C	Family	2	72	73	81.9	2.4e-23	1	No_clan
Vas1_844	56	131	54	132	PF04347.13	FliO	Family	3	88	89	52	6.4e-14	1	No_clan
Vas1_845	66	257	66	257	PF00813.20	FliP	Family	1	191	191	267.4	7.1e-80	1	No_clan
Vas1_846	6	77	5	78	PF01313.19	Bac_export_3	Family	2	73	74	91.5	2.4e-26	1	No_clan
Vas1_847	13	245	12	248	PF01311.20	Bac_export_1	Family	2	227	230	199.6	5.2e-59	1	No_clan
Vas1_848	7	347	7	347	PF01312.19	Bac_export_2	Family	1	330	330	401.2	3.3e-120	1	No_clan
Vas1_849	97	171	97	172	PF01713.21	Smr	Family	1	79	80	66	3e-18	1	No_clan
Vas1_850	134	216	123	234	PF05175.14	MTS	Domain	33	113	169	62.5	3.3e-17	1	CL0063
Vas1_851	10	345	10	345	PF01264.21	Chorismate_synt	Family	1	327	327	477.6	1.3e-143	1	No_clan
Vas1_852	5	78	4	80	PF03458.13	UPF0126	Domain	2	76	78	74.2	5.8e-21	1	No_clan
Vas1_852	92	163	90	165	PF03458.13	UPF0126	Domain	3	76	78	75.2	2.7e-21	1	No_clan
Vas1_853	255	312	250	313	PF00512.25	HisKA	Domain	8	66	67	27.4	2.6e-06	1	CL0025
Vas1_853	360	457	357	464	PF02518.26	HATPase_c	Domain	4	105	112	71.9	5.7e-20	1	CL0025
Vas1_854	3	113	3	113	PF00072.24	Response_reg	Domain	1	112	112	84.4	5.7e-24	1	CL0304
Vas1_854	148	223	148	223	PF00486.28	Trans_reg_C	Domain	1	77	77	94.7	2.5e-27	1	CL0123
Vas1_856	29	191	29	191	PF04315.12	EpmC	Family	1	163	163	246.8	7.5e-74	1	No_clan
Vas1_857	4	84	3	85	PF08891.11	YfcL	Domain	2	84	85	110.4	3.9e-32	1	No_clan
Vas1_858	1	137	1	148	PF03358.15	FMN_red	Domain	1	142	155	91.2	5.3e-26	1	CL0042
Vas1_859	116	241	116	243	PF05430.11	Methyltransf_30	Family	1	122	124	153.7	2e-45	1	CL0063
Vas1_859	268	637	268	638	PF01266.24	DAO	Domain	1	351	352	146.9	1.1e-42	1	CL0063
Vas1_860	1	244	1	244	PF00109.26	ketoacyl-synt	Domain	1	253	253	152	2.1e-44	1	CL0046
Vas1_860	252	358	252	359	PF02801.22	Ketoacyl-synt_C	Domain	1	117	118	98.3	2.7e-28	1	CL0046
Vas1_861	8	281	3	289	PF00389.30	2-Hacid_dh	Domain	6	126	134	81.8	3.5e-23	1	CL0325
Vas1_861	110	257	101	257	PF02826.19	2-Hacid_dh_C	Domain	29	178	178	116.4	8.9e-34	1	CL0063
Vas1_861	290	370	290	370	PF11890.8	DUF3410	Family	1	81	81	95	1.7e-27	1	CL0063
Vas1_862	6	120	6	121	PF01118.24	Semialdhyde_dh	Domain	1	120	121	110.3	7.4e-32	1	CL0063
Vas1_862	141	319	141	319	PF02774.18	Semialdhyde_dhC	Domain	1	184	184	212	7.1e-63	1	CL0139
Vas1_864	8	102	6	103	PF01416.20	PseudoU_synth_1	Domain	4	107	108	41.9	1.2e-10	1	CL0649
Vas1_864	144	244	142	244	PF01416.20	PseudoU_synth_1	Domain	3	108	108	100.4	7.4e-29	1	CL0649
Vas1_865	26	51	26	51	PF17848.1	zf-ACC	Domain	1	26	26	47.9	9.9e-13	1	CL0389
Vas1_865	100	240	72	274	PF01039.22	Carboxyl_trans	Family	33	179	494	50.4	1.3e-13	1	CL0127
Vas1_866	54	197	54	268	PF08245.12	Mur_ligase_M	Domain	1	107	192	33.6	3.6e-08	1	No_clan
Vas1_866	289	340	288	352	PF02875.21	Mur_ligase_C	Domain	2	58	91	28.5	1.4e-06	1	No_clan
Vas1_867	116	183	114	186	PF05036.13	SPOR	Domain	3	73	76	40.9	2e-10	1	No_clan
Vas1_868	4	142	4	147	PF02674.16	Colicin_V	Family	1	140	144	121.2	3.2e-35	1	CL0292
Vas1_869	63	207	51	207	PF13522.6	GATase_6	Domain	10	134	134	62	6.6e-17	1	CL0052
Vas1_870	1	239	1	241	PF00950.17	ABC-3	Family	17	255	258	236	4.7e-70	1	CL0142
Vas1_871	21	148	20	149	PF00005.27	ABC_tran	Domain	2	136	137	105	4.5e-30	1	CL0023
Vas1_872	19	284	19	284	PF01297.17	ZnuA	Family	1	256	256	186.6	5.3e-55	1	CL0043
Vas1_873	1007	1081	1005	1083	PF12833.7	HTH_18	Domain	3	79	81	72.3	2.9e-20	1	CL0123
Vas1_874	1	73	1	74	PF04023.14	FeoA	Domain	1	73	74	69.3	2.6e-19	1	CL0206
Vas1_875	4	161	3	162	PF02421.18	FeoB_N	Domain	2	155	156	200.6	9.5e-60	1	CL0023
Vas1_875	179	257	179	259	PF17910.1	FeoB_Cyto	Domain	1	89	91	29.6	7.5e-07	1	No_clan
Vas1_875	349	440	347	443	PF07670.14	Gate	Domain	3	109	112	50.5	2.2e-13	1	No_clan
Vas1_875	452	504	452	504	PF07664.12	FeoB_C	Family	1	53	53	69.2	1.7e-19	1	No_clan
Vas1_875	509	689	509	690	PF07670.14	Gate	Domain	1	111	112	123.4	5e-36	1	No_clan
Vas1_876	3	54	2	60	PF09012.10	FeoC	Domain	2	53	69	45.2	7.1e-12	1	CL0123
Vas1_878	11	99	8	100	PF01230.23	HIT	Domain	4	97	98	67.2	1.6e-18	1	CL0265
Vas1_879	7	87	5	87	PF03485.16	Arg_tRNA_synt_N	Domain	3	85	85	73.1	2e-20	1	No_clan
Vas1_879	98	447	95	447	PF00750.19	tRNA-synt_1d	Family	4	349	349	540.4	1.5e-162	1	CL0039
Vas1_879	461	577	461	577	PF05746.15	DALR_1	Domain	1	119	119	121.3	2.3e-35	1	CL0258
Vas1_880	11	195	10	195	PF06185.12	YecM	Family	2	180	180	228	6e-68	1	CL0104
Vas1_881	21	156	21	159	PF00675.20	Peptidase_M16	Family	1	146	149	128.7	1.7e-37	1	CL0094
Vas1_881	182	354	180	360	PF05193.21	Peptidase_M16_C	Domain	4	175	183	68.9	5.4e-19	1	CL0094
Vas1_881	366	644	366	644	PF16187.5	Peptidase_M16_M	Family	1	279	279	257.7	1.2e-76	1	CL0094
Vas1_881	648	818	647	825	PF05193.21	Peptidase_M16_C	Domain	2	176	183	34.8	1.6e-08	1	CL0094
Vas1_882	3	74	3	84	PF00300.22	His_Phos_1	Domain	1	72	194	29.9	3.9e-07	1	CL0071
Vas1_883	32	687	31	688	PF00771.20	FHIPEP	Family	2	657	658	894.5	4.4e-269	1	No_clan
Vas1_884	292	480	291	483	PF00448.22	SRP54	Domain	3	193	196	132.1	1.9e-38	1	CL0023
Vas1_885	18	257	16	259	PF10609.9	ParA	Family	3	244	246	73.6	1.6e-20	1	CL0023
Vas1_886	2	72	1	73	PF04542.14	Sigma70_r2	Domain	3	70	71	56.6	1.6e-15	1	CL0123
Vas1_886	81	146	79	153	PF04539.16	Sigma70_r3	Family	3	69	78	43.6	2.3e-11	1	CL0123
Vas1_886	167	214	166	215	PF04545.16	Sigma70_r4	Domain	2	49	50	61.8	3.1e-17	1	CL0123
Vas1_887	7	119	7	120	PF00072.24	Response_reg	Domain	1	111	112	110.4	4.8e-32	1	CL0304
Vas1_888	36	238	35	238	PF04344.13	CheZ	Family	2	202	202	260.3	1.3e-77	1	No_clan
Vas1_889	8	100	8	103	PF01627.23	Hpt	Family	1	83	85	63	2.3e-17	1	No_clan
Vas1_889	336	395	335	395	PF02895.14	H-kinase_dim	Domain	2	69	69	46.7	3.1e-12	1	CL0025
Vas1_889	443	582	440	583	PF02518.26	HATPase_c	Domain	4	111	112	63.2	2.9e-17	1	CL0025
Vas1_889	589	718	587	720	PF01584.19	CheW	Domain	3	136	138	80.7	7.3e-23	1	No_clan
Vas1_890	5	109	5	115	PF00072.24	Response_reg	Domain	1	103	112	82.2	2.8e-23	1	CL0304
Vas1_890	188	365	187	366	PF01339.17	CheB_methylest	Domain	2	169	170	190.9	1.4e-56	1	No_clan
Vas1_891	1	178	1	181	PF13614.6	AAA_31	Domain	1	174	177	169.9	4.8e-50	1	CL0023
Vas1_892	210	342	210	344	PF01584.19	CheW	Domain	1	136	138	48.2	8e-13	1	No_clan
Vas1_893	20	156	20	157	PF01584.19	CheW	Domain	1	137	138	133.4	3.9e-39	1	No_clan
Vas1_894	67	134	67	134	PF10975.8	DUF2802	Family	1	68	68	75.9	1.9e-21	1	No_clan
Vas1_895	19	159	17	160	PF00005.27	ABC_tran	Domain	3	136	137	103	1.7e-29	1	CL0023
Vas1_896	6	219	5	219	PF03379.13	CcmB	Family	2	215	215	296.8	8e-89	1	CL0181
Vas1_897	27	184	1	184	PF01578.20	Cytochrom_C_asm	Family	34	214	214	109.5	2e-31	1	CL0328
Vas1_898	13	55	13	56	PF04995.14	CcmD	Family	1	43	44	49.7	2.8e-13	1	No_clan
Vas1_899	4	135	4	135	PF03100.15	CcmE	Family	1	128	128	149.2	5.9e-44	1	CL0021
Vas1_900	89	297	89	299	PF01578.20	Cytochrom_C_asm	Family	1	212	214	181	2.5e-53	1	CL0328
Vas1_900	316	639	316	639	PF16327.5	CcmF_C	Family	1	323	323	415.7	1.3e-124	1	No_clan
Vas1_901	41	163	40	171	PF08534.10	Redoxin	Domain	2	136	147	84.6	5.2e-24	1	CL0172
Vas1_902	9	150	8	150	PF03918.14	CcmH	Family	2	143	143	187.6	6.4e-56	1	No_clan
Vas1_904	32	224	32	225	PF04333.13	MlaA	Family	1	194	195	213.5	2.2e-63	1	No_clan
Vas1_905	18	437	17	437	PF03349.16	Toluene_X	Family	3	434	434	432.6	1.3e-129	1	CL0193
Vas1_906	13	374	12	376	PF00916.20	Sulfate_transp	Family	2	379	380	193.7	3.9e-57	1	CL0062
Vas1_906	416	503	410	513	PF01740.21	STAS	Domain	8	106	117	31.3	1.3e-07	1	CL0502
Vas1_907	34	115	32	116	PF00575.23	S1	Domain	3	74	75	53.9	1.7e-14	1	CL0021
Vas1_907	118	387	118	388	PF10150.9	RNase_E_G	Family	1	269	270	313.5	1.2e-93	1	No_clan
Vas1_908	20	66	20	66	PF01479.25	S4	Domain	1	48	48	40.2	2e-10	1	CL0492
Vas1_908	103	248	103	249	PF00849.22	PseudoU_synth_2	Family	1	159	160	108	5e-31	1	CL0649
Vas1_909	6	188	5	190	PF02545.14	Maf	Domain	2	164	166	150.9	2.9e-44	1	CL0269
Vas1_910	62	173	61	173	PF02620.17	YceD	Family	2	121	121	61.3	9.1e-17	1	No_clan
Vas1_911	2	56	2	56	PF01783.23	Ribosomal_L32p	Family	1	56	56	69.2	2.7e-19	1	CL0167
Vas1_912	5	327	4	327	PF02504.15	FA_synthesis	Family	2	323	323	332.8	1.9e-99	1	CL0270
Vas1_913	106	183	106	183	PF08545.10	ACP_syn_III	Domain	1	80	80	108.4	1.1e-31	1	CL0046
Vas1_913	237	325	237	326	PF08541.10	ACP_syn_III_C	Domain	1	89	90	121.5	1.2e-35	1	CL0046
Vas1_914	7	297	5	306	PF00698.21	Acyl_transf_1	Domain	3	282	319	126.1	2.1e-36	1	CL0323
Vas1_915	13	242	13	243	PF13561.6	adh_short_C2	Domain	1	233	234	228.8	6.4e-68	1	CL0063
Vas1_916	6	73	6	73	PF00550.25	PP-binding	Domain	1	67	67	59.9	2.3e-16	1	CL0314
Vas1_917	6	249	5	249	PF00109.26	ketoacyl-synt	Domain	2	253	253	214.3	2.1e-63	1	CL0046
Vas1_917	257	372	257	373	PF02801.22	Ketoacyl-synt_C	Domain	1	117	118	126.1	6.8e-37	1	CL0046
Vas1_918	24	247	24	247	PF01063.19	Aminotran_4	Domain	1	223	223	149.9	9.2e-44	1	No_clan
Vas1_919	35	319	34	320	PF02618.16	YceG	Family	2	274	275	268.4	7.8e-80	1	No_clan
Vas1_920	9	199	9	199	PF02223.17	Thymidylate_kin	Domain	1	185	185	181.4	1.3e-53	1	CL0023
Vas1_921	13	162	9	167	PF13177.6	DNA_pol3_delta2	Domain	7	157	163	137	4.9e-40	1	CL0023
Vas1_921	210	315	205	316	PF09115.10	DNApol3-delta_C	Domain	6	114	117	47.9	1.6e-12	1	CL0604
Vas1_922	3	253	3	254	PF01026.21	TatD_DNase	Domain	1	254	255	268.1	6.7e-80	1	CL0034
Vas1_923	13	318	13	318	PF02378.18	PTS_EIIC	Family	1	324	324	248.3	9.4e-74	1	CL0493
Vas1_923	402	434	401	434	PF00367.20	PTS_EIIB	Domain	2	34	34	45.7	3.3e-12	1	No_clan
Vas1_924	29	171	26	173	PF01694.22	Rhomboid	Family	4	148	150	52.5	5.1e-14	1	CL0207
Vas1_925	10	194	9	195	PF03942.15	DTW	Domain	2	197	198	159.7	7e-47	1	No_clan
Vas1_926	60	205	60	207	PF01966.22	HD	Family	1	118	122	35	1.4e-08	1	CL0237
Vas1_926	341	431	339	431	PF13286.6	HD_assoc	Domain	3	92	92	92	2.5e-26	1	No_clan
Vas1_927	22	203	22	203	PF12917.7	HD_2	Family	1	182	182	252	2.9e-75	1	CL0237
Vas1_928	34	360	7	368	PF00155.21	Aminotran_1_2	Domain	33	353	363	163	1.1e-47	1	CL0061
Vas1_929	175	426	172	426	PF00425.18	Chorismate_bind	Family	4	258	258	241.7	9e-72	1	No_clan
Vas1_930	11	171	10	177	PF02776.18	TPP_enzyme_N	Domain	2	160	172	91.4	4.7e-26	1	CL0254
Vas1_930	191	389	188	396	PF16582.5	TPP_enzyme_M_2	Domain	6	200	208	115	3.6e-33	1	CL0085
Vas1_930	419	539	400	543	PF02775.21	TPP_enzyme_C	Domain	24	149	153	23.6	3.6e-05	1	CL0254
Vas1_931	2	235	2	235	PF12697.7	Abhydrolase_6	Domain	1	220	220	63	6e-17	1	CL0028
Vas1_932	34	282	32	284	PF00378.20	ECH_1	Domain	3	249	251	257.7	9.1e-77	1	CL0127
Vas1_933	130	283	122	320	PF13378.6	MR_MLE_C	Domain	16	169	220	46.2	3.9e-12	1	CL0256
Vas1_934	9	383	5	384	PF00501.28	AMP-binding	Family	5	422	423	144.4	3.8e-42	1	CL0378
Vas1_936	18	380	15	381	PF07690.16	MFS_1	Family	2	347	353	69	3.4e-19	1	CL0015
Vas1_936	441	566	440	567	PF01553.21	Acyltransferase	Family	2	134	135	78.4	3.7e-22	1	CL0228
Vas1_937	90	189	88	192	PF13305.6	TetR_C_33	Domain	3	101	104	47.8	2e-12	1	CL0174
Vas1_938	178	299	173	300	PF04280.15	Tim44	Domain	10	146	147	55.7	5.6e-15	1	CL0051
Vas1_939	35	101	35	101	PF06844.11	DUF1244	Family	1	67	67	121.7	9.9e-36	1	No_clan
Vas1_940	13	208	13	211	PF00106.25	adh_short	Domain	1	192	195	171.8	1.1e-50	1	CL0063
Vas1_941	2	162	2	162	PF08496.10	Peptidase_S49_N	Family	1	153	153	189.7	3e-56	1	CL0127
Vas1_941	166	314	164	315	PF01343.18	Peptidase_S49	Family	3	153	154	152.7	7.2e-45	1	CL0127
Vas1_942	39	130	32	130	PF00816.21	Histone_HNS	Family	8	92	92	68.6	6.4e-19	1	No_clan
Vas1_943	165	497	165	497	PF03553.14	Na_H_antiporter	Family	1	303	303	350.1	9.6e-105	1	CL0182
Vas1_944	9	62	4	63	PF00126.27	HTH_1	Domain	6	59	60	60.1	1.4e-16	1	CL0123
Vas1_944	88	289	87	290	PF03466.20	LysR_substrate	Family	2	208	209	104.2	5.7e-30	1	CL0177
Vas1_945	24	355	13	357	PF07690.16	MFS_1	Family	9	351	353	157.6	4e-46	1	CL0015
Vas1_946	15	148	3	148	PF01925.19	TauE	Family	101	236	236	39.8	3.9e-10	1	CL0292
Vas1_948	11	52	10	52	PF10689.9	DUF2496	Family	2	43	43	78.6	2.2e-22	1	No_clan
Vas1_949	6	179	5	179	PF07445.12	PriC	Family	2	174	174	163	6.3e-48	1	No_clan
Vas1_950	12	250	12	250	PF01925.19	TauE	Family	1	236	236	151	4.1e-44	1	CL0292
Vas1_951	197	262	179	266	PF06733.15	DEAD_2	Family	106	170	176	23.9	2.6e-05	1	CL0023
Vas1_951	526	684	518	685	PF13307.6	Helicase_C_2	Domain	10	170	171	124.4	5.1e-36	1	CL0023
Vas1_952	7	308	6	311	PF13609.6	Porin_4	Domain	1	309	312	85.6	5e-24	1	CL0193
Vas1_953	22	224	22	224	PF09829.9	DUF2057	Family	1	193	193	133.1	1.3e-38	1	No_clan
Vas1_954	26	420	17	420	PF00202.21	Aminotran_3	Domain	11	406	406	420.7	4.6e-126	1	CL0061
Vas1_955	50	199	47	207	PF04055.21	Radical_SAM	Domain	4	157	167	56.3	5e-15	1	CL0036
Vas1_955	220	310	220	311	PF06968.13	BATS	Domain	1	85	86	71	6.8e-20	1	No_clan
Vas1_956	31	362	29	364	PF00155.21	Aminotran_1_2	Domain	3	361	363	154.3	4.9e-45	1	CL0061
Vas1_957	56	149	56	149	PF08241.12	Methyltransf_11	Domain	1	96	96	86.1	1.9e-24	1	CL0063
Vas1_958	2	192	1	196	PF13500.6	AAA_26	Domain	17	193	198	93.9	1.1e-26	1	CL0023
Vas1_960	78	287	76	289	PF01435.18	Peptidase_M48	Domain	3	194	196	135.5	1.8e-39	1	CL0126
Vas1_962	52	172	51	172	PF03714.14	PUD	Domain	2	92	92	57.4	2e-15	1	CL0287
Vas1_962	185	297	184	298	PF17967.1	Pullulanase_N2	Domain	2	111	112	80.3	1.8e-22	1	No_clan
Vas1_962	313	397	312	397	PF02922.18	CBM_48	Domain	2	84	84	43.3	3.6e-11	1	CL0369
Vas1_962	923	1081	922	1082	PF11852.8	DUF3372	Family	2	166	167	201.3	7.1e-60	1	CL0369
Vas1_962	1114	1283	1110	1284	PF16411.5	SusF_SusE	Family	8	133	138	29.7	7.7e-07	1	No_clan
Vas1_963	6	109	6	109	PF12680.7	SnoaL_2	Domain	1	102	102	56.4	3.8e-15	1	CL0051
Vas1_964	2	181	2	186	PF00106.25	adh_short	Domain	1	189	195	124.1	4.5e-36	1	CL0063
Vas1_965	10	298	10	333	PF01593.24	Amino_oxidase	Domain	1	302	452	73.6	2e-20	1	CL0063
Vas1_966	3	214	1	215	PF07103.11	DUF1365	Family	26	239	240	208.3	1.3e-61	1	No_clan
Vas1_967	134	403	131	404	PF02353.20	CMAS	Family	4	272	273	273.6	1.6e-81	1	CL0063
Vas1_968	8	127	1	128	PF11086.8	DUF2878	Family	29	154	155	79.7	2.6e-22	1	No_clan
Vas1_970	2	160	1	160	PF12915.7	DUF3833	Family	4	163	163	221	6.3e-66	1	No_clan
Vas1_971	90	469	88	470	PF00496.22	SBP_bac_5	Domain	3	376	377	329.9	1.9e-98	1	CL0177
Vas1_972	112	306	112	306	PF00528.22	BPD_transp_1	Family	1	185	185	146.1	9.1e-43	1	CL0404
Vas1_973	24	70	24	76	PF12911.7	OppC_N	Domain	1	45	51	50.3	1.7e-13	1	No_clan
Vas1_973	118	298	96	300	PF00528.22	BPD_transp_1	Family	2	182	185	93.7	1.1e-26	1	CL0404
Vas1_974	24	180	23	181	PF00005.27	ABC_tran	Domain	2	136	137	98.8	3.5e-28	1	CL0023
Vas1_974	232	296	232	296	PF08352.12	oligo_HPY	Family	1	65	65	69.4	2.8e-19	1	No_clan
Vas1_975	38	189	37	190	PF00005.27	ABC_tran	Domain	2	136	137	113.2	1.3e-32	1	CL0023
Vas1_975	241	308	241	308	PF08352.12	oligo_HPY	Family	1	65	65	71.6	5.8e-20	1	No_clan
Vas1_976	56	146	56	147	PF13409.6	GST_N_2	Domain	1	69	70	84.7	4.1e-24	1	CL0172
Vas1_976	191	263	191	264	PF13410.6	GST_C_2	Domain	1	68	69	50.2	2e-13	1	CL0497
Vas1_977	24	170	23	172	PF01936.18	NYN	Domain	2	145	147	121.5	3.9e-35	1	CL0280
Vas1_980	30	199	30	199	PF01734.22	Patatin	Family	1	204	204	59.5	5e-16	1	CL0323
Vas1_981	87	390	86	392	PF00480.20	ROK	Family	2	291	294	235.7	7.4e-70	1	CL0108
Vas1_982	21	161	21	162	PF01584.19	CheW	Domain	1	136	138	124.8	1.8e-36	1	No_clan
Vas1_982	187	303	187	307	PF00072.24	Response_reg	Domain	1	108	112	48.4	8.6e-13	1	CL0304
Vas1_983	14	313	14	323	PF00206.20	Lyase_1	Domain	1	305	312	253.2	3.7e-75	1	No_clan
Vas1_983	332	446	332	446	PF08328.11	ASL_C	Family	1	115	115	175.4	3.4e-52	1	No_clan
Vas1_984	7	195	7	196	PF04356.12	DUF489	Family	1	191	192	252.4	3.1e-75	1	No_clan
Vas1_985	11	369	11	369	PF03054.16	tRNA_Me_trans	Family	1	356	356	472.7	5.8e-142	1	CL0039
Vas1_986	89	293	54	307	PF00294.24	PfkB	Family	33	235	302	39.1	5.3e-10	1	CL0118
Vas1_987	2	222	1	222	PF00230.20	MIP	Family	9	227	227	170.6	4e-50	1	No_clan
Vas1_989	22	90	21	90	PF03692.15	CxxCxxCC	Family	2	85	85	33.9	3.7e-08	1	No_clan
Vas1_990	3	333	2	333	PF07992.14	Pyr_redox_2	Domain	2	294	294	220.5	2.6e-65	1	CL0063
Vas1_992	58	159	42	164	PF11412.8	DsbC	Family	18	113	120	54.7	9.7e-15	1	CL0159
Vas1_992	311	518	310	519	PF02683.15	DsbD	Family	2	212	213	41.8	1.1e-10	1	CL0292
Vas1_993	48	143	38	151	PF00578.21	AhpC-TSA	Domain	12	116	124	39.5	4.4e-10	1	CL0172
Vas1_994	75	231	73	232	PF13462.6	Thioredoxin_4	Domain	3	165	166	75.2	6.4e-21	1	CL0172
Vas1_996	56	256	55	258	PF04187.13	Cofac_haem_bdg	Domain	2	212	214	182.7	9.1e-54	1	CL0572
Vas1_997	89	160	89	170	PF13649.6	Methyltransf_25	Domain	1	76	97	59.4	4.4e-16	1	CL0063
Vas1_998	26	291	25	292	PF01263.20	Aldose_epim	Family	2	300	301	171.7	2.1e-50	1	CL0103
Vas1_999	3	102	3	103	PF00044.24	Gp_dh_N	Domain	1	100	101	136.5	3.4e-40	1	CL0063
Vas1_999	155	312	155	312	PF02800.20	Gp_dh_C	Domain	1	158	158	229.4	1.4e-68	1	CL0139
Vas1_1000	11	128	10	129	PF01641.18	SelR	Family	2	120	121	181.9	3.8e-54	1	CL0080
Vas1_1001	18	220	18	220	PF11207.8	DUF2989	Family	1	201	201	227.8	1e-67	1	No_clan
Vas1_1002	5	85	4	88	PF07023.12	DUF1315	Family	2	79	82	104.9	1.8e-30	1	No_clan
Vas1_1003	5	190	5	195	PF00710.20	Asparaginase	Domain	1	186	191	222.6	3.1e-66	1	No_clan
Vas1_1003	214	327	212	327	PF17763.1	Asparaginase_C	Domain	3	114	114	97.9	4e-28	1	No_clan
Vas1_1004	140	295	139	301	PF01343.18	Peptidase_S49	Family	2	148	154	107.7	5e-31	1	CL0127
Vas1_1004	393	543	392	544	PF01343.18	Peptidase_S49	Family	2	153	154	147.9	2.2e-43	1	CL0127
Vas1_1006	4	328	4	329	PF00724.20	Oxidored_FMN	Domain	1	340	342	289.6	3.4e-86	1	CL0036
Vas1_1006	375	630	374	646	PF07992.14	Pyr_redox_2	Domain	2	245	294	92.4	2.9e-26	1	CL0063
Vas1_1008	5	65	4	68	PF01842.25	ACT	Domain	2	63	67	28.4	1e-06	1	CL0070
Vas1_1008	82	259	82	259	PF00551.19	Formyl_trans_N	Domain	1	181	181	166.4	5.4e-49	1	No_clan
Vas1_1009	483	640	480	641	PF13307.6	Helicase_C_2	Domain	4	170	171	120.6	7.4e-35	1	CL0023
Vas1_1010	30	151	21	168	PF00814.25	Peptidase_M22	Family	23	147	271	108.6	4.2e-31	1	CL0108
Vas1_1012	34	280	34	281	PF12697.7	Abhydrolase_6	Domain	1	219	220	68.3	1.4e-18	1	CL0028
Vas1_1013	29	461	29	462	PF00501.28	AMP-binding	Family	1	422	423	364.6	5.5e-109	1	CL0378
Vas1_1013	470	544	470	544	PF13193.6	AMP-binding_C	Domain	1	76	76	64.3	1.5e-17	1	CL0531
Vas1_1014	3	170	3	171	PF01612.20	DNA_pol_A_exo1	Domain	1	175	176	139.1	1.2e-40	1	CL0219
Vas1_1014	213	278	213	279	PF00570.23	HRDC	Domain	1	67	68	46.8	2.2e-12	1	CL0426
Vas1_1016	32	207	31	207	PF08768.11	DUF1794	Domain	2	149	149	53.8	2e-14	1	CL0116
Vas1_1017	8	114	4	116	PF11777.8	DUF3316	Family	5	118	145	26.9	4.1e-06	1	No_clan
Vas1_1018	3	155	3	156	PF03315.15	SDH_beta	Family	1	154	155	184.9	1.2e-54	1	No_clan
Vas1_1018	184	448	183	448	PF03313.15	SDH_alpha	Family	2	260	260	323.1	1.5e-96	1	No_clan
Vas1_1019	27	374	19	412	PF03222.13	Trp_Tyr_perm	Family	12	332	394	63.8	1.4e-17	1	CL0062
Vas1_1020	39	154	35	165	PF00293.28	NUDIX	Domain	5	119	131	49.8	3.2e-13	1	CL0261
Vas1_1021	35	167	32	168	PF04715.13	Anth_synt_I_N	Family	8	141	142	95.3	3.7e-27	1	No_clan
Vas1_1021	203	456	202	456	PF00425.18	Chorismate_bind	Family	2	258	258	319.2	2.1e-95	1	No_clan
Vas1_1022	11	285	10	286	PF05681.14	Fumerase	Family	2	269	270	324.3	6e-97	1	No_clan
Vas1_1022	289	490	289	492	PF05683.12	Fumerase_C	Family	1	204	206	281.5	3e-84	1	No_clan
Vas1_1024	20	457	20	457	PF04317.12	DUF463	Family	1	444	444	594	1.9e-178	1	CL0023
Vas1_1025	179	337	179	339	PF05128.12	DUF697	Domain	1	160	162	170.5	2.2e-50	1	No_clan
Vas1_1026	206	370	205	371	PF00158.26	Sigma54_activat	Domain	2	167	168	194	1.4e-57	1	CL0023
Vas1_1026	464	511	463	512	PF18024.1	HTH_50	Domain	2	49	50	64.4	5.3e-18	1	CL0123
Vas1_1027	9	152	8	152	PF13302.7	Acetyltransf_3	Domain	3	138	138	65.2	9.8e-18	1	CL0257
Vas1_1028	16	178	15	178	PF13023.6	HD_3	Domain	2	165	165	180	3.2e-53	1	CL0237
Vas1_1029	3	154	3	154	PF11163.8	DUF2947	Family	1	152	152	234.4	4.5e-70	1	No_clan
Vas1_1031	19	171	4	172	PF00925.20	GTP_cyclohydro2	Family	14	162	163	197.8	8.3e-59	1	No_clan
Vas1_1032	219	249	202	251	PF01471.18	PG_binding_1	Domain	24	54	57	30.8	2.4e-07	1	CL0244
Vas1_1032	281	446	278	475	PF03734.14	YkuD	Domain	4	139	146	94.1	9.9e-27	1	CL0508
Vas1_1033	14	195	10	195	PF00753.27	Lactamase_B	Domain	5	197	197	105.7	3e-30	1	CL0381
Vas1_1034	67	214	67	215	PF11201.8	DUF2982	Family	1	150	151	172.6	3.9e-51	1	No_clan
Vas1_1036	9	134	8	135	PF11871.8	DUF3391	Domain	2	135	136	64.6	1.3e-17	1	No_clan
Vas1_1036	167	288	166	289	PF01966.22	HD	Family	2	121	122	47.8	1.5e-12	1	CL0237
Vas1_1038	162	244	157	253	PF01575.19	MaoC_dehydratas	Domain	7	91	123	56.3	2.2e-15	1	CL0050
Vas1_1041	91	312	78	341	PF00012.20	HSP70	Family	65	275	599	59.8	1.4e-16	1	CL0108
Vas1_1041	690	936	690	937	PF12531.8	DUF3731	Family	1	247	248	333.5	9.1e-100	1	No_clan
Vas1_1042	13	336	12	356	PF00012.20	HSP70	Family	2	299	599	55.5	3e-15	1	CL0108
Vas1_1043	87	209	86	209	PF10816.8	DUF2760	Domain	2	124	124	180.5	9.4e-54	1	No_clan
Vas1_1044	7	171	7	172	PF00929.24	RNase_T	Family	1	164	165	48.6	1.3e-12	1	CL0219
Vas1_1045	4	420	4	421	PF01053.20	Cys_Met_Meta_PP	Domain	1	381	382	471.9	1e-141	1	CL0061
Vas1_1046	66	294	65	295	PF00149.28	Metallophos	Domain	2	203	204	41.5	2.1e-10	1	CL0163
Vas1_1046	447	609	432	616	PF02872.18	5_nucleotid_C	Domain	18	147	158	68	1.1e-18	1	No_clan
Vas1_1047	130	369	129	370	PF07907.11	YibE_F	Family	2	240	241	227.2	2.1e-67	1	No_clan
Vas1_1048	32	164	32	167	PF05618.11	Zn_protease	Family	1	132	138	59	4.4e-16	1	CL0129
Vas1_1049	58	267	1	272	PF00664.23	ABC_membrane	Family	59	269	274	28.6	1e-06	1	CL0241
Vas1_1049	334	481	334	482	PF00005.27	ABC_tran	Domain	1	136	137	100.8	8.8e-29	1	CL0023
Vas1_1050	18	284	16	287	PF00664.23	ABC_membrane	Family	3	271	274	143	1.4e-41	1	CL0241
Vas1_1050	358	503	357	503	PF00005.27	ABC_tran	Domain	2	137	137	95.8	3e-27	1	CL0023
Vas1_1051	8	299	7	302	PF07992.14	Pyr_redox_2	Domain	2	291	294	153	1e-44	1	CL0063
Vas1_1052	24	208	23	208	PF10014.9	2OG-Fe_Oxy_2	Domain	2	191	191	177.4	2.7e-52	1	CL0029
Vas1_1053	30	406	30	406	PF00266.19	Aminotran_5	Domain	1	371	371	220.5	3.2e-65	1	CL0061
Vas1_1054	38	270	38	270	PF10977.8	DUF2797	Family	1	231	231	316	1.7e-94	1	No_clan
Vas1_1056	21	150	10	150	PF13302.7	Acetyltransf_3	Domain	13	138	138	80.9	1.4e-22	1	CL0257
Vas1_1057	37	139	26	140	PF13419.6	HAD_2	Family	78	177	178	36.8	4e-09	1	CL0137
Vas1_1058	33	257	23	342	PF00128.24	Alpha-amylase	Domain	16	234	337	66	4.2e-18	1	CL0058
Vas1_1059	3	1010	3	1011	PF00873.19	ACR_tran	Family	1	1020	1021	582.4	1.5e-174	1	CL0322
Vas1_1060	67	260	57	262	PF16576.5	HlyD_D23	Domain	28	212	214	33.1	3.2e-08	1	CL0105
Vas1_1061	74	115	69	123	PF13533.6	Biotin_lipoyl_2	Domain	4	45	50	41.3	9.7e-11	1	CL0105
Vas1_1061	169	267	168	278	PF13437.6	HlyD_3	Family	2	97	106	37.1	4.2e-09	1	CL0105
Vas1_1062	24	66	24	70	PF00440.23	TetR_N	Domain	1	43	47	45.3	5.4e-12	1	CL0123
Vas1_1064	92	240	91	241	PF01553.21	Acyltransferase	Family	2	134	135	35.1	8.4e-09	1	CL0228
Vas1_1067	9	95	6	95	PF04175.12	DUF406	Family	4	92	92	94.5	4e-27	1	No_clan
Vas1_1068	16	62	16	62	PF00440.23	TetR_N	Domain	1	47	47	23.9	2.6e-05	1	CL0123
Vas1_1068	63	152	63	152	PF18285.1	LuxT_C	Domain	1	88	88	88.2	3.9e-25	1	No_clan
Vas1_1069	6	167	6	181	PF02492.19	cobW	Domain	1	162	177	143.8	4e-42	1	CL0023
Vas1_1070	120	208	119	241	PF01926.23	MMR_HSR1	Family	2	84	114	52.9	3.3e-14	1	CL0023
Vas1_1071	46	330	46	330	PF02653.16	BPD_transp_2	Family	1	268	268	161.8	1.7e-47	1	CL0142
Vas1_1072	30	179	30	179	PF00005.27	ABC_tran	Domain	1	137	137	98	6.4e-28	1	CL0023
Vas1_1072	281	435	280	436	PF00005.27	ABC_tran	Domain	2	136	137	61.6	1.1e-16	1	CL0023
Vas1_1073	27	299	26	299	PF13407.6	Peripla_BP_4	Family	2	258	258	201.7	1.5e-59	1	CL0144
Vas1_1074	15	170	15	171	PF00929.24	RNase_T	Family	1	164	165	109.9	1.8e-31	1	CL0219
Vas1_1075	108	356	93	381	PF01103.23	Bac_surface_Ag	Family	24	291	324	33.5	3e-08	1	CL0193
Vas1_1076	8	266	8	267	PF00290.20	Trp_syntA	Domain	1	258	259	333.5	5.5e-100	1	CL0036
Vas1_1077	51	373	49	377	PF00291.25	PALP	Family	3	291	294	168.2	2.7e-49	1	CL0063
Vas1_1078	27	276	27	277	PF00218.21	IGPS	Domain	1	253	254	311.1	4.4e-93	1	CL0036
Vas1_1078	282	473	282	475	PF00697.22	PRAI	Domain	1	192	194	182	1e-53	1	CL0036
Vas1_1079	5	63	3	64	PF02885.17	Glycos_trans_3N	Domain	4	62	63	61.7	4.2e-17	1	No_clan
Vas1_1079	72	322	71	322	PF00591.21	Glycos_transf_3	Family	2	253	253	345.3	2.1e-103	1	No_clan
Vas1_1080	6	186	5	189	PF00117.28	GATase	Domain	2	186	190	156.4	6.9e-46	1	CL0014
Vas1_1081	25	198	23	198	PF04715.13	Anth_synt_I_N	Family	4	142	142	52	8.2e-14	1	No_clan
Vas1_1081	246	506	245	506	PF00425.18	Chorismate_bind	Family	2	258	258	287.8	8e-86	1	No_clan
Vas1_1082	1	34	1	39	PF08056.11	Trp_leader2	Family	1	34	41	27.6	2.1e-06	1	No_clan
Vas1_1083	4	173	4	237	PF02811.19	PHP	Family	1	118	167	38.9	1e-09	1	CL0034
Vas1_1084	23	198	22	198	PF01300.18	Sua5_yciO_yrdC	Family	2	179	179	158.2	1.4e-46	1	No_clan
Vas1_1085	4	43	3	48	PF01479.25	S4	Domain	2	43	48	38.8	5.3e-10	1	CL0492
Vas1_1085	68	197	67	315	PF00849.22	PseudoU_synth_2	Family	2	86	160	61.7	8.4e-17	1	CL0649
Vas1_1087	269	307	262	313	PF00226.31	DnaJ	Domain	13	55	63	32.8	5.7e-08	1	CL0392
Vas1_1088	5	42	5	43	PF10979.8	DUF2786	Family	1	39	40	46.2	3.2e-12	1	No_clan
Vas1_1089	3	226	3	226	PF11813.8	DUF3334	Family	1	226	226	385.7	7.2e-116	1	CL0355
Vas1_1090	52	191	52	193	PF01565.23	FAD_binding_4	Domain	1	137	139	119.9	6.5e-35	1	CL0077
Vas1_1090	275	533	275	533	PF02913.19	FAD-oxidase_C	Domain	1	250	250	210.9	2.2e-62	1	CL0277
Vas1_1090	569	680	568	680	PF13183.6	Fer4_8	Domain	2	65	65	45.8	6.2e-12	1	CL0344
Vas1_1091	30	261	30	262	PF00089.26	Trypsin	Domain	1	220	221	154.5	3.6e-45	1	CL0124
Vas1_1092	1	217	1	217	PF12119.8	DUF3581	Family	1	217	217	320.3	4.8e-96	1	No_clan
Vas1_1093	6	104	4	104	PF04269.12	DUF440	Family	3	101	101	142.3	4.9e-42	1	No_clan
Vas1_1094	4	62	3	62	PF08207.12	EFP_N	Domain	2	58	58	60.8	9.2e-17	1	CL0107
Vas1_1094	73	123	70	124	PF01132.20	EFP	Domain	4	53	54	51.1	9.9e-14	1	CL0021
Vas1_1094	132	187	132	187	PF09285.11	Elong-fact-P_C	Domain	1	56	56	72.6	1.6e-20	1	CL0021
Vas1_1096	78	296	70	296	PF03104.19	DNA_pol_B_exo1	Family	69	337	337	70.6	1.3e-19	1	CL0219
Vas1_1096	378	760	367	783	PF00136.21	DNA_pol_B	Family	20	430	459	139.4	1.4e-40	1	CL0194
Vas1_1097	4	116	4	116	PF00072.24	Response_reg	Domain	1	112	112	107.2	4.9e-31	1	CL0304
Vas1_1097	148	203	147	203	PF00196.19	GerE	Domain	2	57	57	65	3.2e-18	1	CL0123
Vas1_1098	2	71	1	71	PF01541.24	GIY-YIG	Domain	8	78	78	41.9	9.2e-11	1	CL0418
Vas1_1098	183	216	182	217	PF02151.19	UVR	Family	2	35	36	33.4	2.5e-08	1	CL0671
Vas1_1098	370	520	364	520	PF08459.11	UvrC_HhH_N	Family	8	154	154	148.6	1.3e-43	1	CL0189
Vas1_1098	536	588	534	588	PF14520.6	HHH_5	Domain	4	57	57	38	1.9e-09	1	CL0198
Vas1_1099	4	71	4	71	PF01066.21	CDP-OH_P_transf	Family	1	66	66	63.5	2.3e-17	1	No_clan
Vas1_1101	20	87	19	87	PF02912.18	Phe_tRNA-synt_N	Domain	2	69	69	87.6	3.9e-25	1	CL0298
Vas1_1101	92	326	91	326	PF01409.20	tRNA-synt_2d	Domain	2	245	245	355.1	1.9e-106	1	CL0040
Vas1_1102	45	145	45	146	PF01588.20	tRNA_bind	Domain	1	95	96	89.8	9.3e-26	1	CL0021
Vas1_1102	212	385	212	385	PF03483.17	B3_4	Domain	1	174	174	240.4	8.6e-72	1	CL0383
Vas1_1102	406	471	406	471	PF03484.15	B5	Domain	1	67	67	69.4	2.4e-19	1	CL0123
Vas1_1102	474	685	474	686	PF17759.1	tRNA_synthFbeta	Domain	1	213	214	192.7	5.3e-57	1	CL0040
Vas1_1102	701	794	701	794	PF03147.14	FDX-ACB	Domain	1	94	94	98.6	2e-28	1	No_clan
Vas1_1103	29	136	27	153	PF13673.7	Acetyltransf_10	Domain	3	112	127	79.2	2.4e-22	1	CL0257
Vas1_1105	105	194	104	211	PF04607.17	RelA_SpoT	Family	3	99	117	21.5	0.00022	1	CL0260
Vas1_1106	4	170	3	173	PF07209.12	DUF1415	Family	2	168	171	209.3	3.2e-62	1	No_clan
Vas1_1107	308	411	305	413	PF02518.26	HATPase_c	Domain	4	110	112	67.9	9.8e-19	1	CL0025
Vas1_1107	565	677	565	678	PF00072.24	Response_reg	Domain	1	111	112	88.2	4e-25	1	CL0304
Vas1_1108	4	59	4	61	PF00462.24	Glutaredoxin	Domain	1	58	60	45.8	5.2e-12	1	CL0172
Vas1_1109	31	150	5	153	PF01863.17	DUF45	Family	83	200	207	45.5	8.7e-12	1	CL0126
Vas1_1110	11	318	10	319	PF05971.12	Methyltransf_10	Family	2	297	299	410.8	3.2e-123	1	CL0063
Vas1_1111	23	399	22	402	PF00909.21	Ammonium_transp	Family	2	395	399	300.3	1.7e-89	1	No_clan
Vas1_1112	40	309	39	310	PF00149.28	Metallophos	Domain	2	203	204	53.4	4.5e-14	1	CL0163
Vas1_1112	470	615	428	618	PF02872.18	5_nucleotid_C	Domain	48	149	158	34.5	2.2e-08	1	No_clan
Vas1_1113	44	105	43	106	PF13432.6	TPR_16	Family	2	66	68	19.5	0.0011	1	CL0020
Vas1_1113	108	172	106	174	PF13424.6	TPR_12	Repeat	4	74	77	34.7	1.6e-08	1	CL0020
Vas1_1114	220	398	216	401	PF00015.21	MCPsignal	Family	5	169	172	126.9	7e-37	1	No_clan
Vas1_1115	35	116	35	116	PF11212.8	DUF2999	Family	1	82	82	147.7	8.7e-44	1	No_clan
Vas1_1116	13	502	12	505	PF02028.17	BCCT	Family	2	482	485	534.2	2.4e-160	1	CL0062
Vas1_1117	13	58	12	58	PF00440.23	TetR_N	Domain	2	47	47	41.2	1e-10	1	CL0123
Vas1_1117	79	192	79	193	PF16925.5	TetR_C_13	Domain	1	114	115	36	5.3e-09	1	CL0174
Vas1_1119	33	115	31	117	PF08447.12	PAS_3	Domain	3	87	89	50.7	1.7e-13	1	CL0183
Vas1_1119	143	303	141	303	PF00990.21	GGDEF	Domain	3	161	161	103.7	8.2e-30	1	CL0276
Vas1_1120	4	472	2	473	PF00232.18	Glyco_hydro_1	Domain	3	452	453	457	4.9e-137	1	CL0058
Vas1_1121	10	43	10	43	PF00367.20	PTS_EIIB	Domain	1	34	34	53.9	8.7e-15	1	No_clan
Vas1_1121	117	397	115	397	PF02378.18	PTS_EIIC	Family	3	324	324	107.4	7.2e-31	1	CL0493
Vas1_1122	34	117	32	118	PF08447.12	PAS_3	Domain	3	88	89	56.9	1.8e-15	1	CL0183
Vas1_1122	145	304	143	304	PF00990.21	GGDEF	Domain	4	161	161	160.1	3.6e-47	1	CL0276
Vas1_1126	38	142	37	170	PF02089.15	Palm_thioest	Domain	2	109	242	34.8	1.5e-08	1	CL0028
Vas1_1127	224	302	224	303	PF12833.7	HTH_18	Domain	1	80	81	75	4.4e-21	1	CL0123
Vas1_1128	31	170	6	177	PF06500.11	DUF1100	Domain	162	298	411	31.3	9.2e-08	1	CL0028
Vas1_1129	28	150	26	151	PF13577.6	SnoaL_4	Domain	4	126	127	58.3	7.9e-16	1	CL0051
Vas1_1130	27	165	27	192	PF04264.13	YceI	Domain	1	130	146	40.3	4.3e-10	1	No_clan
Vas1_1131	5	111	5	149	PF00535.26	Glycos_transf_2	Family	1	109	170	69.1	3.7e-19	1	CL0110
Vas1_1132	50	160	38	160	PF00583.25	Acetyltransf_1	Family	14	117	117	40.3	3.1e-10	1	CL0257
Vas1_1133	242	318	241	319	PF12833.7	HTH_18	Domain	2	80	81	66.7	1.6e-18	1	CL0123
Vas1_1135	2	97	2	98	PF07876.12	Dabb	Domain	1	96	97	96.8	8.8e-28	1	CL0032
Vas1_1136	4	296	4	299	PF05661.12	DUF808	Family	1	301	304	369.6	1e-110	1	No_clan
Vas1_1137	86	213	78	213	PF01244.21	Peptidase_M19	Domain	220	319	319	47.5	1.3e-12	1	CL0034
Vas1_1139	29	92	28	102	PF08240.12	ADH_N	Domain	2	66	109	25.7	7.9e-06	1	CL0296
Vas1_1140	118	152	118	153	PF00132.24	Hexapep	Repeat	1	35	36	32.3	5.1e-08	1	CL0536
Vas1_1141	14	169	12	171	PF01327.21	Pep_deformylase	Domain	3	157	159	171.1	1.3e-50	1	No_clan
Vas1_1142	219	284	218	284	PF00512.25	HisKA	Domain	2	67	67	55.7	3.6e-15	1	CL0025
Vas1_1142	331	442	331	444	PF02518.26	HATPase_c	Domain	1	110	112	86.5	1.7e-24	1	CL0025
Vas1_1143	33	109	24	111	PF02627.20	CMD	Family	10	83	85	25.3	1.2e-05	1	CL0423
Vas1_1144	10	125	10	140	PF13669.6	Glyoxalase_4	Family	1	98	109	48.4	9.5e-13	1	CL0104
Vas1_1145	4	138	4	140	PF04657.13	DMT_YdcZ	Family	1	137	139	116.8	8.7e-34	1	CL0184
Vas1_1146	4	138	3	139	PF04657.13	DMT_YdcZ	Family	2	138	139	113.5	8.7e-33	1	CL0184
Vas1_1148	10	65	7	66	PF00126.27	HTH_1	Domain	4	59	60	54.9	6e-15	1	CL0123
Vas1_1148	91	298	90	299	PF03466.20	LysR_substrate	Family	2	208	209	126.3	1e-36	1	CL0177
Vas1_1150	19	216	18	216	PF08856.11	DUF1826	Domain	2	199	199	211.5	1.1e-62	1	No_clan
Vas1_1151	67	205	63	232	PF04321.17	RmlD_sub_bind	Domain	82	223	287	65	5.9e-18	1	CL0063
Vas1_1152	67	416	46	417	PF04966.12	OprB	Family	52	375	378	73.8	1.7e-20	1	CL0193
Vas1_1154	15	160	11	160	PF13793.6	Pribosyltran_N	Domain	5	116	116	26.7	4.1e-06	1	CL0533
Vas1_1154	210	316	196	327	PF00156.27	Pribosyltran	Domain	27	132	159	26.6	3.4e-06	1	CL0533
Vas1_1155	22	166	22	170	PF00106.25	adh_short	Domain	1	144	195	83.3	1.5e-23	1	CL0063
Vas1_1156	24	177	23	179	PF06719.13	AraC_N	Family	2	146	148	117.5	3.7e-34	1	CL0029
Vas1_1156	210	286	210	288	PF12833.7	HTH_18	Domain	1	79	81	69.9	1.7e-19	1	CL0123
Vas1_1157	34	220	34	220	PF09603.10	Fib_succ_major	Domain	1	183	183	137.7	6.5e-40	1	No_clan
Vas1_1159	6	189	6	193	PF13419.6	HAD_2	Family	1	171	178	68.3	8.9e-19	1	CL0137
Vas1_1160	24	72	15	113	PF01909.23	NTP_transf_2	Family	10	58	95	22.6	9.6e-05	1	CL0260
Vas1_1161	8	219	8	219	PF01168.20	Ala_racemase_N	Domain	1	219	219	206.9	2.9e-61	1	CL0036
Vas1_1161	233	355	233	356	PF00842.21	Ala_racemase_C	Domain	1	123	124	142.2	7e-42	1	No_clan
Vas1_1162	40	125	38	125	PF17396.2	DUF1611_N	Domain	3	94	94	95.8	1.3e-27	1	CL0063
Vas1_1162	131	328	130	328	PF07755.11	DUF1611	Domain	2	200	200	246.6	1.3e-73	1	CL0023
Vas1_1163	3	108	1	111	PF02746.16	MR_MLE_N	Domain	4	114	117	50.6	2e-13	1	CL0227
Vas1_1163	132	289	126	315	PF13378.6	MR_MLE_C	Domain	7	173	220	90.2	1.4e-25	1	CL0256
Vas1_1164	33	256	32	256	PF01063.19	Aminotran_4	Domain	2	223	223	162.6	1.2e-47	1	No_clan
Vas1_1167	57	306	56	307	PF08376.10	NIT	Family	2	229	230	60.1	4.3e-16	1	No_clan
Vas1_1167	484	637	464	641	PF00015.21	MCPsignal	Family	15	168	172	120.1	8.6e-35	1	No_clan
Vas1_1169	36	208	36	221	PF06764.11	DUF1223	Family	1	188	202	155.1	2.4e-45	1	CL0172
Vas1_1170	7	386	6	410	PF13520.6	AA_permease_2	Family	2	382	425	117.3	7.3e-34	1	CL0062
Vas1_1171	26	115	26	116	PF04828.14	GFA	Domain	1	92	93	70.3	1.3e-19	1	CL0080
Vas1_1173	74	435	74	437	PF01266.24	DAO	Domain	1	350	352	152	3.2e-44	1	CL0063
Vas1_1174	22	79	21	80	PF00126.27	HTH_1	Domain	2	59	60	68.7	3.1e-19	1	CL0123
Vas1_1174	103	303	102	306	PF03466.20	LysR_substrate	Family	2	204	209	85.4	3.4e-24	1	CL0177
Vas1_1175	90	336	89	343	PF03022.16	MRJP	Family	2	257	287	54.8	8.6e-15	1	CL0186
Vas1_1176	40	190	40	191	PF08547.12	CIA30	Family	1	159	160	130.6	5.3e-38	1	CL0202
Vas1_1177	5	119	5	119	PF09996.9	DUF2237	Family	1	115	115	174	8.6e-52	1	No_clan
Vas1_1178	5	166	1	166	PF08020.11	DUF1706	Family	4	166	166	168.7	1e-49	1	CL0310
Vas1_1180	129	202	128	210	PF08545.10	ACP_syn_III	Domain	2	69	80	31.7	9.8e-08	1	CL0046
Vas1_1180	261	337	261	349	PF08541.10	ACP_syn_III_C	Domain	1	77	90	46.5	3.1e-12	1	CL0046
Vas1_1182	10	63	4	63	PF00126.27	HTH_1	Domain	7	60	60	63.3	1.5e-17	1	CL0123
Vas1_1182	89	289	87	290	PF03466.20	LysR_substrate	Family	3	208	209	135.1	2.1e-39	1	CL0177
Vas1_1183	26	220	19	221	PF01965.24	DJ-1_PfpI	Domain	14	164	165	51	1.4e-13	1	CL0014
Vas1_1184	93	302	91	315	PF00487.24	FA_desaturase	Domain	3	236	254	87.9	9.4e-25	1	No_clan
Vas1_1186	16	199	15	206	PF01810.18	LysE	Family	2	186	193	91.1	6.1e-26	1	CL0292
Vas1_1187	41	124	12	125	PF13527.7	Acetyltransf_9	Domain	44	127	128	53.3	2.9e-14	1	CL0257
Vas1_1188	14	124	6	128	PF09622.10	DUF2391	Family	6	116	268	39.9	3e-10	1	No_clan
Vas1_1189	41	325	39	328	PF01544.18	CorA	Family	3	291	292	217.9	1.8e-64	1	No_clan
Vas1_1190	12	83	10	85	PF03458.13	UPF0126	Domain	3	76	78	67.4	7.3e-19	1	No_clan
Vas1_1190	98	168	97	173	PF03458.13	UPF0126	Domain	2	73	78	58.4	4.7e-16	1	No_clan
Vas1_1191	136	445	126	452	PF00144.24	Beta-lactamase	Domain	18	321	330	114	8.5e-33	1	CL0013
Vas1_1192	88	381	48	392	PF02530.14	Porin_2	Family	69	360	379	30.2	2.8e-07	1	CL0193
Vas1_1193	138	435	124	450	PF00144.24	Beta-lactamase	Domain	19	313	330	84	1.1e-23	1	CL0013
Vas1_1195	242	318	241	319	PF12833.7	HTH_18	Domain	2	80	81	60.8	1.2e-16	1	CL0123
Vas1_1197	14	85	14	106	PF08282.12	Hydrolase_3	Domain	1	73	255	24.9	1.5e-05	1	CL0137
Vas1_1198	90	302	90	400	PF01979.20	Amidohydro_1	Domain	1	189	344	47.4	1.6e-12	1	CL0034
Vas1_1200	11	87	10	87	PF14542.6	Acetyltransf_CG	Domain	2	80	80	77.9	4.8e-22	1	CL0257
Vas1_1202	37	190	36	193	PF01734.22	Patatin	Family	2	201	204	76.4	3.2e-21	1	CL0323
Vas1_1203	8	257	8	258	PF01226.17	Form_Nir_trans	Family	1	235	236	220.5	2e-65	1	No_clan
Vas1_1204	31	311	30	311	PF13379.6	NMT1_2	Family	2	253	253	358.6	2e-107	1	CL0177
Vas1_1205	130	302	130	314	PF00528.22	BPD_transp_1	Family	1	172	185	79.7	2.2e-22	1	CL0404
Vas1_1206	25	166	25	167	PF00005.27	ABC_tran	Domain	1	136	137	105	4.5e-30	1	CL0023
Vas1_1207	11	374	6	374	PF03616.14	Glt_symporter	Family	8	368	368	352.1	2.7e-105	1	CL0064
Vas1_1208	45	274	38	278	PF16576.5	HlyD_D23	Domain	19	184	214	66	2.8e-18	1	CL0105
Vas1_1210	3	87	1	88	PF11168.8	DUF2955	Family	55	139	140	29.5	5.4e-07	1	CL0307
Vas1_1211	45	155	45	201	PF00535.26	Glycos_transf_2	Family	1	105	170	85.8	2.8e-24	1	CL0110
Vas1_1212	17	189	14	207	PF01852.19	START	Domain	14	193	209	59.6	2.6e-16	1	CL0209
Vas1_1213	45	409	42	433	PF03176.15	MMPL	Family	4	311	333	73.7	1.2e-20	1	CL0322
Vas1_1214	14	72	14	73	PF00126.27	HTH_1	Domain	1	59	60	58.7	3.9e-16	1	CL0123
Vas1_1214	103	293	98	297	PF03466.20	LysR_substrate	Family	7	202	209	36.5	3.1e-09	1	CL0177
Vas1_1218	40	229	24	231	PF04231.13	Endonuclease_1	Family	21	230	233	158.5	2.1e-46	1	CL0263
Vas1_1218	257	310	245	311	PF02805.16	Ada_Zn_binding	Family	12	63	65	21.9	0.00013	1	No_clan
Vas1_1219	4	274	4	275	PF00142.18	Fer4_NifH	Domain	1	270	271	462.5	4.3e-139	1	CL0023
Vas1_1220	60	464	60	465	PF00148.19	Oxidored_nitro	Domain	1	398	399	364.9	4.2e-109	1	CL0043
Vas1_1221	1	56	1	56	PF11844.8	DUF3364	Family	1	56	56	74.9	4.3e-21	1	CL0043
Vas1_1221	70	501	70	502	PF00148.19	Oxidored_nitro	Domain	1	398	399	388	4.1e-116	1	CL0043
Vas1_1222	1	67	1	67	PF06988.11	NifT	Family	1	64	64	81	3.8e-23	1	No_clan
Vas1_1223	110	200	109	202	PF02579.17	Nitro_FeMo-Co	Family	2	93	95	56	3.9e-15	1	No_clan
Vas1_1226	53	458	53	459	PF00148.19	Oxidored_nitro	Domain	1	398	399	335.3	4.1e-100	1	CL0043
Vas1_1227	19	423	19	424	PF00148.19	Oxidored_nitro	Domain	1	398	399	290.9	1.3e-86	1	CL0043
Vas1_1229	26	83	26	84	PF12838.7	Fer4_7	Domain	1	51	52	36.9	4.1e-09	1	CL0344
Vas1_1230	4	124	3	128	PF01592.16	NifU_N	Family	2	125	129	150.1	3.4e-44	1	CL0233
Vas1_1230	135	184	135	185	PF04324.15	Fer2_BFD	Domain	1	50	51	54.3	1.3e-14	1	CL0667
Vas1_1230	208	271	208	272	PF01106.17	NifU	Family	1	66	67	56.7	2e-15	1	CL0232
Vas1_1231	1	360	1	361	PF00266.19	Aminotran_5	Domain	3	370	371	284.8	9.5e-85	1	CL0061
Vas1_1232	5	260	4	262	PF00682.19	HMGL-like	Domain	2	262	264	253.2	3e-75	1	CL0036
Vas1_1233	6	67	2	74	PF03206.14	NifW	Family	5	73	99	27.5	3.3e-06	1	No_clan
Vas1_1234	5	75	4	77	PF04319.13	NifZ	Domain	2	71	73	76.9	7.6e-22	1	No_clan
Vas1_1235	148	239	148	240	PF00639.21	Rotamase	Domain	2	96	97	58.7	8.6e-16	1	CL0487
Vas1_1236	34	256	34	256	PF13531.6	SBP_bac_11	Family	1	230	230	132	2.8e-38	1	CL0177
Vas1_1237	27	208	25	218	PF00528.22	BPD_transp_1	Family	3	173	185	77.5	1e-21	1	CL0404
Vas1_1238	18	161	15	162	PF00005.27	ABC_tran	Domain	5	136	137	87.9	8.4e-25	1	CL0023
Vas1_1238	289	349	289	353	PF03459.17	TOBE	Domain	1	59	64	42.3	6.8e-11	1	CL0021
Vas1_1239	58	186	12	187	PF04891.12	NifQ	Family	30	159	160	134.1	5.5e-39	1	No_clan
Vas1_1240	8	59	8	64	PF12838.7	Fer4_7	Domain	1	50	52	32.2	1.2e-07	1	CL0344
Vas1_1241	43	222	42	226	PF04055.21	Radical_SAM	Domain	2	163	167	78.4	7.7e-22	1	CL0036
Vas1_1241	315	394	311	406	PF02579.17	Nitro_FeMo-Co	Family	5	83	95	41.8	1e-10	1	No_clan
Vas1_1242	36	163	29	164	PF13185.6	GAF_2	Domain	9	137	138	32.7	7.8e-08	1	CL0161
Vas1_1242	200	366	200	367	PF00158.26	Sigma54_activat	Domain	1	167	168	238.8	2.5e-71	1	CL0023
Vas1_1242	493	529	491	531	PF02954.19	HTH_8	Domain	4	40	42	44.2	1.2e-11	1	CL0123
Vas1_1243	23	123	22	123	PF13426.7	PAS_9	Domain	2	104	104	54.5	1.2e-14	1	CL0183
Vas1_1243	381	491	378	493	PF02518.26	HATPase_c	Domain	4	110	112	49.7	4.6e-13	1	CL0025
Vas1_1244	6	189	4	190	PF02508.14	Rnf-Nqr	Family	4	173	174	197.6	1.5e-58	1	No_clan
Vas1_1245	40	71	39	71	PF04060.13	FeS	Domain	2	33	33	36.5	2.7e-09	1	CL0344
Vas1_1245	99	152	99	153	PF14697.6	Fer4_21	Domain	1	58	59	49.7	2.9e-13	1	CL0344
Vas1_1246	15	112	13	116	PF13375.6	RnfC_N	Domain	3	97	101	57.2	1.3e-15	1	CL0105
Vas1_1246	140	286	140	286	PF01512.17	Complex1_51K	Family	1	152	152	153.3	4.4e-45	1	CL0105
Vas1_1246	299	346	298	347	PF10531.9	SLBB	Domain	2	57	58	46	3.5e-12	1	CL0072
Vas1_1246	374	428	371	428	PF13237.6	Fer4_10	Domain	5	56	56	33.2	4.1e-08	1	CL0344
Vas1_1247	9	318	7	318	PF03116.15	NQR2_RnfD_RnfE	Family	5	292	292	331.5	4.8e-99	1	No_clan
Vas1_1248	112	199	112	199	PF04205.14	FMN_bind	Domain	1	68	69	62.6	3.7e-17	1	No_clan
Vas1_1249	1	151	1	152	PF02508.14	Rnf-Nqr	Family	46	173	174	141.3	3e-41	1	No_clan
Vas1_1250	1	76	1	78	PF03658.14	Ub-RnfH	Family	5	80	83	89.2	1.6e-25	1	CL0072
Vas1_1251	6	167	6	167	PF00258.25	Flavodoxin_1	Domain	1	143	143	94.7	5.8e-27	1	CL0042
Vas1_1252	34	65	32	65	PF00367.20	PTS_EIIB	Domain	3	34	34	38	8.1e-10	1	No_clan
Vas1_1253	129	225	126	228	PF07670.14	Gate	Domain	4	109	112	36.3	5.5e-09	1	No_clan
Vas1_1254	14	188	11	234	PF02743.18	dCache_1	Domain	4	200	249	68.5	7.3e-19	1	CL0165
Vas1_1254	272	322	271	322	PF00672.25	HAMP	Domain	5	53	53	49.6	3.8e-13	1	CL0681
Vas1_1254	390	566	384	569	PF00015.21	MCPsignal	Family	7	169	172	136.9	5.6e-40	1	No_clan
Vas1_1258	28	326	28	326	PF08787.11	Alginate_lyase2	Domain	1	236	236	139.3	1.8e-40	1	CL0004
Vas1_1260	47	137	18	149	PF00583.25	Acetyltransf_1	Family	30	99	117	29.3	8.1e-07	1	CL0257
Vas1_1260	226	484	225	487	PF00795.22	CN_hydrolase	Family	2	258	261	114.8	4.3e-33	1	No_clan
Vas1_1261	61	575	60	575	PF01019.21	G_glu_transpept	Domain	2	512	512	513.7	5.5e-154	1	CL0052
Vas1_1262	7	150	7	150	PF13671.6	AAA_33	Domain	1	143	143	73.2	2.3e-20	1	CL0023
Vas1_1263	30	152	10	155	PF13673.7	Acetyltransf_10	Domain	12	119	127	57.4	1.4e-15	1	CL0257
Vas1_1265	10	75	2	90	PF00583.25	Acetyltransf_1	Family	33	99	117	25.1	1.6e-05	1	CL0257
Vas1_1266	114	161	96	183	PF01636.23	APH	Family	163	212	240	43	5e-11	1	CL0016
Vas1_1267	71	168	70	198	PF07148.12	MalM	Family	2	100	134	52.3	4.6e-14	1	No_clan
Vas1_1268	9	248	9	249	PF01177.22	Asp_Glu_race	Family	1	223	224	151.4	3.4e-44	1	CL0399
Vas1_1271	18	219	6	224	PF03553.14	Na_H_antiporter	Family	99	293	303	47.9	1e-12	1	CL0182
Vas1_1273	28	151	28	154	PF11736.8	DUF3299	Family	1	133	138	105.7	1.9e-30	1	CL0021
Vas1_1274	369	674	369	686	PF00245.20	Alk_phosphatase	Domain	1	315	416	200.1	5.7e-59	1	CL0088
Vas1_1275	32	136	32	164	PF13279.6	4HBT_2	Domain	1	108	123	48.3	1.3e-12	1	CL0050
Vas1_1277	144	238	144	238	PF13649.6	Methyltransf_25	Domain	1	97	97	50.9	1.9e-13	1	CL0063
Vas1_1278	9	457	3	459	PF02696.14	UPF0061	Family	9	466	468	483.4	7.1e-145	1	No_clan
Vas1_1279	107	266	107	266	PF13377.6	Peripla_BP_3	Domain	1	166	166	122.8	1.7e-35	1	CL0144
Vas1_1280	67	405	67	405	PF00933.21	Glyco_hydro_3	Domain	1	319	319	265.2	8.3e-79	1	CL0058
Vas1_1280	446	675	446	675	PF01915.22	Glyco_hydro_3_C	Domain	1	204	204	96.9	1.5e-27	1	No_clan
Vas1_1280	742	883	730	884	PF18559.1	Exop_C	Domain	17	154	155	107.2	6.8e-31	1	CL0202
Vas1_1281	97	178	61	178	PF00583.25	Acetyltransf_1	Family	34	117	117	32.7	7.3e-08	1	CL0257
Vas1_1282	30	441	7	441	PF00171.22	Aldedh	Family	48	462	462	305.4	5.5e-91	1	CL0099
Vas1_1283	10	114	10	125	PF00877.19	NLPC_P60	Family	1	98	105	71.3	5.8e-20	1	CL0125
Vas1_1284	12	118	11	120	PF08021.11	FAD_binding_9	Domain	2	119	121	100.3	8.1e-29	1	CL0076
Vas1_1284	128	241	126	241	PF04954.13	SIP	Family	3	119	119	101.7	3.7e-29	1	CL0091
Vas1_1285	13	70	11	70	PF00126.27	HTH_1	Domain	3	60	60	68.3	4e-19	1	CL0123
Vas1_1285	95	298	94	302	PF03466.20	LysR_substrate	Family	2	204	209	108.4	3e-31	1	CL0177
Vas1_1286	3	171	2	177	PF02525.17	Flavodoxin_2	Domain	2	195	198	137.5	4.3e-40	1	CL0042
Vas1_1286	198	284	196	306	PF12680.7	SnoaL_2	Domain	3	86	102	27.4	4.1e-06	1	CL0051
Vas1_1288	169	281	168	282	PF07366.12	SnoaL	Domain	2	125	126	30.3	2.9e-07	1	CL0051
Vas1_1289	8	62	4	63	PF00126.27	HTH_1	Domain	5	59	60	53.6	1.6e-14	1	CL0123
Vas1_1289	99	302	94	304	PF03466.20	LysR_substrate	Family	6	207	209	71.2	7.4e-20	1	CL0177
Vas1_1292	53	340	25	347	PF05145.12	AbrB	Family	17	305	314	171.5	2.1e-50	1	CL0142
Vas1_1293	10	322	10	322	PF13593.6	SBF_like	Domain	1	313	313	314	1.1e-93	1	CL0064
Vas1_1294	11	143	4	143	PF05099.13	TerB	Family	8	144	144	131.9	1.6e-38	1	CL0414
Vas1_1295	91	131	90	131	PF05433.15	Rick_17kDa_Anti	Family	2	42	42	32.8	4.5e-08	1	CL0500
Vas1_1296	10	422	10	422	PF06808.12	DctM	Family	1	416	416	373.8	9.7e-112	1	CL0182
Vas1_1297	27	156	27	158	PF04290.12	DctQ	Family	1	130	132	97.7	4.7e-28	1	No_clan
Vas1_1298	27	304	26	306	PF03480.13	DctP	Family	2	284	286	283.5	1.7e-84	1	CL0177
Vas1_1299	27	88	27	95	PF08240.12	ADH_N	Domain	1	60	109	33.2	3.6e-08	1	CL0296
Vas1_1299	190	325	189	325	PF13602.6	ADH_zinc_N_2	Domain	2	133	133	85.2	8e-24	1	CL0063
Vas1_1300	18	141	17	142	PF01475.19	FUR	Family	2	119	120	56.5	2.8e-15	1	CL0123
Vas1_1301	12	184	12	192	PF02492.19	cobW	Domain	1	167	177	132.7	9.9e-39	1	CL0023
Vas1_1302	43	333	35	335	PF01547.25	SBP_bac_1	Family	9	313	315	134.2	9.5e-39	1	CL0177
Vas1_1303	112	293	109	295	PF00528.22	BPD_transp_1	Family	5	183	185	58.6	6.4e-16	1	CL0404
Vas1_1304	46	246	45	253	PF00528.22	BPD_transp_1	Family	2	177	185	46.8	2.7e-12	1	CL0404
Vas1_1305	39	329	32	332	PF01547.25	SBP_bac_1	Family	8	312	315	128.7	4.3e-37	1	CL0177
Vas1_1306	20	161	19	162	PF00005.27	ABC_tran	Domain	2	136	137	111	6.2e-32	1	CL0023
Vas1_1306	235	289	235	289	PF17912.1	OB_MalK	Domain	1	53	53	45.1	1.3e-11	1	CL0021
Vas1_1307	13	72	10	73	PF00392.21	GntR	Domain	4	63	64	67.3	6.6e-19	1	CL0123
Vas1_1307	95	224	95	225	PF07729.12	FCD	Domain	1	124	125	64	1.7e-17	1	CL0388
Vas1_1308	12	474	12	475	PF00171.22	Aldedh	Family	1	461	462	551.1	1.6e-165	1	CL0099
Vas1_1309	11	148	9	151	PF02837.18	Glyco_hydro_2_N	Domain	4	166	169	72	5.2e-20	1	CL0202
Vas1_1309	181	266	162	266	PF00703.21	Glyco_hydro_2	Domain	23	110	110	44.7	1.8e-11	1	CL0159
Vas1_1309	274	410	268	426	PF02836.17	Glyco_hydro_2_C	Domain	6	137	302	70.6	1.2e-19	1	CL0058
Vas1_1309	642	699	640	700	PF16355.5	DUF4982	Family	4	60	61	40.4	2e-10	1	CL0159
Vas1_1309	718	800	712	804	PF18565.1	Glyco_hydro2_C5	Domain	11	93	103	44.7	9.5e-12	1	CL0159
Vas1_1310	71	173	46	204	PF04616.14	Glyco_hydro_43	Family	32	115	288	33.8	2.2e-08	1	CL0143
Vas1_1311	31	442	31	442	PF02264.15	LamB	Domain	1	379	379	158	6.2e-46	1	CL0193
Vas1_1312	252	418	236	421	PF17992.1	Agarase_CBM	Domain	18	178	182	95.9	2e-27	1	CL0202
Vas1_1312	658	842	647	883	PF02449.15	Glyco_hydro_42	Domain	105	273	374	35.6	6.4e-09	1	CL0058
Vas1_1313	214	381	210	388	PF17992.1	Agarase_CBM	Domain	7	174	182	44	1.7e-11	1	CL0202
Vas1_1314	232	418	232	421	PF17992.1	Agarase_CBM	Domain	1	178	182	83.6	1.2e-23	1	CL0202
Vas1_1314	677	849	660	866	PF02449.15	Glyco_hydro_42	Domain	104	262	374	26.5	3.8e-06	1	CL0058
Vas1_1316	7	146	7	149	PF01548.17	DEDD_Tnp_IS110	Family	1	152	155	42	8.5e-11	1	No_clan
Vas1_1316	211	290	211	300	PF02371.16	Transposase_20	Family	1	78	87	67.8	7.9e-19	1	CL0198
Vas1_1317	22	202	22	202	PF17992.1	Agarase_CBM	Domain	1	182	182	180.3	2.5e-53	1	CL0202
Vas1_1317	458	627	454	644	PF02449.15	Glyco_hydro_42	Domain	106	262	374	23.6	2.8e-05	1	CL0058
Vas1_1318	11	70	8	71	PF00392.21	GntR	Domain	4	63	64	68.8	2.4e-19	1	CL0123
Vas1_1318	93	222	93	223	PF07729.12	FCD	Domain	1	124	125	78.1	7.4e-22	1	CL0388
Vas1_1319	11	415	3	419	PF01306.19	LacY_symp	Family	10	409	413	257.7	1.6e-76	1	CL0015
Vas1_1320	2	151	1	151	PF04074.12	DUF386	Domain	2	148	148	115.6	1.7e-33	1	CL0029
Vas1_1321	266	312	262	313	PF00672.25	HAMP	Domain	8	52	53	37.4	2.4e-09	1	CL0681
Vas1_1321	376	559	375	560	PF00015.21	MCPsignal	Family	2	171	172	139.2	1.2e-40	1	No_clan
Vas1_1322	9	333	6	334	PF02615.14	Ldh_2	Family	4	332	333	361.4	4.2e-108	1	No_clan
Vas1_1323	25	131	24	131	PF08240.12	ADH_N	Domain	2	109	109	110.8	2.8e-32	1	CL0296
Vas1_1323	171	298	171	299	PF00107.26	ADH_zinc_N	Family	1	129	130	65.7	3.8e-18	1	CL0063
Vas1_1324	25	187	24	187	PF01232.23	Mannitol_dh	Domain	2	151	151	142	1.5e-41	1	CL0063
Vas1_1324	216	459	215	461	PF08125.13	Mannitol_dh_C	Domain	2	244	246	260.5	1.4e-77	1	CL0106
Vas1_1325	16	309	14	310	PF00294.24	PfkB	Family	4	301	302	203.8	3.6e-60	1	CL0118
Vas1_1326	4	198	3	198	PF01081.19	Aldolase	Domain	2	196	196	262.7	1.6e-78	1	CL0036
Vas1_1327	33	129	24	129	PF02746.16	MR_MLE_N	Domain	27	117	117	59.6	3.1e-16	1	CL0227
Vas1_1327	156	355	150	357	PF13378.6	MR_MLE_C	Domain	7	219	220	182	1.1e-53	1	CL0256
Vas1_1328	277	343	277	344	PF13517.6	VCBS	Repeat	1	60	61	30.4	4.4e-07	1	CL0186
Vas1_1328	686	751	684	751	PF07593.12	UnbV_ASPIC	Family	4	68	68	44.6	1e-11	1	No_clan
Vas1_1328	772	827	762	834	PF02368.18	Big_2	Domain	14	70	79	40.6	1.7e-10	1	CL0159
Vas1_1328	847	918	846	921	PF02368.18	Big_2	Domain	2	69	79	32.3	6.6e-08	1	CL0159
Vas1_1330	23	182	23	184	PF01554.18	MatE	Family	1	159	161	85.3	3.3e-24	1	CL0222
Vas1_1330	245	398	245	407	PF01554.18	MatE	Family	1	152	161	66.8	1.6e-18	1	CL0222
Vas1_1331	9	169	9	169	PF01554.18	MatE	Family	1	161	161	100.5	7.4e-29	1	CL0222
Vas1_1331	238	394	235	394	PF01554.18	MatE	Family	6	161	161	64.1	1.2e-17	1	CL0222
Vas1_1332	21	106	14	127	PF02311.19	AraC_binding	Domain	10	92	136	43.3	3.1e-11	1	CL0029
Vas1_1332	199	277	199	278	PF12833.7	HTH_18	Domain	1	80	81	80.1	1e-22	1	CL0123
Vas1_1333	1	295	1	299	PF00294.24	PfkB	Family	1	297	302	200.3	4.3e-59	1	CL0118
Vas1_1334	35	442	35	444	PF00474.17	SSF	Family	1	403	406	156.2	1.1e-45	1	CL0062
Vas1_1335	29	488	27	488	PF00171.22	Aldedh	Family	4	462	462	507.9	2.1e-152	1	CL0099
Vas1_1336	19	251	18	265	PF01636.23	APH	Family	2	229	240	65.1	8.7e-18	1	CL0016
Vas1_1337	3	132	3	133	PF03952.16	Enolase_N	Domain	1	130	131	167.7	1.3e-49	1	CL0227
Vas1_1337	141	424	139	426	PF00113.22	Enolase_C	Domain	3	294	296	296.1	2.6e-88	1	CL0256
Vas1_1339	318	447	312	448	PF00652.22	Ricin_B_lectin	Domain	8	126	127	74.2	1.1e-20	1	CL0066
Vas1_1340	37	254	37	255	PF00497.20	SBP_bac_3	Domain	1	224	225	153	7.8e-45	1	CL0177
Vas1_1341	35	209	35	214	PF00528.22	BPD_transp_1	Family	1	176	185	59.3	4.1e-16	1	CL0404
Vas1_1342	44	211	34	214	PF00528.22	BPD_transp_1	Family	11	182	185	60.9	1.3e-16	1	CL0404
Vas1_1343	1	122	1	122	PF00005.27	ABC_tran	Domain	28	137	137	77.9	1e-21	1	CL0023
Vas1_1344	5	75	3	79	PF01418.17	HTH_6	Domain	3	73	77	62.5	2.8e-17	1	CL0123
Vas1_1345	23	197	13	214	PF01425.21	Amidase	Family	44	216	451	171.8	2.4e-50	1	No_clan
Vas1_1346	20	515	19	515	PF01019.21	G_glu_transpept	Domain	2	512	512	417.2	9.6e-125	1	CL0052
Vas1_1347	45	363	22	378	PF00266.19	Aminotran_5	Domain	41	355	371	88.9	3.1e-25	1	CL0061
Vas1_1348	76	401	51	403	PF01546.28	Peptidase_M20	Family	1	205	207	82.4	3.6e-23	1	CL0035
Vas1_1350	6	171	5	174	PF02417.15	Chromate_transp	Family	2	155	157	127.3	5.5e-37	1	No_clan
Vas1_1351	6	171	5	172	PF02417.15	Chromate_transp	Family	2	156	157	102.3	2.7e-29	1	No_clan
Vas1_1352	5	68	5	68	PF17785.1	PUA_3	Domain	1	64	64	73.9	6.4e-21	1	CL0178
Vas1_1352	111	376	105	383	PF10672.9	Methyltrans_SAM	Family	14	270	286	106.1	1.9e-30	1	CL0063
Vas1_1353	7	89	6	89	PF00708.18	Acylphosphatase	Domain	2	85	85	76	2.2e-21	1	CL0622
Vas1_1354	4	109	3	109	PF04358.13	DsrC	Family	2	107	107	149.3	4.8e-44	1	CL0123
Vas1_1355	19	214	19	214	PF01027.20	Bax1-I	Family	1	207	207	143.1	1e-41	1	CL0453
Vas1_1356	23	171	23	171	PF00005.27	ABC_tran	Domain	1	137	137	133.5	7e-39	1	CL0023
Vas1_1357	173	356	172	361	PF00528.22	BPD_transp_1	Family	2	180	185	81.2	7.4e-23	1	CL0404
Vas1_1358	242	396	227	398	PF00528.22	BPD_transp_1	Family	43	183	185	47	2.3e-12	1	CL0404
Vas1_1359	40	257	39	262	PF00497.20	SBP_bac_3	Domain	2	215	225	101.1	5.8e-29	1	CL0177
Vas1_1360	6	116	6	116	PF13241.6	NAD_binding_7	Domain	1	104	104	96.1	1.5e-27	1	CL0063
Vas1_1360	120	147	120	147	PF14824.6	Sirohm_synth_M	Domain	1	28	28	34.9	7.2e-09	1	No_clan
Vas1_1360	151	204	151	206	PF10414.9	CysG_dimeriser	Domain	1	56	58	47.8	8.4e-13	1	No_clan
Vas1_1362	7	83	6	84	PF12833.7	HTH_18	Domain	2	80	81	67.1	1.3e-18	1	CL0123
Vas1_1363	43	165	42	165	PF02469.22	Fasciclin	Domain	2	128	128	119.4	1.1e-34	1	No_clan
Vas1_1364	2	159	2	159	PF04461.13	DUF520	Family	1	161	161	212.4	3.7e-63	1	No_clan
Vas1_1365	42	339	27	340	PF00793.20	DAHP_synth_1	Domain	8	274	275	332.3	1.6e-99	1	CL0036
Vas1_1367	4	63	4	64	PF13509.6	S1_2	Domain	1	60	61	75.2	3.1e-21	1	CL0021
Vas1_1367	219	276	219	276	PF17783.1	CvfB_WH	Domain	1	58	58	79.5	1.2e-22	1	CL0123
Vas1_1368	7	103	7	103	PF17125.5	Methyltr_RsmF_N	Domain	1	90	90	101.4	2.8e-29	1	CL0063
Vas1_1368	114	308	107	308	PF01189.17	Methyltr_RsmB-F	Family	8	200	200	167.6	2.6e-49	1	CL0063
Vas1_1368	419	468	419	468	PF13636.6	Methyltranf_PUA	Family	1	50	50	47.5	1.3e-12	1	CL0178
Vas1_1369	50	141	49	141	PF02470.20	MlaD	Family	2	81	81	52.9	3.4e-14	1	No_clan
Vas1_1369	167	226	165	245	PF02470.20	MlaD	Family	3	62	81	26.3	6.9e-06	1	No_clan
Vas1_1369	288	376	285	377	PF02470.20	MlaD	Family	4	80	81	29.5	6.6e-07	1	No_clan
Vas1_1369	403	461	399	474	PF02470.20	MlaD	Family	5	65	81	35.8	7.3e-09	1	No_clan
Vas1_1369	640	698	639	729	PF02470.20	MlaD	Family	2	60	81	26.6	5.5e-06	1	No_clan
Vas1_1369	750	809	748	835	PF02470.20	MlaD	Family	3	62	81	30.2	4.1e-07	1	No_clan
Vas1_1370	52	204	51	205	PF04403.13	PqiA	Family	2	155	156	125.8	1.3e-36	1	No_clan
Vas1_1370	249	404	249	406	PF04403.13	PqiA	Family	1	154	156	166.2	4.8e-49	1	No_clan
Vas1_1371	25	312	24	313	PF00664.23	ABC_membrane	Family	2	273	274	103.1	2e-29	1	CL0241
Vas1_1371	378	525	377	525	PF00005.27	ABC_tran	Domain	2	137	137	112.2	2.7e-32	1	CL0023
Vas1_1372	42	145	26	151	PF13185.6	GAF_2	Domain	21	132	138	36.9	4e-09	1	CL0161
Vas1_1373	8	115	7	138	PF04352.13	ProQ	Domain	2	109	110	142.6	4e-42	1	No_clan
Vas1_1373	159	207	158	208	PF17516.2	ProQ_C	Domain	2	50	51	72.5	1.4e-20	1	CL0049
Vas1_1374	9	36	9	37	PF08180.11	BAGE	Family	1	27	28	27.5	2.5e-06	1	No_clan
Vas1_1374	49	233	49	233	PF17804.1	TSP_NTD	Domain	1	193	193	201	2.1e-59	1	No_clan
Vas1_1374	240	321	237	321	PF00595.24	PDZ	Domain	4	82	82	47.9	1.3e-12	1	CL0466
Vas1_1374	357	526	357	527	PF03572.18	Peptidase_S41	Family	1	165	166	172.1	6.7e-51	1	CL0127
Vas1_1374	531	663	531	664	PF11818.8	DUF3340	Family	1	154	155	141.3	2.6e-41	1	No_clan
Vas1_1376	28	189	19	189	PF17900.1	Peptidase_M1_N	Domain	10	186	186	60.1	3e-16	1	CL0672
Vas1_1376	229	439	228	443	PF01433.20	Peptidase_M1	Domain	2	214	218	181.3	1.8e-53	1	CL0126
Vas1_1376	447	548	447	548	PF11940.8	DUF3458	Domain	1	95	95	111.3	2.3e-32	1	CL0159
Vas1_1376	551	868	551	869	PF17432.2	DUF3458_C	Family	1	318	319	364.8	4.2e-109	1	CL0020
Vas1_1377	76	1602	76	1603	PF05088.12	Bac_GDH	Family	1	1530	1531	2190.4	0	1	CL0063
Vas1_1378	47	336	45	336	PF01180.21	DHO_dh	Domain	4	291	295	296.8	1.5e-88	1	CL0036
Vas1_1379	1	167	1	171	PF07126.12	ZapC	Family	1	165	169	195.6	4.2e-58	1	No_clan
Vas1_1380	32	153	26	154	PF02926.17	THUMP	Domain	28	143	144	42.9	4.9e-11	1	No_clan
Vas1_1380	162	374	162	375	PF01170.18	UPF0020	Domain	1	196	197	210.3	2.1e-62	1	CL0063
Vas1_1380	448	667	435	685	PF10672.9	Methyltrans_SAM	Family	26	240	286	88.5	4.2e-25	1	CL0063
Vas1_1381	19	185	19	185	PF00005.27	ABC_tran	Domain	1	137	137	88.5	5.4e-25	1	CL0023
Vas1_1381	224	299	224	309	PF12848.7	ABC_tran_Xtn	Domain	1	78	85	37.9	1.3e-09	1	CL0023
Vas1_1381	336	469	335	469	PF00005.27	ABC_tran	Domain	2	137	137	88.6	5.2e-25	1	CL0023
Vas1_1381	565	633	565	634	PF16326.5	ABC_tran_CTD	Domain	1	68	69	71.4	5.4e-20	1	No_clan
Vas1_1382	314	597	304	597	PF11949.8	DUF3466	Family	331	605	605	179.6	1e-52	1	No_clan
Vas1_1383	28	81	28	81	PF04957.12	RMF	Family	1	54	54	95.7	1.3e-27	1	No_clan
Vas1_1384	29	158	29	159	PF07977.13	FabA	Domain	1	137	138	183.1	1.8e-54	1	CL0050
Vas1_1385	110	293	33	293	PF13654.6	AAA_32	Domain	317	514	514	57.6	9.8e-16	1	CL0023
Vas1_1385	405	508	399	512	PF05362.13	Lon_C	Domain	108	200	205	37.4	1.9e-09	1	CL0329
Vas1_1386	2	85	2	85	PF06303.12	MatP	Domain	1	84	84	133.5	3e-39	1	No_clan
Vas1_1386	88	147	88	147	PF17414.2	MatP_C	Domain	1	60	60	93.8	5.2e-27	1	CL0057
Vas1_1388	12	68	12	74	PF13551.6	HTH_29	Domain	1	57	63	29.9	4e-07	1	CL0123
Vas1_1389	6	59	6	60	PF01381.22	HTH_3	Domain	1	54	55	57.1	1.3e-15	1	CL0123
Vas1_1390	61	243	40	255	PF05144.14	Phage_CRI	Family	83	257	271	35.5	6.4e-09	1	No_clan
Vas1_1390	285	367	281	368	PF05155.15	Phage_X	Family	5	87	88	91.8	2.7e-26	1	No_clan
Vas1_1391	2	84	2	84	PF02303.17	Phage_DNA_bind	Domain	1	83	83	124.7	1.3e-36	1	CL0021
Vas1_1393	6	59	6	60	PF01381.22	HTH_3	Domain	1	54	55	57.1	1.3e-15	1	CL0123
Vas1_1394	61	243	40	255	PF05144.14	Phage_CRI	Family	83	257	271	35.5	6.4e-09	1	No_clan
Vas1_1394	285	367	281	368	PF05155.15	Phage_X	Family	5	87	88	91.8	2.7e-26	1	No_clan
Vas1_1395	2	84	2	84	PF02303.17	Phage_DNA_bind	Domain	1	83	83	124.7	1.3e-36	1	CL0021
Vas1_1401	115	417	103	418	PF05840.13	Phage_GPA	Family	14	317	318	244	2e-72	1	CL0169
Vas1_1408	12	141	12	141	PF18628.1	P2_N	Domain	1	127	127	149.9	2.8e-44	1	No_clan
Vas1_1419	55	119	55	122	PF12375.8	DUF3653	Family	1	63	66	68	5.6e-19	1	No_clan
Vas1_1420	209	274	209	274	PF00512.25	HisKA	Domain	1	67	67	51.8	6.2e-14	1	CL0025
Vas1_1420	322	431	321	432	PF02518.26	HATPase_c	Domain	2	111	112	103.8	7.2e-30	1	CL0025
Vas1_1420	454	565	454	566	PF00072.24	Response_reg	Domain	1	111	112	98	3.4e-28	1	CL0304
Vas1_1421	32	224	30	224	PF08495.10	FIST	Domain	3	172	172	90.4	1.3e-25	1	No_clan
Vas1_1421	226	372	226	373	PF10442.9	FIST_C	Domain	1	129	130	62.6	3.4e-17	1	No_clan
Vas1_1423	15	445	14	445	PF00115.20	COX1	Family	2	432	432	394.3	6.5e-118	1	No_clan
Vas1_1424	9	186	9	189	PF02433.15	FixO	Family	1	177	217	274.5	5e-82	1	CL0318
Vas1_1425	6	45	4	45	PF05545.11	FixQ	Family	10	49	49	52.9	2.5e-14	1	No_clan
Vas1_1426	38	83	36	83	PF14715.6	FixP_N	Domain	3	48	48	81.2	3.3e-23	1	No_clan
Vas1_1426	156	229	155	229	PF13442.6	Cytochrome_CBB3	Domain	2	66	67	46.3	4.1e-12	1	CL0318
Vas1_1426	243	317	241	317	PF13442.6	Cytochrome_CBB3	Domain	3	67	67	39.2	6.3e-10	1	CL0318
Vas1_1427	7	147	7	148	PF05751.11	FixH	Family	1	149	150	137	5e-40	1	CL0488
Vas1_1428	1	58	1	59	PF12156.8	ATPase-cat_bd	Family	26	86	87	55.6	6.7e-15	1	CL0175
Vas1_1428	65	126	65	126	PF00403.26	HMA	Domain	1	62	62	40.5	2.9e-10	1	No_clan
Vas1_1428	290	451	278	453	PF00122.20	E1-E2_ATPase	Family	16	178	181	144.8	2e-42	1	No_clan
Vas1_1428	470	669	470	670	PF00702.26	Hydrolase	Domain	1	209	210	95.7	4.5e-27	1	CL0137
Vas1_1429	2	45	2	45	PF03597.15	FixS	Family	1	44	44	76.3	1e-21	1	No_clan
Vas1_1430	8	215	7	216	PF13386.6	DsbD_2	Family	2	198	199	180.5	3.6e-53	1	CL0292
Vas1_1431	51	132	49	135	PF00027.29	cNMP_binding	Domain	3	85	89	57.3	1.3e-15	1	CL0029
Vas1_1431	168	241	168	242	PF13545.6	HTH_Crp_2	Domain	1	67	68	60.9	8.6e-17	1	CL0123
Vas1_1432	4	148	3	148	PF00582.26	Usp	Domain	2	141	141	53.5	3.6e-14	1	CL0039
Vas1_1432	231	301	171	301	PF00582.26	Usp	Domain	71	141	141	54.6	1.6e-14	1	CL0039
Vas1_1433	43	204	42	210	PF01171.20	ATP_bind_3	Family	2	159	182	55.9	4.3e-15	1	CL0039
Vas1_1434	28	171	27	171	PF11205.8	DUF2987	Family	2	146	146	156.5	4.3e-46	1	No_clan
Vas1_1435	115	250	111	252	PF01832.20	Glucosaminidase	Domain	5	85	87	50.3	2.5e-13	1	CL0037
Vas1_1437	28	168	27	170	PF00005.27	ABC_tran	Domain	2	135	137	114.2	6.1e-33	1	CL0023
Vas1_1437	286	365	286	365	PF08402.10	TOBE_2	Family	1	76	76	46.8	2.5e-12	1	CL0021
Vas1_1438	71	268	52	269	PF00528.22	BPD_transp_1	Family	2	182	185	59.1	4.4e-16	1	CL0404
Vas1_1439	74	247	73	254	PF00528.22	BPD_transp_1	Family	2	176	185	66.4	2.6e-18	1	CL0404
Vas1_1440	42	301	41	311	PF13416.6	SBP_bac_8	Family	2	270	282	124.1	8.9e-36	1	CL0177
Vas1_1441	41	311	40	314	PF13416.6	SBP_bac_8	Family	2	279	282	138.5	3.7e-40	1	CL0177
Vas1_1442	13	186	13	186	PF02146.17	SIR2	Family	1	177	177	164.9	1.7e-48	1	CL0085
Vas1_1443	458	558	454	573	PF13401.6	AAA_22	Domain	6	118	137	32.2	1.1e-07	1	CL0023
Vas1_1444	83	281	78	281	PF00924.18	MS_channel	Family	6	205	206	113.4	1e-32	1	No_clan
Vas1_1445	1	77	1	78	PF11173.8	DUF2960	Family	1	78	79	120.7	2.6e-35	1	No_clan
Vas1_1446	2	300	2	302	PF00480.20	ROK	Family	1	291	294	242.2	8.2e-72	1	CL0108
Vas1_1447	3	191	1	194	PF03942.15	DTW	Domain	10	195	198	120.2	8.7e-35	1	No_clan
Vas1_1448	88	223	86	223	PF04116.13	FA_hydroxylase	Family	3	133	133	105.2	3.2e-30	1	No_clan
Vas1_1449	43	146	43	147	PF00877.19	NLPC_P60	Family	1	104	105	111.1	2.4e-32	1	CL0125
Vas1_1450	2	110	1	111	PF12290.8	DUF3802	Family	2	111	112	145.3	9.1e-43	1	No_clan
Vas1_1451	1	287	1	288	PF03881.14	Fructosamin_kin	Family	1	287	288	398	2.2e-119	1	CL0016
Vas1_1452	9	59	9	60	PF14255.6	Cys_rich_CPXG	Family	1	51	52	66.5	1.4e-18	1	No_clan
Vas1_1453	3	87	3	87	PF00677.17	Lum_binding	Domain	1	87	87	76	1.7e-21	1	CL0076
Vas1_1453	100	184	100	184	PF00677.17	Lum_binding	Domain	1	87	87	73.6	9.4e-21	1	CL0076
Vas1_1454	17	176	17	176	PF01554.18	MatE	Family	1	161	161	128.4	2e-37	1	CL0222
Vas1_1454	243	404	243	404	PF01554.18	MatE	Family	1	161	161	119.5	1e-34	1	CL0222
Vas1_1455	30	328	29	330	PF11279.8	DUF3080	Family	2	313	316	240.4	2.6e-71	1	No_clan
Vas1_1457	19	84	18	90	PF01503.17	PRA-PH	Family	2	71	83	33.9	3.1e-08	1	CL0231
Vas1_1458	1	126	1	127	PF00005.27	ABC_tran	Domain	27	136	137	27.2	4.4e-06	1	CL0023
Vas1_1459	28	326	17	326	PF01032.18	FecCD	Family	12	312	312	287.1	1.4e-85	1	CL0142
Vas1_1460	54	330	53	332	PF04952.14	AstE_AspA	Domain	2	289	291	221.4	1.3e-65	1	CL0035
Vas1_1461	4	189	4	194	PF00300.22	His_Phos_1	Domain	1	188	194	94.4	6.7e-27	1	CL0071
Vas1_1462	3	177	3	177	PF02283.16	CobU	Domain	1	169	169	188.7	5.9e-56	1	CL0023
Vas1_1463	15	250	15	251	PF02654.15	CobS	Family	1	203	204	182.9	8e-54	1	No_clan
Vas1_1464	7	341	3	341	PF02277.17	DBI_PRT	Domain	8	329	329	415.5	1.6e-124	1	No_clan
Vas1_1465	22	163	17	176	PF01613.18	Flavin_Reduct	Domain	4	138	155	62.1	6.3e-17	1	CL0336
Vas1_1466	59	165	44	186	PF08732.10	HIM1	Family	37	147	169	38.4	8.5e-10	1	CL0063
Vas1_1467	64	291	60	291	PF16576.5	HlyD_D23	Domain	21	214	214	37.8	1.1e-09	1	CL0105
Vas1_1468	1	1023	1	1024	PF00873.19	ACR_tran	Family	1	1020	1021	1239.7	0	1	CL0322
Vas1_1469	61	248	59	248	PF02321.18	OEP	Family	3	188	188	95.8	2.7e-27	1	CL0105
Vas1_1469	273	455	271	455	PF02321.18	OEP	Family	5	188	188	96.1	2.1e-27	1	CL0105
Vas1_1470	46	305	46	305	PF11376.8	DUF3179	Family	1	285	285	263.3	2.6e-78	1	No_clan
Vas1_1471	11	185	10	192	PF00929.24	RNase_T	Family	2	162	165	76.8	2.8e-21	1	CL0219
Vas1_1471	210	471	210	472	PF08411.10	Exonuc_X-T_C	Family	1	268	269	334.5	3.8e-100	1	No_clan
Vas1_1472	25	115	24	117	PF03788.14	LrgA	Family	2	92	94	81.7	2.8e-23	1	No_clan
Vas1_1473	6	217	6	219	PF04172.16	LrgB	Family	1	212	214	239.8	2.1e-71	1	No_clan
Vas1_1474	60	143	47	148	PF00383.23	dCMP_cyt_deam_1	Family	14	96	101	49.5	3.1e-13	1	CL0109
Vas1_1474	157	277	157	278	PF08211.12	dCMP_cyt_deam_2	Family	1	132	133	140.4	3.9e-41	1	CL0109
Vas1_1477	6	125	6	126	PF00072.24	Response_reg	Domain	1	111	112	54.1	1.5e-14	1	CL0304
Vas1_1478	4	462	1	470	PF00939.19	Na_sulph_symp	Family	4	462	472	170.2	8e-50	1	CL0182
Vas1_1479	17	79	13	89	PF01370.21	Epimerase	Family	6	70	241	24.6	1.5e-05	1	CL0063
Vas1_1479	121	292	120	293	PF02222.22	ATP-grasp	Family	2	170	171	188.7	5.8e-56	1	CL0179
Vas1_1480	18	153	16	154	PF14376.6	Haem_bd	Family	3	132	133	102	2.3e-29	1	CL0318
Vas1_1480	186	333	185	334	PF03150.14	CCP_MauG	Family	2	149	150	156.2	9e-46	1	CL0318
Vas1_1480	343	457	341	458	PF00034.21	Cytochrom_C	Domain	4	91	92	22.8	0.00015	1	CL0318
Vas1_1481	3	215	2	216	PF05724.11	TPMT	Family	2	217	218	243.6	1.7e-72	1	CL0063
Vas1_1482	3	91	3	92	PF00216.21	Bac_DNA_binding	Domain	1	89	90	109.5	6.9e-32	1	CL0548
Vas1_1483	24	200	24	210	PF02321.18	OEP	Family	1	178	188	80.4	1.4e-22	1	CL0105
Vas1_1483	230	414	230	414	PF02321.18	OEP	Family	1	188	188	97.5	8.3e-28	1	CL0105
Vas1_1484	92	187	92	187	PF00691.20	OmpA	Family	1	95	95	63.5	1.8e-17	1	No_clan
Vas1_1485	13	113	12	114	PF11042.8	DUF2750	Family	2	100	102	112.9	6.3e-33	1	No_clan
Vas1_1486	273	423	271	424	PF00005.27	ABC_tran	Domain	3	136	137	70	2.8e-19	1	CL0023
Vas1_1487	9	259	9	260	PF08282.12	Hydrolase_3	Domain	1	254	255	202.2	1.2e-59	1	CL0137
Vas1_1488	3	212	3	213	PF06508.13	QueC	Domain	1	209	210	286.4	1.1e-85	1	CL0039
Vas1_1489	23	131	23	147	PF13394.6	Fer4_14	Domain	1	105	118	42.4	6.4e-11	1	CL0344
Vas1_1490	28	100	21	146	PF00293.28	NUDIX	Domain	10	85	131	38.8	8.2e-10	1	CL0261
Vas1_1491	3	124	1	124	PF00583.25	Acetyltransf_1	Family	3	117	117	54.1	1.7e-14	1	CL0257
Vas1_1492	9	108	9	110	PF13671.6	AAA_33	Domain	1	104	143	52.8	4.6e-14	1	CL0023
Vas1_1493	2	299	2	299	PF04204.16	HTS	Domain	1	298	298	450.8	1.6e-135	1	CL0014
Vas1_1494	33	520	33	521	PF02028.17	BCCT	Family	1	484	485	575.7	6.4e-173	1	CL0062
Vas1_1495	32	505	32	506	PF00521.20	DNA_topoisoIV	Family	1	425	426	524.9	1.4e-157	1	No_clan
Vas1_1495	537	583	537	584	PF03989.13	DNA_gyraseA_C	Repeat	1	47	48	29.3	4.4e-07	1	No_clan
Vas1_1495	587	637	587	637	PF03989.13	DNA_gyraseA_C	Repeat	1	48	48	41.2	8.2e-11	1	No_clan
Vas1_1495	644	687	643	688	PF03989.13	DNA_gyraseA_C	Repeat	2	47	48	33.9	1.6e-08	1	No_clan
Vas1_1495	692	736	691	738	PF03989.13	DNA_gyraseA_C	Repeat	2	46	48	56.9	1e-15	1	No_clan
Vas1_1495	742	788	741	789	PF03989.13	DNA_gyraseA_C	Repeat	2	47	48	47.3	1e-12	1	No_clan
Vas1_1495	792	838	792	839	PF03989.13	DNA_gyraseA_C	Repeat	1	47	48	45.7	3.3e-12	1	No_clan
Vas1_1496	53	188	30	199	PF13489.6	Methyltransf_23	Domain	24	147	165	84.8	5.7e-24	1	CL0063
Vas1_1497	6	92	5	92	PF03477.16	ATP-cone	Domain	2	86	86	66.9	1.8e-18	1	No_clan
Vas1_1497	142	219	141	220	PF00317.21	Ribonuc_red_lgN	Domain	2	82	83	45.7	5e-12	1	No_clan
Vas1_1497	223	731	223	732	PF02867.15	Ribonuc_red_lgC	Family	1	523	524	404.9	4.5e-121	1	CL0339
Vas1_1498	34	333	27	333	PF00268.21	Ribonuc_red_sm	Domain	9	279	279	169.5	1e-49	1	CL0044
Vas1_1499	9	75	3	75	PF00111.27	Fer2	Domain	6	78	78	41.8	7.9e-11	1	CL0486
Vas1_1500	14	73	14	73	PF00126.27	HTH_1	Domain	1	60	60	75	3.3e-21	1	CL0123
Vas1_1500	96	293	94	295	PF03466.20	LysR_substrate	Family	3	207	209	44.3	1.3e-11	1	CL0177
Vas1_1501	10	175	10	175	PF01554.18	MatE	Family	1	161	161	57.3	1.4e-15	1	CL0222
Vas1_1501	238	401	238	402	PF01554.18	MatE	Family	1	160	161	73.9	1.1e-20	1	CL0222
Vas1_1502	5	170	5	171	PF00994.24	MoCF_biosynth	Domain	1	143	144	99	1.9e-28	1	No_clan
Vas1_1504	128	237	128	237	PF13084.6	DUF3943	Domain	1	107	107	127.3	1.9e-37	1	No_clan
Vas1_1505	4	65	3	78	PF13740.6	ACT_6	Domain	2	63	76	41.2	1.2e-10	1	CL0070
Vas1_1506	242	326	47	328	PF00278.22	Orn_DAP_Arg_deC	Domain	6	96	98	21.4	0.00022	1	No_clan
Vas1_1507	3	145	3	145	PF03435.18	Sacchrp_dh_NADP	Family	1	130	130	118.4	2.5e-34	1	CL0063
Vas1_1507	149	395	149	396	PF16653.5	Sacchrp_dh_C	Domain	1	264	265	111.7	6.2e-32	1	CL0139
Vas1_1508	51	463	44	464	PF00202.21	Aminotran_3	Domain	9	405	406	322.5	3.1e-96	1	CL0061
Vas1_1508	534	893	523	894	PF00282.19	Pyridoxal_deC	Domain	9	374	375	207.3	2.8e-61	1	CL0061
Vas1_1509	1	73	1	73	PF03334.14	PhaG_MnhG_YufB	Family	9	79	79	76.7	1.2e-21	1	No_clan
Vas1_1510	31	83	31	83	PF04066.13	MrpF_PhaF	Family	1	53	53	66	2.8e-18	1	No_clan
Vas1_1511	8	154	7	155	PF01899.16	MNHE	Family	2	145	146	131.4	2e-38	1	No_clan
Vas1_1512	126	414	124	417	PF00361.20	Proton_antipo_M	Family	3	291	293	190.9	2.8e-56	1	CL0425
Vas1_1513	5	111	4	113	PF00420.24	Oxidored_q2	Family	2	104	105	83.3	8.2e-24	1	No_clan
Vas1_1514	9	134	9	134	PF04039.13	MnhB	Family	1	124	124	117.1	5.6e-34	1	No_clan
Vas1_1515	58	111	57	112	PF00662.20	Proton_antipo_N	Family	2	57	58	36.2	4.5e-09	1	No_clan
Vas1_1515	124	410	124	416	PF00361.20	Proton_antipo_M	Family	1	287	293	225.8	6.4e-67	1	CL0425
Vas1_1515	603	668	603	668	PF13244.6	DUF4040	Family	1	67	67	60.5	1.3e-16	1	No_clan
Vas1_1516	7	377	6	377	PF06965.12	Na_H_antiport_1	Family	2	376	376	469.4	7.3e-141	1	CL0064
Vas1_1517	620	714	619	714	PF02687.21	FtsX	Family	2	96	96	40.1	3.7e-10	1	CL0404
Vas1_1518	21	167	21	168	PF00005.27	ABC_tran	Domain	1	136	137	106.8	1.3e-30	1	CL0023
Vas1_1520	25	185	25	185	PF01554.18	MatE	Family	1	161	161	90.5	8.6e-26	1	CL0222
Vas1_1520	252	414	252	415	PF01554.18	MatE	Family	1	160	161	74.1	9.5e-21	1	CL0222
Vas1_1521	8	159	8	168	PF13460.6	NAD_binding_10	Domain	1	157	184	57.2	2e-15	1	CL0063
Vas1_1521	335	465	327	465	PF11066.8	DUF2867	Family	18	144	144	53	4.6e-14	1	No_clan
Vas1_1522	4	214	3	214	PF11140.8	DUF2913	Family	2	207	207	265	4.4e-79	1	No_clan
Vas1_1523	28	368	25	369	PF07690.16	MFS_1	Family	4	352	353	174.3	3.2e-51	1	CL0015
Vas1_1524	1	44	1	47	PF01479.25	S4	Domain	1	45	48	44.9	7e-12	1	CL0492
Vas1_1524	61	193	60	193	PF00849.22	PseudoU_synth_2	Family	2	160	160	62.8	4e-17	1	CL0649
Vas1_1525	9	64	9	67	PF00126.27	HTH_1	Domain	1	56	60	57.3	1.1e-15	1	CL0123
Vas1_1525	135	297	102	299	PF03466.20	LysR_substrate	Family	44	207	209	47.5	1.3e-12	1	CL0177
Vas1_1526	131	355	127	355	PF00753.27	Lactamase_B	Domain	5	197	197	96.8	1.6e-27	1	CL0381
Vas1_1526	393	529	392	529	PF14863.6	Alkyl_sulf_dimr	Domain	2	139	139	146.5	6.5e-43	1	CL0020
Vas1_1526	538	660	537	663	PF14864.6	Alkyl_sulf_C	Domain	2	123	126	93.3	1.3e-26	1	CL0311
Vas1_1528	2	154	1	154	PF04851.15	ResIII	Family	2	171	171	87.3	1.2e-24	1	CL0023
Vas1_1528	239	342	236	344	PF00271.31	Helicase_C	Family	4	109	111	57.6	1.4e-15	1	CL0023
Vas1_1529	4	89	3	89	PF01386.19	Ribosomal_L25p	Domain	2	81	81	81.6	4.2e-23	1	No_clan
Vas1_1530	6	258	4	259	PF00009.27	GTP_EFTU	Domain	3	193	194	100.2	1e-28	1	CL0023
Vas1_1530	381	454	381	455	PF14492.6	EFG_II	Domain	1	74	75	77.9	4.5e-22	1	CL0437
Vas1_1530	456	574	456	575	PF03764.18	EFG_IV	Domain	1	120	121	122.3	8.8e-36	1	CL0329
[truncated: 3,686 more rows]

## Sheet: Pfam_Counts
Related to Figure.2B #Protein domain list sorted by count numbers of domain terms(shortname).
Pfam_shortname|acc	Counts
Cadherin_5 | PF17892.1	116
ABC_tran | PF00005.27	93
HTH_1 | PF00126.27	73
LysR_substrate | PF03466.20	71
BPD_transp_1 | PF00528.22	62
Response_reg | PF00072.24	60
HATPase_c | PF02518.26	37
HisKA | PF00512.25	30
MatE | PF01554.18	30
GGDEF | PF00990.21	29
HTH_18 | PF12833.7	26
MCPsignal | PF00015.21	25
CBS | PF00571.28	24
Radical_SAM | PF04055.21	23
Helicase_C | PF00271.31	22
HAMP | PF00672.25	21
Peripla_BP_3 | PF13377.6	21
Acetyltransf_1 | PF00583.25	20
MFS_1 | PF07690.16	20
LacI | PF00356.21	19
EamA | PF00892.20	19
HlyD_D23 | PF16576.5	19
Hexapep | PF00132.24	18
DEAD | PF00270.29	17
SSF | PF00474.17	17
SLBB | PF10531.9	17
adh_short | PF00106.25	15
EAL | PF00563.20	15
OEP | PF02321.18	15
Sel1 | PF08238.12	15
Metallophos | PF00149.28	14
TetR_N | PF00440.23	14
SBP_bac_3 | PF00497.20	14
ABC_membrane | PF00664.23	14
ACR_tran | PF00873.19	14
Pyr_redox_2 | PF07992.14	14
Cadherin_4 | PF17803.1	14
Sigma54_activat | PF00158.26	13
Aldedh | PF00171.22	13
OmpA | PF00691.20	13
N_methyl | PF07963.12	13
HAD_2 | PF13419.6	13
S1 | PF00575.23	12
Phage_integrase | PF00589.22	12
HTH_8 | PF02954.19	12
SBP_bac_8 | PF13416.6	12
GTP_EFTU | PF00009.27	11
NUDIX | PF00293.28	11
GntR | PF00392.21	11
Flg_bb_rod | PF00460.20	11
RNase_T | PF00929.24	11
PLDc_2 | PF13091.6	11
cNMP_binding | PF00027.29	10
Aminotran_1_2 | PF00155.21	10
PfkB | PF00294.24	10
T2SSF | PF00482.23	10
Trans_reg_C | PF00486.28	10
PseudoU_synth_2 | PF00849.22	10
Sulfatase | PF00884.23	10
LysM | PF01476.20	10
Hpt | PF01627.23	10
TauE | PF01925.19	10
MMR_HSR1 | PF01926.23	10
TrkA_C | PF02080.21	10
Sigma70_r2 | PF04542.14	10
Flg_bbr_C | PF06429.13	10
ADH_N | PF08240.12	10
Biotin_lipoyl_2 | PF13533.6	10
Alpha-amylase | PF00128.24	9
Glycos_transf_1 | PF00534.20	9
Glycos_transf_2 | PF00535.26	9
oligo_HPY | PF08352.12	9
adh_short_C2 | PF13561.6	9
GerE | PF00196.19	8
Aminotran_3 | PF00202.21	8
Aminotran_5 | PF00266.19	8
Fe-ADH | PF00465.19	8
AA_kinase | PF00696.28	8
S4 | PF01479.25	8
LysE | PF01810.18	8
Amidohydro_1 | PF01979.20	8
GTP_EFTU_D2 | PF03144.25	8
DNA_gyraseA_C | PF03989.13	8
Alginate_lyase | PF05426.12	8
Cupin_2 | PF07883.11	8
PAS_9 | PF13426.7	8
HlyD_3 | PF13437.6	8
AAA | PF00004.29	7
ATP-synt_ab | PF00006.25	7
ADH_zinc_N | PF00107.26	7
GATase | PF00117.28	7
Pribosyltran | PF00156.27	7
Biotin_lipoyl | PF00364.22	7
PTS_EIIB | PF00367.20	7
T2SSE | PF00437.20	7
SBP_bac_5 | PF00496.22	7
Abhydrolase_1 | PF00561.20	7
Rhodanese | PF00581.20	7
Flagellin_N | PF00669.20	7
Flagellin_C | PF00700.21	7
BMC | PF00936.19	7
Bac_surface_Ag | PF01103.23	7
AP_endonuc_2 | PF01261.24	7
Patatin | PF01734.22	7
DJ-1_PfpI | PF01965.24	7
LamB | PF02264.15	7
PTS_EIIC | PF02378.18	7
MlaD | PF02470.20	7
5_nucleotid_C | PF02872.18	7
Toluene_X | PF03349.16	7
Sigma70_r4 | PF04545.16	7
KdgM | PF06178.13	7
FCD | PF07729.12	7
Hepar_II_III | PF07940.13	7
Fer4_7 | PF12838.7	7
Acetyltransf_3 | PF13302.7	7
Fer4_12 | PF13353.6	7
Acetyltransf_10 | PF13673.7	7
HSP70 | PF00012.20	6
GST_C | PF00043.25	6
Fer2 | PF00111.27	6
Beta-lactamase | PF00144.24	6
Aldo_ket_red | PF00248.21	6
FKBP_C | PF00254.28	6
ECH_1 | PF00378.20	6
Molybdopterin | PF00384.22	6
AMP-binding | PF00501.28	6
SpoU_methylase | PF00588.19	6
Hydrolase | PF00702.26	6
Lactamase_B | PF00753.27	6
Glyoxalase | PF00903.25	6
MS_channel | PF00924.18	6
FecCD | PF01032.18	6
Aldose_epim | PF01263.20	6
DAO | PF01266.24	6
HTH_3 | PF01381.22	6
zf-C4_Topoisom | PF01396.19	6
Peptidase_M23 | PF01551.22	6
Molydop_binding | PF01568.21	6
CheW | PF01584.19	6
TrkA_N | PF02254.18	6
Rnf-Nqr | PF02508.14	6
Mur_ligase_C | PF02875.21	6
UPF0126 | PF03458.13	6
Glt_symporter | PF03616.14	6
Glyco_hydro_43 | PF04616.14	6
SPOR | PF05036.13	6
Zn_protease | PF05618.11	6
POTRA | PF07244.15	6
Mur_ligase_M | PF08245.12	6
TOBE_2 | PF08402.10	6
SPASM | PF13186.6	6
NAD_binding_10 | PF13460.6	6
Cytochrom_C | PF00034.21	5
E1-E2_ATPase | PF00122.20	5
tRNA-synt_1 | PF00133.22	5
NAD_binding_1 | PF00175.21	5
DnaJ | PF00226.31	5
Flavodoxin_1 | PF00258.25	5
Secretin | PF00263.21	5
PALP | PF00291.25	5
CSD | PF00313.22	5
SDF | PF00375.18	5
Transketolase_N | PF00456.21	5
Glutaredoxin | PF00462.24	5
NTP_transferase | PF00483.23	5
UvrD-helicase | PF00580.21	5
Usp | PF00582.26	5
EFG_C | PF00679.24	5
Peptidase_S24 | PF00717.23	5
Nitroreductase | PF00881.24	5
Transpeptidase | PF00905.22	5
FAD_binding_6 | PF00970.24	5
Na_H_Exchanger | PF00999.21	5
AsnC_trans_reg | PF01037.21	5
Aldolase | PF01081.19	5
tRNA_anti-codon | PF01336.25	5
SIS | PF01380.22	5
GFO_IDH_MocA | PF01408.22	5
SLT | PF01464.20	5
Peptidase_M20 | PF01546.28	5
SBP_bac_1 | PF01547.25	5
Acyltransferase | PF01553.21	5
MotA_ExbB | PF01618.16	5
HD | PF01966.22	5
Big_2 | PF02368.18	5
BPD_transp_2 | PF02653.16	5
FtsX | PF02687.21	5
dCache_1 | PF02743.18	5
TPP_enzyme_N | PF02776.18	5
Transket_pyr | PF02779.24	5
SEC-C | PF02810.15	5
2-Hacid_dh_C | PF02826.19	5
DUF294 | PF03445.13	5
Molybdop_Fe4S4 | PF04879.16	5
DUF1214 | PF06742.11	5
DctM | PF06808.12	5
MalM | PF07148.12	5
Flagellin_IN | PF07196.13	5
PilZ | PF07238.14	5
DUF1501 | PF07394.12	5
Gate | PF07670.14	5
M20_dimer | PF07687.14	5
Hydrolase_3 | PF08282.12	5
PAS_4 | PF08448.10	5
DUF1800 | PF08811.11	5
DUF294_C | PF10335.9	5
SnoaL_2 | PF12680.7	5
OppC_N | PF12911.7	5
Arm-DNA-bind_3 | PF13356.6	5
UvrD_C | PF13361.6	5
MR_MLE_C | PF13378.6	5
Peripla_BP_4 | PF13407.6	5
HTH_Crp_2 | PF13545.6	5
AAA_31 | PF13614.6	5
Methyltransf_25 | PF13649.6	5
TPR_19 | PF14559.6	5
OB_MalK | PF17912.1	5
VWA | PF00092.28	4
Thiolase_N | PF00108.23	4
Sigma70_r1_2 | PF00140.20	4
Oxidored_nitro | PF00148.19	4
tRNA-synt_2 | PF00152.20	4
SNF | PF00209.18	4
Bac_DNA_binding | PF00216.21	4
FGGY_N | PF00370.21	4
2-Hacid_dh | PF00389.30	4
AhpC-TSA | PF00578.21	4
TP_methylase | PF00590.20	4
TonB_dep_Rec | PF00593.24	4
Lum_binding | PF00677.17	4
Glyco_hydro_16 | PF00722.21	4
Oxidored_FMN | PF00724.20	4
3HCDH | PF00725.22	4
DAHP_synth_1 | PF00793.20	4
CN_hydrolase | PF00795.22	4
Glyco_hydro_3 | PF00933.21	4
Na_sulph_symp | PF00939.19	4
PAS | PF00989.25	4
MoCF_biosynth | PF00994.24	4
FliMN_C | PF01052.20	4
Glyco_transf_9 | PF01075.17	4
NIR_SIR | PF01077.22	4
Peptidase_U32 | PF01136.19	4
Ala_racemase_N | PF01168.20	4
Mur_ligase | PF01225.25	4
Form_Nir_trans | PF01226.17	4
Epimerase | PF01370.21	4
Peptidase_M48 | PF01435.18	4
Peripla_BP_2 | PF01497.18	4
FAD_binding_4 | PF01565.23	4
AI-2E_transport | PF01594.16	4
IclR | PF01614.18	4
Toprim | PF01751.22	4
Acyl_transf_3 | PF01757.22	4
DUF58 | PF01882.18	4
BCCT | PF02028.17	4
SecD_SecF | PF02355.16	4
Chromate_transp | PF02417.15	4
Flavodoxin_2 | PF02525.17	4
DUF202 | PF02656.15	4
Na_Pi_cotrans | PF02690.15	4
MR_MLE_N | PF02746.16	4
CCG | PF02754.16	4
AIRS_C | PF02769.22	4
TPP_enzyme_C | PF02775.21	4
Transketolase_C | PF02780.20	4
FGGY_C | PF02782.16	4
CPSase_L_D2 | PF02786.17	4
Thiolase_C | PF02803.18	4
Glyco_hydro_2_N | PF02837.18	4
Pyr_redox_dim | PF02852.22	4
NIR_SIR_ferr | PF03460.17	4
Na_H_antiporter | PF03553.14	4
Secretin_N | PF03958.17	4
tRNA_edit | PF04073.15	4
Fer2_BFD | PF04324.15	4
ResIII | PF04851.15	4
MTS | PF05175.14	4
Peptidase_M16_C | PF05193.21	4
Asp-Al_Ex | PF06826.12	4
DUF1254 | PF06863.12	4
Glyco_hydro_88 | PF07470.13	4
Sec_GG | PF07549.14	4
Plug | PF07715.15	4
AAA_2 | PF07724.14	4
AAA_3 | PF07726.11	4
Amidohydro_3 | PF07969.11	4
Methyltransf_11 | PF08241.12	4
Redoxin | PF08534.10	4
Alginate_lyase2 | PF08787.11	4
SNARE_assoc | PF09335.11	4
HTH_IclR | PF09339.10	4
ClpB_D2-small | PF10431.9	4
Ank_2 | PF12796.7	4
ABC_tran_Xtn | PF12848.7	4
PBP_like_2 | PF12849.7	4
Fer4_8 | PF13183.6	4
AAA_22 | PF13401.6	4
HTH_24 | PF13412.6	4
GST_N_3 | PF13417.6	4
Glyco_transf_4 | PF13439.6	4
Cytochrome_CBB3 | PF13442.6	4
OMP_b-brl | PF13505.6	4
VWA_2 | PF13519.6	4
BatD | PF13584.6	4
Porin_4 | PF13609.6	4
DUF4381 | PF14316.6	4
HHH_5 | PF14520.6	4
Hexapep_2 | PF14602.6	4
Fer4_20 | PF14691.6	4
sCache_2 | PF17200.4	4
GH43_C2 | PF17851.1	4
AAA_lid_2 | PF17863.1	4
Agarase_CBM | PF17992.1	4
Fer4 | PF00037.27	3
Gp_dh_N | PF00044.24	3
Pkinase | PF00069.25	3
Sugar_tr | PF00083.24	3
Thioredoxin | PF00085.20	3
Trypsin | PF00089.26	3
ATP-synt_C | PF00137.21	3
Pro_isomerase | PF00160.21	3
TPP_enzyme_M | PF00205.22	3
Lyase_1 | PF00206.20	3
Ferritin | PF00210.24	3
Peptidase_M14 | PF00246.24	3
GHMP_kinases_N | PF00288.26	3
Aconitase | PF00330.20	3
PTS_EIIA_2 | PF00359.22	3
PTS-HPr | PF00381.19	3
dCMP_cyt_deam_1 | PF00383.23	3
PEP-utilizers | PF00391.23	3
HMA | PF00403.26	3
PGM_PMM_IV | PF00408.20	3
Chorismate_bind | PF00425.18	3
SRP54 | PF00448.22	3
DeoRC | PF00455.22	3
RF-1 | PF00472.20	3
ROK | PF00480.20	3
PRK | PF00485.18	3
Peripla_BP_1 | PF00532.21	3
Formyl_trans_N | PF00551.19	3
HRDC | PF00570.23	3
tRNA-synt_2b | PF00587.25	3
Glycos_transf_3 | PF00591.21	3
Peptidase_M16 | PF00675.20	3
HMGL-like | PF00682.19	3
Glyco_hydro_2 | PF00703.21	3
HhH-GPD | PF00730.25	3
tRNA-synt_1c | PF00749.21	3
F5_F8_type_C | PF00754.25	3
Peptidase_S11 | PF00768.20	3
IMS | PF00817.20	3
Xan_ur_permease | PF00860.20	3
Acetate_kinase | PF00871.17	3
DNA_photolyase | PF00875.18	3
FAD_binding_2 | PF00890.24	3
Multi_Drug_Res | PF00893.19	3
ThiF | PF00899.21	3
Transgly | PF00912.22	3
Sulfate_transp | PF00916.20	3
TAL_FSA | PF00923.19	3
HTH_5 | PF01022.20	3
TatD_DNase | PF01026.21	3
UbiA | PF01040.18	3
MarR | PF01047.22	3
PNP_UDP_1 | PF01048.20	3
Cys_Met_Meta_PP | PF01053.20	3
Aminotran_4 | PF01063.19	3
F_bP_aldolase | PF01116.20	3
Semialdhyde_dh | PF01118.24	3
RNase_PH | PF01138.21	3
Band_7 | PF01145.25	3
Asp_Glu_race | PF01177.22	3
Dus | PF01207.17	3
Gly_radical | PF01228.21	3
HIT | PF01230.23	3
Na_Ala_symp | PF01235.17	3
HPPK | PF01288.20	3
Ni_hydr_CYTB | PF01292.20	3
Peptidase_S49 | PF01343.18	3
FKBP_N | PF01346.18	3
HTH_6 | PF01418.17	3
CTP_transf_like | PF01467.26	3
FUR | PF01475.19	3
PAPS_reduct | PF01507.19	3
Amidase_2 | PF01510.25	3
Complex1_51K | PF01512.17	3
Fe-S_biosyn | PF01521.20	3
Cation_efflux | PF01545.21	3
Cytochrom_C_asm | PF01578.20	3
PMSR | PF01625.21	3
APH | PF01636.23	3
Glu_synthase | PF01645.17	3
ACT | PF01842.25	3
MarC | PF01914.17	3
Glyco_hydro_3_C | PF01915.22	3
Melibiase | PF02065.18	3
MGS | PF02142.22	3
Amidinotransf | PF02274.17	3
CBAH | PF02275.18	3
PTS_IIB | PF02302.17	3
AraC_binding | PF02311.19	3
Glyco_hydro_42 | PF02449.15	3
cobW | PF02492.19	3
LacAB_rpiB | PF02502.18	3
Nitrate_red_del | PF02613.15	3
CMD | PF02627.20	3
DUF218 | PF02698.17	3
Semialdhyde_dhC | PF02774.18	3
GST_N | PF02798.20	3
Gp_dh_C | PF02800.20	3
PHP | PF02811.19	3
TGS | PF02824.21	3
Glyco_hydro_2_C | PF02836.17	3
Clp_N | PF02861.20	3
ATP-synt_ab_N | PF02874.23	3
PGM_PMM_I | PF02878.16	3
PGM_PMM_II | PF02879.16	3
PGM_PMM_III | PF02880.16	3
Glycos_trans_3N | PF02885.17	3
GFO_IDH_MocA_C | PF02894.17	3
PEP-utilizers_C | PF02896.18	3
Succ_DH_flav_C | PF02910.20	3
FAD-oxidase_C | PF02913.19	3
CBM_48 | PF02922.18	3
NQR2_RnfD_RnfE | PF03116.15	3
HGTP_anticodon | PF03129.20	3
GTP_EFTU_D3 | PF03143.17	3
FMN_red | PF03358.15	3
Exo_endo_phos | PF03372.23	3
FAD_binding_7 | PF03441.14	3
NAD_binding_2 | PF03446.15	3
ATP-cone | PF03477.16	3
DctP | PF03480.13	3
CitMHS | PF03600.16	3
YkuD | PF03734.14	3
FliL | PF03748.14	3
EFG_IV | PF03764.18	3
ABG_transport | PF03806.13	3
DTW | PF03942.15	3
OpuAC | PF04069.12	3
FMN_bind | PF04205.14	3
DctQ | PF04290.12	3
Sigma70_r3 | PF04539.16	3
RelA_SpoT | PF04607.17	3
FUSC | PF04632.12	3
GFA | PF04828.14	3
Wzy_C | PF04932.15	3
AstE_AspA | PF04952.14	3
Lon_C | PF05362.13	3
MipA | PF06629.12	3
ThrE | PF06738.12	3
PD40 | PF07676.12	3
HisKA_3 | PF07730.13	3
PBP5_C | PF07943.13	3
Anticodon_1 | PF08264.13	3
Sigma70_r4_2 | PF08281.12	3
GlnD_UR_UTase | PF08335.11	3
PAS_3 | PF08447.12	3
ACP_syn_III_C | PF08541.10	3
GHMP_kinases_C | PF08544.13	3
ACP_syn_III | PF08545.10	3
HDOD | PF08668.12	3
NMT1 | PF09084.11	3
Methyltrans_SAM | PF10672.9	3
Imp-YgjV | PF10688.9	3
DUF2799 | PF10973.8	3
DUF3299 | PF11736.8	3
Hydrolase_4 | PF12146.8	3
Arabinose_bd | PF12625.7	3
Abhydrolase_6 | PF12697.7	3
MacB_PCD | PF12704.7	3
PDDEXK_1 | PF12705.7	3
4HB_MCP_1 | PF12729.7	3
Cupin_7 | PF12973.7	3
Phosphonate-bd | PF12974.7	3
AMP-binding_C | PF13193.6	3
SBP_bac_6 | PF13343.6	3
MFS_2 | PF13347.6	3
RnfC_N | PF13375.6	3
MerR_1 | PF13411.6	3
TPR_16 | PF13432.6	3
Methyltransf_23 | PF13489.6	3
Acetyltransf_7 | PF13508.7	3
Fer4_17 | PF13534.6	3
SIS_2 | PF13580.6	3
ADH_zinc_N_2 | PF13602.6	3
Rotamase_3 | PF13616.6	3
AAA_33 | PF13671.6	3
DUF4397 | PF14344.6	3
EFG_II | PF14492.6	3
GDP_Man_Dehyd | PF16363.5	3
DAO_C | PF16901.5	3
Ldh_1_N | PF00056.23	2
ketoacyl-synt | PF00109.26	2
Enolase_C | PF00113.22	2
COX1 | PF00115.20	2
TIM | PF00121.18	2
COesterase | PF00135.28	2
peroxidase | PF00141.23	2
OTCace | PF00185.24	2
2-oxoacid_dh | PF00198.23	2
DNA_gyraseB | PF00204.25	2
MIP | PF00230.20	2
Glyco_hydro_1 | PF00232.18	2
Resolvase | PF00239.21	2
EPSP_synthase | PF00275.20	2
Orn_DAP_Arg_deC | PF00278.22	2
Pyridoxal_deC | PF00282.19	2
Citrate_synt | PF00285.21	2
Biotin_carb_N | PF00289.22	2
His_Phos_1 | PF00300.22	2
Thymidylat_synt | PF00303.19	2
GATase_2 | PF00310.21	2
Glyco_hydro_10 | PF00331.20	2
Ribosomal_L6 | PF00347.23	2
polyprenyl_synt | PF00348.17	2
Proton_antipo_M | PF00361.20	2
malic | PF00390.19	2
WD40 | PF00400.32	2
Acyl-CoA_dh_1 | PF00441.24	2
Inositol_P | PF00459.25	2
ICL | PF00463.21	2
KOW | PF00467.29	2
IMPDH | PF00478.25	2
FA_desaturase | PF00487.24	2
Ion_trans | PF00520.31	2
DNA_topoisoIV | PF00521.20	2
P-II | PF00543.22	2
Ligase_CoA | PF00549.19	2
Peptidase_M24 | PF00557.24	2
tRNA-synt_1b | PF00579.25	2
Thr_dehydrat_C | PF00585.18	2
AIRS | PF00586.24	2
PDZ | PF00595.24	2
RNA_pol_Rpb1_2 | PF00623.20	2
HHH | PF00633.23	2
Rotamase | PF00639.21	2
Ricin_B_lectin | PF00652.22	2
rve | PF00665.26	2
Cation_ATPase_C | PF00689.21	2
Cation_ATPase_N | PF00690.26	2
Aconitase_C | PF00694.19	2
Glyco_hydro_20 | PF00728.22	2
Homoserine_dh | PF00742.19	2
Esterase | PF00756.20	2
Glyco_hydro_9 | PF00759.19	2
FHIPEP | PF00771.20	2
RNB | PF00773.19	2
Pterin_bind | PF00809.22	2
FliP | PF00813.20	2
Peptidase_M22 | PF00814.25	2
Ala_racemase_C | PF00842.21	2
Isochorismatase | PF00857.20	2
NLPC_P60 | PF00877.19	2
Peptidase_M17 | PF00883.21	2
Ammonium_transp | PF00909.21	2
ILVD_EDD | PF00920.21	2
GTP_cyclohydro2 | PF00925.20	2
DHBP_synthase | PF00926.19	2
Glycos_transf_4 | PF00953.21	2
His_biosynth | PF00977.21	2
DNA_gyraseB_C | PF00986.21	2
G_glu_transpept | PF01019.21	2
NusB | PF01029.18	2
DNA_binding_1 | PF01035.20	2
Ribonuc_L-PSP | PF01042.21	2
ABC2_membrane | PF01061.24	2
CDP-OH_P_transf | PF01066.21	2
Mg_chelatase | PF01078.21	2
FTSW_RODA_SPOVE | PF01098.19	2
NifU | PF01106.17	2
Topoisom_bac | PF01131.20	2
EFP | PF01132.20	2
TruD | PF01142.18	2
CoA_trans | PF01144.23	2
UPF0016 | PF01169.19	2
UPF0020 | PF01170.18	2
ATP_bind_3 | PF01171.20	2
DHO_dh | PF01180.21	2
Glucosamine_iso | PF01182.20	2
Methyltr_RsmB-F | PF01189.17	2
SKI | PF01202.22	2
TusA | PF01206.17	2
GTP_cyclohydroI | PF01227.22	2
Mannitol_dh | PF01232.23	2
PTPS | PF01242.19	2
Putative_PNPOx | PF01243.20	2
AlaDh_PNT_C | PF01262.21	2
GreA_GreB | PF01272.19	2
Sua5_yciO_yrdC | PF01300.18	2
Bac_export_1 | PF01311.20	2
Bac_export_2 | PF01312.19	2
Bac_export_3 | PF01313.19	2
DSBA | PF01323.20	2
Pep_deformylase | PF01327.21	2
5_3_exonuc | PF01367.20	2
DHH | PF01368.20	2
OmpA_membrane | PF01389.17	2
PseudoU_synth_1 | PF01416.20	2
Amidase | PF01425.21	2
IlvC | PF01450.19	2
LMWPc | PF01451.21	2
PG_binding_1 | PF01471.18	2
Peptidase_A24 | PF01478.18	2
Shikimate_DH | PF01488.20	2
GXGXG | PF01493.19	2
FAD_binding_3 | PF01494.19	2
PRA-PH | PF01503.17	2
YscJ_FliF | PF01514.17	2
PmbA_TldD | PF01523.16	2
HTH_Tnp_1 | PF01527.20	2
DEDD_Tnp_IS110 | PF01548.17	2
PAP2 | PF01569.21	2
MaoC_dehydratas | PF01575.19	2
APS_kinase | PF01583.20	2
tRNA_bind | PF01588.20	2
GAF | PF01590.26	2
NifU_N | PF01592.16	2
Amino_oxidase | PF01593.24	2
DUF21 | PF01595.20	2
DNA_pol_A_exo1 | PF01612.20	2
Flavin_Reduct | PF01613.18	2
HxlR | PF01638.17	2
SelR | PF01641.18	2
Cyt_bd_oxida_I | PF01654.17	2
Metalloenzyme | PF01676.18	2
DAP_epimerase | PF01678.19	2
Rhomboid | PF01694.22	2
Na_Ca_ex | PF01699.24	2
FliG_C | PF01706.16	2
Smr | PF01713.21	2
BolA | PF01722.18	2
FtsJ | PF01728.19	2
STAS | PF01740.21	2
PolyA_pol | PF01743.20	2
MgtE | PF01769.16	2
DeoC | PF01791.9	2
Ferric_reduct | PF01794.19	2
CM_2 | PF01817.21	2
Glucosaminidase | PF01832.20	2
RibD_C | PF01872.17	2
PhoU | PF01895.19	2
NTP_transf_2 | PF01909.23	2
NYN | PF01936.18	2
Polysacc_synt | PF01943.17	2
TctA | PF01970.16	2
UbiD | PF01977.16	2
SCP2 | PF02036.17	2
FliE | PF02049.18	2
FliJ | PF02050.16	2
Rrf2 | PF02082.20	2
FlgH | PF02107.16	2
FliH | PF02108.16	2
FlgI | PF02119.16	2
Flg_hook | PF02120.16	2
SIR2 | PF02146.17	2
UVR | PF02151.19	2
FolB | PF02152.18	2
LON_substr_bdg | PF02190.16	2
ParBc | PF02195.18	2
ATP-grasp | PF02222.22	2
DHHA1 | PF02272.19	2
Phage_DNA_bind | PF02303.17	2
Cyt_bd_oxida_II | PF02322.15	2
YGGT | PF02325.17	2
GDC-P | PF02347.16	2
NusG | PF02357.19	2
Transposase_20 | PF02371.16	2
TrkH | PF02386.16	2
Bac_transf | PF02397.16	2
MttA_Hcf106 | PF02416.16	2
FeoB_N | PF02421.18	2
Flavoprotein | PF02441.19	2
GntP_permease | PF02447.16	2
SMC_N | PF02463.19	2
FliD_N | PF02465.18	2
ExbD | PF02472.16	2
Ribosomal_S30AE | PF02482.19	2
CoA_transf_3 | PF02515.17	2
NAD_synthase | PF02540.17	2
Ppx-GppA | PF02541.16	2
Maf | PF02545.14	2
FliS | PF02561.14	2
PhoH | PF02562.16	2
Poly_export | PF02563.16	2
S-methyl_trans | PF02574.16	2
Nitro_FeMo-Co | PF02579.17	2
TMP-TENI | PF02581.17	2
YitT_membrane | PF02588.15	2
ThiS | PF02597.20	2
UxaC | PF02614.14	2
CT_A_B | PF02626.15	2
DrsE | PF02635.15	2
CT_C_D | PF02682.16	2
DsbD | PF02683.15	2
Wzz | PF02706.15	2
OTCace_N | PF02729.21	2
Dak1 | PF02733.17	2
Dak2 | PF02734.17	2
3HCDH_N | PF02737.18	2
5_3_exonuc_N | PF02739.16	2
Acyl-CoA_dh_N | PF02771.16	2
Orn_Arg_deC_N | PF02784.16	2
Biotin_carb_C | PF02785.19	2
Ketoacyl-synt_C | PF02801.22	2
Ada_Zn_binding | PF02805.16	2
E3_binding | PF02817.17	2
Glyco_hydro_20b | PF02838.15	2
Ldh_1_C | PF02866.18	2
SRP54_N | PF02881.19	2
Phage_int_SAM_1 | PF02899.17	2
PFL-like | PF02901.15	2
THUMP | PF02926.17	2
CelD_N | PF02927.14	2
GSH-S_N | PF02951.14	2
Fucose_iso_C | PF02952.17	2
GSH-S_ATP | PF02955.16	2
GDPD | PF03009.17	2
4HBT | PF03061.22	2
FmdA_AmdA | PF03069.15	2
BPL_LplA_LipB | PF03099.19	2
ABC1 | PF03109.16	2
CCP_MauG | PF03150.14	2
UDG | PF03167.19	2
RsgA_GTPase | PF03193.16	2
NifW | PF03206.14	2
Trp_Tyr_perm | PF03222.13	2
Cytochrom_NNT | PF03264.14	2
Lip_A_acyltrans | PF03279.13	2
SDH_alpha | PF03313.15	2
SDH_beta | PF03315.15	2
Adenine_glyco | PF03352.13	2
TctC | PF03401.14	2
NAD_binding_3 | PF03447.16	2
GreA_GreB_N | PF03449.15	2
MoeA_N | PF03453.17	2
MoeA_C | PF03454.15	2
TOBE | PF03459.17	2
PCRF | PF03462.18	2
CorC_HlyC | PF03471.17	2
DcuA_DcuB | PF03605.14	2
Ub-RnfH | PF03658.14	2
CxxCxxCC | PF03692.15	2
UPF0149 | PF03695.13	2
GlnE | PF03710.15	2
PBP_dimer | PF03717.15	2
RNase_PH_C | PF03725.15	2
YccF | PF03733.13	2
RraA-like | PF03737.15	2
LptF_LptG | PF03739.14	2
MazG | PF03819.17	2
PhnA | PF03831.14	2
DbpA | PF03880.15	2
YfbU | PF03887.14	2
Malic_M | PF03949.15	2
Enolase_N | PF03952.16	2
ArsC | PF03960.15	2
FlgD | PF03963.14	2
OstA | PF03968.14	2
FeS | PF04060.13	2
DUF413 | PF04219.12	2
OapA | PF04225.12	2
YceI | PF04264.13	2
ASCH | PF04266.14	2
YdjM | PF04307.14	2
FlgM | PF04316.13	2
RmlD_sub_bind | PF04321.17	2
PilO | PF04350.13	2
PqiA | PF04403.13	2
HA2 | PF04408.23	2
Mrr_cat | PF04471.12	2
RNA_pol_Rpb2_2 | PF04561.14	2
T2SSM | PF04612.12	2
DMT_YdcZ | PF04657.13	2
Anth_synt_I_N | PF04715.13	2
IF2_N | PF04760.15	2
Glu_syn_central | PF04898.14	2
Flp_Fap | PF04964.14	2
OprB | PF04966.12	2
BON | PF04972.17	2
TfoX_N | PF04993.13	2
TfoX_C | PF04994.13	2
TerB | PF05099.13	2
DUF697 | PF05128.12	2
FlgN | PF05130.12	2
Phage_CRI | PF05144.14	2
Phage_X | PF05155.15	2
T2SSE_N | PF05157.15	2
AsmA | PF05170.14	2
AlaDh_PNT_N | PF05222.15	2
VirE | PF05272.11	2
Rick_17kDa_Anti | PF05433.15	2
PEP-utilisers_N | PF05524.13	2
DUF805 | PF05656.14	2
UPF0227 | PF05728.12	2
DALR_1 | PF05746.15	2
Phage_GPA | PF05840.13	2
tRNA_U5-meth_tr | PF05958.11	2
YjbH | PF06082.11	2
PTAC | PF06130.12	2
PsiE | PF06146.12	2
Glyco_transf_36 | PF06165.11	2
RDD | PF06271.12	2
GyrI-like | PF06445.15	2
Spond_N | PF06468.13	2
DUF1100 | PF06500.11	2
DUF1107 | PF06526.12	2
AraC_N | PF06719.13	2
zf-FPG_IleRS | PF06827.14	2
BATS | PF06968.13	2
HemN_C | PF06969.16	2
Eno-Rase_FAD_bd | PF07055.12	2
DUF1338 | PF07063.13	2
DUF1349 | PF07081.11	2
FliD_C | PF07195.12	2
DUF1538 | PF07556.11	2
FlaE | PF07559.14	2
DUF1566 | PF07603.11	2
KH_2 | PF07650.17	2
DoxX | PF07681.12	2
UTRA | PF07702.13	2
DNA_pol3_alpha | PF07733.12	2
TadE | PF07811.12	2
tRNA_SAD | PF07973.14	2
FabA | PF07977.13	2
Mannitol_dh_C | PF08125.13	2
OB_RNB | PF08206.11	2
EFP_N | PF08207.12	2
HTH_DeoR | PF08220.12	2
Topo_Zn_Ribbon | PF08272.11	2
YscJ_FliF_C | PF08345.11	2
MTS_N | PF08468.11	2
FIST | PF08495.10	2
OapA_N | PF08525.11	2
Phos_pyr_kin | PF08543.12	2
Elong-fact-P_C | PF09285.11	2
DUF1974 | PF09317.11	2
DUF1989 | PF09347.10	2
zf-CDGSH | PF09360.10	2
RQC | PF09382.10	2
DUF2057 | PF09829.9	2
DUF2061 | PF09834.9	2
VF530 | PF09905.9	2
Rod-binding | PF10135.9	2
RNase_E_G | PF10150.9	2
1-cysPrx_C | PF10417.9	2
FIST_C | PF10442.9	2
Val_tRNA-synt_C | PF10458.9	2
TAT_signal | PF10518.9	2
EndIII_4Fe-2S | PF10576.9	2
ParA | PF10609.9	2
DUF2796 | PF10986.8	2
DUF2750 | PF11042.8	2
PilM_2 | PF11104.8	2
DUF2955 | PF11168.8	2
DUF3012 | PF11216.8	2
DUF2798 | PF11391.8	2
DsbC | PF11412.8	2
CusF_Ec | PF11604.8	2
IMS_C | PF11799.8	2
DUF3332 | PF11810.8	2
GspH | PF12019.8	2
Enoyl_reductase | PF12241.8	2
Eno-Rase_NADH_b | PF12242.8	2
DUF3626 | PF12294.8	2
BCA_ABC_TP_C | PF12399.8	2
DUF3666 | PF12408.8	2
PolyA_pol_RNAbd | PF12627.7	2
ABC2_membrane_3 | PF12698.7	2
Lactamase_B_2 | PF12706.7	2
HTH_17 | PF12728.7	2
NTP_transf_3 | PF12804.7	2
ThrE_2 | PF12821.7	2
HHH_3 | PF12836.7	2
Metallophos_2 | PF12850.7	2
Fer2_3 | PF13085.6	2
ChapFlgA | PF13144.6	2
DNA_pol3_delta2 | PF13177.6	2
PDZ_2 | PF13180.6	2
TPR_8 | PF13181.6	2
GAF_2 | PF13185.6	2
PAS_8 | PF13188.7	2
Fer4_10 | PF13237.6	2
Fer4_11 | PF13247.6	2
HTH_21 | PF13276.6	2
WYL | PF13280.6	2
ACT_4 | PF13291.6	2
Helicase_C_2 | PF13307.6	2
HD_4 | PF13328.6	2
Trypsin_2 | PF13365.6	2
GST_C_2 | PF13410.6	2
Acetyltransf_4 | PF13420.7	2
Cytochrome_C554 | PF13435.6	2
DUF4113 | PF13438.6	2
Thioredoxin_4 | PF13462.6	2
STAS_2 | PF13466.6	2
Lipase_GDSL_2 | PF13472.6	2
AAA_25 | PF13481.6	2
AAA_26 | PF13500.6	2
AA_permease_2 | PF13520.6	2
GATase_6 | PF13522.6	2
SBP_bac_11 | PF13531.6	2
ChlI | PF13541.6	2
SbcCD_C | PF13558.6	2
HATPase_c_3 | PF13589.6	2
Pentapeptide_4 | PF13599.6	2
T2SS-T3SS_pil_N | PF13629.6	2
Glyco_tranf_2_3 | PF13641.6	2
AAA_32 | PF13654.6	2
Toprim_4 | PF13662.6	2
Glyoxalase_4 | PF13669.6	2
MotB_plug | PF13677.6	2
Glyco_tranf_2_4 | PF13704.6	2
ACT_5 | PF13710.6	2
GNAT_acetyltr_2 | PF13718.6	2
SecD-TM1 | PF13721.6	2
TraF_2 | PF13729.6	2
HTH_36 | PF13730.6	2
ACT_6 | PF13740.6	2
Pribosyltran_N | PF13793.6	2
Rieske_2 | PF13806.6	2
ACT_7 | PF13840.6	2
FlgD_ig | PF13860.6	2
DUF4250 | PF14056.6	2
Polysacc_lyase | PF14099.6	2
TetR_C_7 | PF14246.6	2
Fn3-like | PF14310.6	2
DUF4382 | PF14321.6	2
HHH_6 | PF14579.6	2
Chondroitinas_B | PF14592.6	2
Phage_int_SAM_3 | PF14659.6	2
Fer4_21 | PF14697.6	2
UB2H | PF14814.6	2
NAD_binding_11 | PF14833.6	2
FliG_M | PF14841.6	2
FliG_N | PF14842.6	2
Alkyl_sulf_dimr | PF14863.6	2
Alkyl_sulf_C | PF14864.6	2
BNR_4 | PF15892.5	2
RecQ_Zn_bind | PF16124.5	2
ACAS_N | PF16177.5	2
DUF4962 | PF16332.5	2
NMT1_3 | PF16868.5	2
Glyco_hydro_36N | PF16875.5	2
RcpC | PF16976.5	2
Glyco_hydro_36 | PF17167.4	2
POTRA_TamA_1 | PF17243.2	2
DNA_pol3_finger | PF17657.1	2
UvrB_inter | PF17757.1	2
AAA_lid_9 | PF17871.1	2
CSD2 | PF17876.1	2
Rubredoxin_2 | PF18073.1	2
Rubredoxin_C | PF18267.1	2
T3SS_ATPase_C | PF18269.1	2
LuxT_C | PF18285.1	2
MotY_N | PF18393.1	2
HSP20 | PF00011.21	1
KH_1 | PF00013.29	1
Cytochrom_B_C | PF00032.17	1
Cytochrome_B | PF00033.19	1
dsrm | PF00035.26	1
Globin | PF00042.22	1
RNase_H | PF00075.24	1
RRM_1 | PF00076.22	1
Sod_Fe_N | PF00081.22	1
Peptidase_S8 | PF00082.22	1
Tubulin | PF00091.25	1
Pilin | PF00114.19	1
COX2 | PF00116.20	1
Cpn60_TCP1 | PF00118.24	1
ATP-synt_A | PF00119.20	1
Gln-synt_C | PF00120.24	1
DNA_pol_B | PF00136.21	1
Fer4_NifH | PF00142.18	1
Cellulase | PF00150.18	1
RecA | PF00154.21	1
PGK | PF00162.19	1
Ribosomal_S4 | PF00163.19	1
Ribosom_S12_S23 | PF00164.25	1
Cpn10 | PF00166.21	1
SNF2_N | PF00176.23	1
Ribosomal_S7 | PF00177.21	1
Iso_dh | PF00180.20	1
Ribosomal_L2 | PF00181.23	1
HSP90 | PF00183.18	1
DHFR_1 | PF00186.19	1
Ribosomal_S3_C | PF00189.20	1
Catalase | PF00199.19	1
Ribosomal_S19 | PF00203.21	1
OSCP | PF00213.18	1
OMPdecase | PF00215.24	1
IGPS | PF00218.21	1
PK | PF00224.21	1
Proteasome | PF00227.26	1
ATP-synt | PF00231.19	1
Ribosomal_L22 | PF00237.19	1
Ribosomal_L14 | PF00238.19	1
Alk_phosphatase | PF00245.20	1
Ribosomal_L16 | PF00252.18	1
Ribosomal_S14 | PF00253.21	1
TK | PF00265.18	1
Ribonuc_red_sm | PF00268.21	1
Ribosomal_L23 | PF00276.20	1
Ribosomal_L5 | PF00281.19	1
Trp_syntA | PF00290.20	1
Ribosomal_L3 | PF00297.22	1
Ribosomal_L11 | PF00298.19	1
ATP-synt_ab_C | PF00306.27	1
Bac_DnaA | PF00308.18	1
Sigma54_AID | PF00309.20	1
PEPcase | PF00311.17	1
Ribosomal_S15 | PF00312.22	1
FBPase | PF00316.20	1
Ribonuc_red_lgN | PF00317.21	1
Ribosomal_S2 | PF00318.20	1
Ribosomal_L30 | PF00327.20	1
Ribosomal_S5 | PF00333.20	1
NDK | PF00334.19	1
Ribosomal_S10 | PF00338.22	1
PGI | PF00342.19	1
Phosphorylase | PF00343.20	1
SecY | PF00344.20	1
HemolysinCabind | PF00353.19	1
Rieske | PF00355.26	1
PTS_EIIA_1 | PF00358.20	1
PFK | PF00365.20	1
Ribosomal_S17 | PF00366.20	1
HMG-CoA_red | PF00368.18	1
Ribosomal_S9 | PF00380.19	1
6PGD | PF00393.19	1
RrnaAD | PF00398.20	1
ATP-synt_DE | PF00401.20	1
ADK | PF00406.22	1
Ribosomal_S8 | PF00410.19	1
Ribosomal_S11 | PF00411.19	1
Ribosomal_S13 | PF00416.22	1
Oxidored_q2 | PF00420.24	1
ATP-synt_B | PF00430.18	1
SSB | PF00436.25	1
S-AdoMet_synt_N | PF00438.20	1
Ribosomal_L36 | PF00444.18	1
Urease_alpha | PF00449.20	1
Ribosomal_L20 | PF00453.18	1
SHMT | PF00464.19	1
Ribosomal_L10 | PF00466.20	1
Ribosomal_L34 | PF00468.17	1
Ribosomal_L33 | PF00471.20	1
IGPD | PF00475.18	1
DNA_pol_A | PF00476.20	1
G6PD_N | PF00479.22	1
Pro_CA | PF00484.19	1
MutS_V | PF00488.21	1
ALAD | PF00490.21	1
Arginase | PF00491.21	1
COX3 | PF00510.18	1
TPR_1 | PF00515.28	1
HlyD | PF00529.20	1
BRCT | PF00533.26	1
Ribosomal_L12 | PF00542.19	1
Urease_gamma | PF00547.18	1
PP-binding | PF00550.25	1
RNA_pol_Rpb2_6 | PF00562.28	1
Ribosomal_L13 | PF00572.18	1
Ribosomal_L4 | PF00573.22	1
CLP_protease | PF00574.23	1
SecE | PF00584.20	1
Aldolase_II | PF00596.21	1
Guanylate_kin | PF00625.21	1
Proton_antipo_N | PF00662.20	1
FAD_binding_1 | PF00667.20	1
Ribosomal_L5_C | PF00673.21	1
E1_dh | PF00676.20	1
DnaJ_CXXCXGXG | PF00684.19	1
Ribosomal_L1 | PF00687.21	1
PRAI | PF00697.22	1
Acyl_transf_1 | PF00698.21	1
Urease_beta | PF00699.20	1
DHDPS | PF00701.22	1
Glyco_hydro_18 | PF00704.28	1
IF3_C | PF00707.22	1
Acylphosphatase | PF00708.18	1
Adenylsucc_synt | PF00709.21	1
Asparaginase | PF00710.20	1
DNA_pol3_beta | PF00712.19	1
Pyrophosphatase | PF00719.19	1
AIRC | PF00731.20	1
Asn_synthase | PF00733.21	1
GlutR_dimer | PF00745.20	1
tRNA-synt_1d | PF00750.19	1
Cucumo_coat | PF00760.18	1
Ferrochelatase | PF00762.19	1
THF_DHG_CYH | PF00763.23	1
Arginosuc_synth | PF00764.19	1
DnaB | PF00772.21	1
DAGK_cat | PF00781.24	1
DSPc | PF00782.20	1
PDT | PF00800.18	1
PKD | PF00801.20	1
Histidinol_dh | PF00815.20	1
Histone_HNS | PF00816.21	1
Ribonuclease_P | PF00825.18	1
Ribosomal_L27A | PF00828.19	1
Ribosomal_L21p | PF00829.21	1
Ribosomal_L28 | PF00830.19	1
Ribosomal_L29 | PF00831.23	1
Ribul_P_3_epim | PF00834.19	1
Ribosomal_L18p | PF00861.22	1
DMRL_synthase | PF00885.19	1
Ribosomal_S16 | PF00886.19	1
EF_TS | PF00889.19	1
TatC | PF00902.18	1
dTDP_sugar_isom | PF00908.17	1
UPF0004 | PF00919.20	1
LTD | PF00932.19	1
ABC-3 | PF00950.17	1
GMP_synt_C | PF00958.22	1
A_deaminase | PF00962.22	1
UDPG_MGDP_dh | PF00984.19	1
CPSase_sm_chain | PF00988.22	1
RNA_pol_A_bac | PF01000.26	1
Ribosomal_L27 | PF01016.19	1
GTP1_OBG | PF01018.22	1
GrpE | PF01025.19	1
Bax1-I | PF01027.20	1
Carboxyl_trans | PF01039.22	1
DegT_DnrJ_EryC1 | PF01041.17	1
SecA_PP_bind | PF01043.20	1
GARS_A | PF01071.19	1
Ribosomal_S18 | PF01084.20	1
GalP_UDP_transf | PF01087.22	1
Asparaginase_2 | PF01112.18	1
DapB_N | PF01113.20	1
DNA_mis_repair | PF01119.19	1
CoaE | PF01121.20	1
MAPEG | PF01124.18	1
Sdh_cyt | PF01127.22	1
IspD | PF01128.19	1
GIDA | PF01134.22	1
PCMT | PF01135.19	1
CTP_transf_1 | PF01148.20	1
Fapy_DNA_glyco | PF01149.24	1
Ribosomal_S21 | PF01165.20	1
eIF-1a | PF01176.19	1
RNA_pol_Rpb6 | PF01192.22	1
RNA_pol_L | PF01193.24	1
Pept_tRNA_hydro | PF01195.19	1
Ribosomal_L17 | PF01196.19	1
Ribosomal_L31 | PF01197.18	1
T2SSN | PF01203.19	1
UPF0029 | PF01205.19	1
URO-D | PF01208.17	1
Ubie_methyltran | PF01209.18	1
NAD_Gly3P_dh_N | PF01210.23	1
Beta_elim_lyase | PF01212.21	1
Coprogen_oxidas | PF01218.18	1
DHquinase_II | PF01220.19	1
Peptidase_M19 | PF01244.21	1
Ribosomal_L19 | PF01245.20	1
Ribosomal_S6 | PF01250.17	1
Peptidase_A8 | PF01252.18	1
SUI1 | PF01253.22	1
Prenyltransf | PF01255.19	1
Carb_kinase | PF01256.17	1
zf-dskA_traR | PF01258.17	1
SAICAR_synt | PF01259.18	1
Chorismate_synt | PF01264.21	1
FTHFS | PF01268.19	1
Glyco_hydro_8 | PF01270.17	1
Malate_synthase | PF01274.22	1
Ribosomal_L9_N | PF01281.19	1
PEPCK_ATP | PF01293.20	1
Adenylate_cycl | PF01295.18	1
ZnuA | PF01297.17	1
LacY_symp | PF01306.19	1
Arg_repressor | PF01316.21	1
Creatinase_N | PF01321.18	1
PPDK_N | PF01326.19	1
Pterin_4a | PF01329.19	1
RuvA_N | PF01330.21	1
CheB_methylest | PF01339.17	1
MetJ | PF01340.20	1
RNase_HII | PF01351.18	1
Trp_repressor | PF01371.19	1
Porphobil_deam | PF01379.20	1
PHO4 | PF01384.20	1
Ribosomal_L25p | PF01386.19	1
tRNA-synt_1e | PF01406.19	1
tRNA-synt_2d | PF01409.20	1
tRNA-synt_2c | PF01411.19	1
Peptidase_M15 | PF01427.17	1
HSP33 | PF01430.19	1
Peptidase_M3 | PF01432.20	1
Peptidase_M1 | PF01433.20	1
Peptidase_M41 | PF01434.18	1
PUA | PF01472.20	1
Frataxin_Cyay | PF01491.16	1
PRA-CH | PF01502.18	1
TruB_N | PF01509.18	1
NAD_kinase | PF01513.21	1
PTA_PTB | PF01515.19	1
Amidase_3 | PF01520.18	1
Polysacc_deac_1 | PF01522.21	1
GIY-YIG | PF01541.24	1
CorA | PF01544.18	1
N6_N4_Mtase | PF01555.18	1
DnaJ_C | PF01556.18	1
FAA_hydrolase | PF01557.18	1
GCV_T | PF01571.21	1
FtsK_SpoIIIE | PF01580.18	1
GCV_H | PF01597.19	1
Pro_dh | PF01619.18	1
MutS_I | PF01624.20	1
Ribosomal_L35p | PF01632.19	1
HisG | PF01634.18	1
ACPS | PF01648.20	1
Ribosomal_S20p | PF01649.18	1
DNA_ligase_aden | PF01653.18	1
CbiA | PF01656.23	1
Phosphodiest | PF01663.22	1
SmpB | PF01668.18	1
Pmp3 | PF01679.17	1
Flavokinase | PF01687.17	1
TGT | PF01702.18	1
Transcrip_reg | PF01709.20	1
IPPT | PF01715.17	1
Meth_synt_2 | PF01717.18	1
Ham1p_like | PF01725.16	1
LexA_DNA_bind | PF01726.16	1
QRPTase_C | PF01729.19	1
UreF | PF01730.16	1
DLH | PF01738.18	1
CheR | PF01739.18	1
tRNA_m1G_MT | PF01746.21	1
Glyco_transf_25 | PF01755.17	1
SBF | PF01758.16	1
DHQ_synthase | PF01761.20	1
Lipase_3 | PF01764.25	1
RRF | PF01765.19	1
Nucleos_tra2_N | PF01773.20	1
UreD | PF01774.17	1
RimM | PF01782.18	1
Ribosomal_L32p | PF01783.23	1
NIF3 | PF01784.18	1
LGT | PF01790.18	1
Methyltransf_5 | PF01795.19	1
Y1_Tnp | PF01797.16	1
zf-CHC2 | PF01807.20	1
AICARFT_IMPCHas | PF01808.18	1
5-FTHF_cyc-lig | PF01812.20	1
ATP-synt_D | PF01813.17	1
Hemerythrin | PF01814.23	1
Dala_Dala_lig_N | PF01820.21	1
HNH | PF01844.23	1
START | PF01852.19	1
DUF45 | PF01863.17	1
PhoU_div | PF01865.16	1
BcrAD_BadFG | PF01869.20	1
EVE | PF01878.18	1
UPF0047 | PF01894.17	1
MNHE | PF01899.16	1
Diphthami_syn_2 | PF01902.17	1
DUF72 | PF01904.18	1
CYTH | PF01928.21	1
NTPase_I-T | PF01931.18	1
UPF0052 | PF01933.18	1
TRAM | PF01938.20	1
PyrI | PF01948.18	1
NfeD | PF01957.18	1
TraB | PF01963.17	1
ThiC_Rad_SAM | PF01964.18	1
MoaC | PF01967.21	1
SurE | PF01975.17	1
TrmO | PF01980.16	1
CRS1_YhbY | PF01985.21	1
CBM_4_9 | PF02018.17	1
UPF0102 | PF02021.17	1
RBFA | PF02033.18	1
Glyco_hydro_4 | PF02056.16	1
Peptidase_M32 | PF02074.15	1
RuvC | PF02075.17	1
MethyltransfD12 | PF02086.15	1
Palm_thioest | PF02089.15	1
tRNA-synt_2e | PF02091.15	1
tRNA_synt_2f | PF02092.17	1
60KD_IMP | PF02096.20	1
SURF1 | PF02104.15	1
HK | PF02110.15	1
Peptidase_S13 | PF02113.15	1
UPF0054 | PF02130.17	1
RecR | PF02132.15	1
Transp_cyt_pur | PF02133.15	1
PDH | PF02153.17	1
FliM | PF02154.15	1
Glyco_hydro_26 | PF02156.15	1
Peptidase_M50 | PF02163.22	1
Cytochrom_C1 | PF02167.15	1
LPP20 | PF02169.16	1
MTHFR | PF02219.17	1
Thymidylate_kin | PF02223.17	1
Cytidylate_kin | PF02224.18	1
PNTB | PF02233.16	1
BPL_C | PF02237.17	1
PLA1 | PF02253.15	1
DBI_PRT | PF02277.17	1
CobU | PF02283.16	1
Fumarate_red_C | PF02300.17	1
MgtC | PF02308.16	1
B12-binding | PF02310.19	1
Fumarate_red_D | PF02313.17	1
CTP_transf_3 | PF02348.19	1
CMAS | PF02353.20	1
CbiQ | PF02361.16	1
TsaE | PF02367.17	1
Methyltransf_4 | PF02390.17	1
MoaE | PF02391.17	1
LYTB | PF02401.18	1
Seryl_tRNA_N | PF02403.22	1
MlaE | PF02405.16	1
RsfS | PF02410.15	1
ApbE | PF02424.15	1
FixO | PF02433.15	1
PYC_OADA | PF02436.18	1
NadA | PF02445.16	1
Glyco_hydro_77 | PF02446.17	1
CinA | PF02464.17	1
Fasciclin | PF02469.22	1
DNA_processg_A | PF02481.15	1
SHS2_FTSA | PF02491.20	1
T2SSI | PF02501.17	1
PP_kinase | PF02503.17	1
FA_synthesis | PF02504.15	1
GidB | PF02527.15	1
Porin_2 | PF02530.14	1
CRCB | PF02537.15	1
YgbB | PF02542.16	1
Queuosine_synth | PF02547.15	1
Pantoate_transf | PF02548.15	1
CstA | PF02554.14	1
SecB | PF02556.14	1
VanY | PF02557.17	1
ApbA | PF02558.16	1
CarD_CdnL_TRCF | PF02559.16	1
RecO_C | PF02565.15	1
OsmC | PF02566.19	1
PhzC-PhzF | PF02567.16	1
ThiI | PF02568.14	1
Pantoate_ligase | PF02569.15	1
CobA_CobO_BtuR | PF02572.15	1
YbaB_DNA_bd | PF02575.16	1
DUF150 | PF02576.17	1
Cu-oxidase_4 | PF02578.15	1
Tyr_Deacylase | PF02580.16	1
SPOUT_MTase | PF02590.17	1
Vut_1 | PF02592.15	1
DUF167 | PF02594.16	1
Gly_kinase | PF02595.15	1
CsrA | PF02599.16	1
DsbB | PF02600.16	1
Exonuc_VII_L | PF02601.15	1
HEM4 | PF02602.15	1
LpxK | PF02606.14	1
B12-binding_2 | PF02607.17	1
Exonuc_VII_S | PF02609.16	1
Ldh_2 | PF02615.14	1
ClpS | PF02617.17	1
YceG | PF02618.16	1
YceD | PF02620.17	1
DUF179 | PF02622.15	1
COX15-CtaA | PF02628.15	1
CoA_binding | PF02629.19	1
SCO1-SenC | PF02630.14	1
RecX | PF02631.16	1
BioY | PF02632.14	1
FdhD-NarQ | PF02634.15	1
DUF188 | PF02639.14	1
RmuC | PF02646.16	1
Lactate_perm | PF02652.14	1
CobS | PF02654.15	1
SufE | PF02657.15	1
G3P_acyltransf | PF02660.15	1
LuxS | PF02664.15	1
PS_Dcarbxylase | PF02666.15	1
DXP_reductoisom | PF02670.16	1
BacA | PF02673.18	1
Colicin_V | PF02674.16	1
Pirin | PF02678.16	1
LpxB | PF02684.15	1
UPF0060 | PF02694.15	1
UPF0061 | PF02696.14	1
YajC | PF02699.15	1
Polysacc_synt_2 | PF02719.15	1
GalP_UDP_tr_C | PF02744.17	1
PyrI_C | PF02748.15	1
QRPTase_N | PF02749.16	1
DNA_pol3_beta_2 | PF02767.16	1
DNA_pol3_beta_3 | PF02768.15	1
Acyl-CoA_dh_M | PF02770.19	1
S-AdoMet_synt_M | PF02772.16	1
S-AdoMet_synt_C | PF02773.16	1
Sod_Fe_C | PF02777.18	1
G6PD_C | PF02781.16	1
CPSase_L_D3 | PF02787.19	1
Peptidase_M17_N | PF02789.17	1
COX2_TM | PF02790.15	1
HTH_7 | PF02796.15	1
Alpha-amylase_C | PF02806.18	1
UreE_N | PF02814.15	1
ATP-synt_DE_N | PF02823.16	1
DHHA2 | PF02833.14	1
GARS_C | PF02843.16	1
GARS_N | PF02844.15	1
Arg_repressor_C | PF02863.18	1
Ribonuc_red_lgC | PF02867.15	1
Methyltransf_1N | PF02870.15	1
MurB_C | PF02873.16	1
THF_DHG_CYH_C | PF02882.19	1
PK_C | PF02887.16	1
H-kinase_dim | PF02895.14	1
LigB | PF02900.18	1
TetR_C_1 | PF02909.17	1
Formyl_trans_C | PF02911.18	1
Phe_tRNA-synt_N | PF02912.18	1
Bgal_small_N | PF02929.17	1
GAD | PF02938.14	1
CHMI | PF02962.15	1
Met_synt_B12 | PF02965.17	1
MutH | PF02976.15	1
SRP_SPB | PF02978.19	1
HlyIII | PF03006.20	1
MRJP | PF03022.16	1
MurJ | PF03023.14	1
Glyco_transf_28 | PF03033.20	1
tRNA_Me_trans | PF03054.16	1
Prismane | PF03063.20	1
LPMO_10 | PF03067.15	1
TENA_THI-4 | PF03070.16	1
CutA1 | PF03091.15	1
CcmE | PF03100.15	1
DNA_pol_B_exo1 | PF03104.19	1
RNA_pol_A_CTD | PF03118.15	1
DNA_ligase_ZBD | PF03119.16	1
DNA_ligase_OB | PF03120.16	1
FDX-ACB | PF03147.14	1
CHB_HEX | PF03173.13	1
CHB_HEX_C | PF03174.13	1
MMPL | PF03176.15	1
Lipoprotein_9 | PF03180.14	1
CobD_Cbib | PF03186.13	1
MobB | PF03205.14	1
ACCA | PF03255.14	1
EutN_CcmL | PF03319.13	1
FBPase_glpX | PF03320.13	1
DPBB_1 | PF03330.18	1
LpxC | PF03331.13	1
PhaG_MnhG_YufB | PF03334.14	1
Polyketide_cyc | PF03364.20	1
CcmB | PF03379.13	1
Peptidase_M74 | PF03411.13	1
CBM_6 | PF03422.15	1
Sacchrp_dh_NADP | PF03435.18	1
MgtE_N | PF03448.17	1
TRCF | PF03461.15	1
MOSC | PF03473.17	1
MOSC_N | PF03476.16	1
B3_4 | PF03483.17	1
B5 | PF03484.15	1
Arg_tRNA_synt_N | PF03485.16	1
HI0933_like | PF03486.14	1
Channel_Tsx | PF03502.13	1
TonB_C | PF03544.14	1
Mem_trans | PF03547.18	1
LolA | PF03548.15	1
LolB | PF03550.14	1
PadR | PF03551.14	1
MltA | PF03562.17	1
Peptidase_S41 | PF03572.18	1
Leu_Phe_trans | PF03588.14	1
AzlC | PF03591.14	1
SLAC1 | PF03595.17	1
FixS | PF03597.15	1
Cons_hypoth698 | PF03601.14	1
Cons_hypoth95 | PF03602.15	1
DNA_III_psi | PF03603.13	1
DcuC | PF03606.15	1
Kinase-PPPase | PF03618.14	1
DUF302 | PF03625.14	1
Virul_fac_BrkB | PF03631.15	1
Lysine_decarbox | PF03641.14	1
FlaG | PF03646.15	1
UPF0014 | PF03649.13	1
RuvX | PF03652.15	1
ATP_bind_2 | PF03668.15	1
UPF0181 | PF03701.14	1
AnmK | PF03702.14	1
CheR_N | PF03705.15	1
PUD | PF03714.14	1
Ribosomal_S5_C | PF03719.15	1
UDPG_MGDP_dh_C | PF03720.15	1
UDPG_MGDP_dh_N | PF03721.14	1
META | PF03724.16	1
PNPase | PF03726.14	1
PdxJ | PF03740.13	1
TerC | PF03741.16	1
LamB_YcsF | PF03746.16	1
SfsA | PF03749.13	1
YicC_N | PF03755.13	1
Competence | PF03772.16	1
ArsP_1 | PF03773.13	1
MinC_C | PF03775.16	1
MinE | PF03776.14	1
FGE-sulfatase | PF03781.16	1
LrgA | PF03788.14	1
YCII | PF03795.14	1
DnaB_C | PF03796.15	1
FtsQ | PF03799.15	1
CitX | PF03802.14	1
F420_oxidored | PF03807.17	1
NicO | PF03824.16	1
SecG | PF03840.14	1
YjeF_N | PF03853.15	1
RseA_N | PF03872.13	1
RseA_C | PF03873.13	1
Fructosamin_kin | PF03881.14	1
KicB | PF03882.14	1
H2O2_YaaD | PF03883.14	1
YacG | PF03884.14	1
MucB_RseB | PF03888.14	1
DUF333 | PF03891.15	1
NapB | PF03892.14	1
ATP-synt_I | PF03899.15	1
Porphobil_deamC | PF03900.15	1
CcmH | PF03918.14	1
Lipoprotein_16 | PF03923.13	1
SeqA | PF03925.13	1
NapD | PF03927.13	1
Haem_degrading | PF03928.14	1
CutC | PF03932.14	1
T2SSK | PF03934.13	1
Sdh5 | PF03937.16	1
OmpH | PF03938.14	1
Ribosomal_L11_N | PF03946.14	1
Ribosomal_L2_C | PF03947.18	1
Ribosomal_L9_C | PF03948.14	1
tRNA-synt_1c_C | PF03950.18	1
Gln-synt_N | PF03951.19	1
Lys_export | PF03956.13	1
FapA | PF03961.13	1
Trm112p | PF03966.16	1
AFG1_ATPase | PF03969.16	1
IDH | PF03971.14	1
Ecotin | PF03974.13	1
OAD_beta | PF03977.13	1
Sigma70_r1_1 | PF03979.14	1
ABM | PF03992.16	1
RadC | PF04002.15	1
PspA_IM30 | PF04012.12	1
Methyltrn_RNA_2 | PF04013.12	1
DUF368 | PF04018.13	1
FeoA | PF04023.14	1
PspC | PF04024.12	1
MnhB | PF04039.13	1
TolB_N | PF04052.13	1
MrpF_PhaF | PF04066.13	1
DUF386 | PF04074.12	1
DsrH | PF04077.12	1
MreC | PF04085.14	1
MreD | PF04093.12	1
Glyco_tran_28_C | PF04101.16	1
SlyX | PF04102.12	1
FA_hydroxylase | PF04116.13	1
DFP | PF04127.15	1
DUF393 | PF04134.12	1
Sulf_transp | PF04143.14	1
PdxA | PF04166.12	1
NlpE | PF04170.12	1
LrgB | PF04172.16	1
DUF406 | PF04175.12	1
FxsA | PF04186.13	1
Cofac_haem_bdg | PF04187.13	1
PEMT | PF04191.13	1
Sugar-bind | PF04198.13	1
HTS | PF04204.16	1
DUF411 | PF04214.13	1
DUF412 | PF04217.13	1
YihI | PF04220.12	1
DUF416 | PF04222.12	1
Transgly_assoc | PF04226.13	1
PS_pyruv_trans | PF04230.13	1
Endonuclease_1 | PF04231.13	1
YjbR | PF04237.13	1
DUF423 | PF04241.15	1
DPRP | PF04244.13	1
NA37 | PF04245.13	1
RseC_MucC | PF04246.12	1
SirB | PF04247.12	1
Exonuc_V_gamma | PF04257.14	1
Dyp_perox | PF04261.12	1
Glu_cys_ligase | PF04262.14	1
DUF440 | PF04269.12	1
OAD_gamma | PF04277.13	1
IspA | PF04279.15	1
Tim44 | PF04280.15	1
DUF444 | PF04285.12	1
DUF446 | PF04287.12	1
MukE | PF04288.13	1
SpoVR | PF04293.13	1
Zn_peptidase_2 | PF04298.12	1
PrpF | PF04303.13	1
DUF454 | PF04304.13	1
MukB | PF04310.12	1
PCuAC | PF04314.13	1
EpmC | PF04315.12	1
DUF463 | PF04317.12	1
NifZ | PF04319.13	1
DUF469 | PF04320.14	1
DUF465 | PF04325.13	1
MlaA | PF04333.13	1
ACP_PD | PF04336.12	1
DUF480 | PF04337.12	1
DUF481 | PF04338.12	1
DUF484 | PF04340.12	1
CheZ | PF04344.13	1
Chor_lyase | PF04345.13	1
FliO | PF04347.13	1
LppC | PF04348.13	1
PilP | PF04351.13	1
ProQ | PF04352.13	1
Rsd_AlgQ | PF04353.13	1
ZipA_C | PF04354.13	1
SmpA_OmlA | PF04355.13	1
DUF489 | PF04356.12	1
TamB | PF04357.13	1
DsrC | PF04358.13	1
DUF493 | PF04359.14	1
DUF494 | PF04361.13	1
Iron_traffic | PF04362.14	1
DUF496 | PF04363.12	1
DNA_pol3_chi | PF04364.13	1
PAD_porph | PF04371.15	1
HemX | PF04375.14	1
ATE_N | PF04376.13	1
ATE_C | PF04377.15	1
RsmJ | PF04378.13	1
DUF525 | PF04379.14	1
BMFP | PF04380.13	1
RdgC | PF04381.12	1
Fe-S_assembly | PF04384.13	1
SspB | PF04386.13	1
LptE | PF04390.12	1
ABC_sub_bind | PF04392.12	1
LytTR | PF04397.15	1
NqrM | PF04400.13	1
SIMPL | PF04402.14	1
Glycos_transf_N | PF04413.16	1
CtaG_Cox11 | PF04442.14	1
SAM_MT | PF04445.13	1
Methyltrans_RNA | PF04452.14	1
LptD | PF04453.14	1
DUF520 | PF04461.13	1
DUF523 | PF04463.12	1
Bactofilin | PF04519.13	1
Sigma70_ner | PF04546.13	1
GcpE | PF04551.14	1
Sigma54_DBD | PF04552.13	1
RNA_pol_Rpb2_7 | PF04560.20	1
RNA_pol_Rpb2_1 | PF04563.15	1
RNA_pol_Rpb2_3 | PF04565.16	1
PgpA | PF04608.13	1
LpxD | PF04613.14	1
DUF608 | PF04685.13	1
LPP | PF04728.13	1
DUF615 | PF04751.14	1
DUF547 | PF04784.14	1
YdjC | PF04794.12	1
NifQ | PF04891.12	1
YHS | PF04945.13	1
SIP | PF04954.13	1
HupE_UreJ | PF04955.12	1
RMF | PF04957.12	1
AstA | PF04958.12	1
Glutaminase | PF04960.15	1
KduI | PF04962.12	1
Sigma54_CBD | PF04963.13	1
DmsC | PF04976.12	1
DivIC C | PF04977.15	1
RNA_pol_Rpb1_3 | PF04983.18	1
CcmD | PF04995.14	1
RNA_pol_Rpb1_1 | PF04997.12	1
RNA_pol_Rpb1_5 | PF04998.17	1
FtsL C | PF04999.13	1
RNA_pol_Rpb1_4 | PF05000.17	1
FGase | PF05013.12	1
DGOK | PF05035.12	1
MtlR | PF05068.12	1
Bac_GDH | PF05088.12	1
DUF692 | PF05114.13	1
Helicase_RecD | PF05127.14	1
T2SSL | PF05134.13	1
PilN | PF05137.13	1
AbrB | PF05145.12	1
ZapA | PF05164.13	1
YcgL | PF05166.13	1
DapB_C | PF05173.14	1
MutS_II | PF05188.17	1
MutS_IV | PF05190.18	1
ADK_lid | PF05191.14	1
MutS_III | PF05192.18	1
UreE_C | PF05194.12	1
IF3_N | PF05198.16	1
GlutR_N | PF05201.15	1
MinC_N | PF05209.13	1
CHASE3 | PF05227.13	1
CHAD | PF05235.14	1
PRC | PF05239.16	1
DciA | PF05258.12	1
rhaM | PF05336.13	1
Peptidase_M42 | PF05343.14	1
Methyltransf_30 | PF05430.11	1
AzlD | PF05437.12	1
AXE1 | PF05448.12	1
RuvB_C | PF05491.13	1
MlaC | PF05494.12	1
RuvB_N | PF05496.12	1
Branch_AA_trans | PF05525.13	1
FixQ | PF05545.11	1
TM_helix | PF05552.12	1
Bac_rhamnosid | PF05592.11	1
23S_rRNA_IVP | PF05635.11	1
Diacid_rec | PF05651.13	1
DUF808 | PF05661.12	1
Fumerase | PF05681.14	1
Fumerase_C | PF05683.12	1
Glyco_transf_90 | PF05686.12	1
ThiG | PF05690.14	1
Trigger_N | PF05697.13	1
Trigger_C | PF05698.14	1
TPMT | PF05724.11	1
FixH | PF05751.11	1
VWA_CoxE | PF05762.14	1
DUF839 | PF05787.13	1
NQRA | PF05896.11	1
NnrS | PF05940.12	1
Methyltransf_10 | PF05971.12	1
CreA | PF05981.12	1
DUF903 | PF06004.12	1
ZapB C | PF06005.12	1
Rib_5-P_isom_A | PF06026.14	1
AlkA_N | PF06029.11	1
Peptidase_C93 | PF06035.11	1
NTP_transf_6 | PF06042.11	1
UPF0231 | PF06062.11	1
YchF-GTPase_C | PF06071.13	1
GGACT | PF06094.12	1
DUF945 | PF06097.11	1
Peptidase_M78 | PF06114.13	1
RhaA | PF06134.11	1
DNA_pol3_delta | PF06144.13	1
MiaE | PF06175.11	1
YecM | PF06185.12	1
HTH_42 | PF06224.12	1
DUF1007 | PF06226.13	1
ChuX_HutX | PF06228.13	1
Caps_synth_GfcC | PF06251.11	1
DUF1040 | PF06288.13	1
Kdo | PF06293.14	1
DUF1043 | PF06295.12	1
MatP | PF06303.12	1
LapA_dom | PF06305.11	1
PrmA | PF06325.13	1
StbA | PF06406.11	1
iPGM_N | PF06415.13	1
CTP_synth_N | PF06418.14	1
LepA_C | PF06421.12	1
SATase_N | PF06426.14	1
Aconitase_2_N | PF06434.13	1
NhaB | PF06450.12	1
Mob_synth_C | PF06463.13	1
FtsH_ext | PF06480.15	1
FleQ | PF06490.11	1
DUF1097 | PF06496.11	1
QueC | PF06508.13	1
TolA | PF06519.11	1
FAD_syn | PF06574.12	1
His_kinase | PF06580.13	1
AlaE | PF06610.13	1
DUF1145 | PF06611.12	1
Catalase-rel | PF06628.12	1
zf-C4_ClpX | PF06689.13	1
MreB_Mbl | PF06723.13	1
3D | PF06725.11	1
DEAD_2 | PF06733.15	1
DiS_P_DiS | PF06750.13	1
DUF1223 | PF06764.11	1
UPF0253 | PF06786.12	1
UPF0270 | PF06794.12	1
NapE | PF06796.11	1
PrkA | PF06798.12	1
Lipoprotein_18 | PF06804.11	1
H2TH | PF06831.14	1
LptC | PF06835.13	1
DUF1244 | PF06844.11	1
DUF1249 | PF06853.12	1
Ppnp | PF06865.11	1
RraB | PF06877.11	1
DUF1275 | PF06912.11	1
DUF1282 | PF06930.12	1
CTI | PF06934.11	1
DUF1289 | PF06945.13	1
Na_H_antiport_1 | PF06965.12	1
NifT | PF06988.11	1
DUF1315 | PF07023.12	1
DUF1330 | PF07045.11	1
Spo0M | PF07070.11	1
ZapD | PF07072.11	1
DRTGG | PF07085.12	1
DUF1365 | PF07103.11	1
ZapC | PF07126.12	1
YebG | PF07130.12	1
CrtC | PF07143.11	1
YaeQ | PF07152.12	1
PhaC_N | PF07167.13	1
DUF1414 | PF07208.11	1
DUF1415 | PF07209.12	1
HemY_N | PF07219.13	1
GlcNAc_2-epim | PF07221.11	1
DUF1422 | PF07226.11	1
DUF1425 | PF07233.12	1
EI24 | PF07264.11	1
DUF1439 | PF07273.12	1
DUF1451 | PF07295.11	1
TctB | PF07331.11	1
Syd | PF07348.12	1
DUF1481 | PF07356.12	1
SnoaL | PF07366.12	1
DUF1488 | PF07369.11	1
DUF1496 | PF07383.12	1
DUF1499 | PF07386.11	1
Crl | PF07417.12	1
PriC | PF07445.12	1
Dala_Dala_lig_C | PF07478.13	1
NAD_Gly3P_dh_C | PF07479.14	1
Rho_RNA_bind | PF07497.12	1
Rho_N | PF07498.12	1
RuvA_C | PF07499.13	1
Recombinase | PF07508.13	1
SecA_SW | PF07516.13	1
SecA_DEAD | PF07517.14	1
AP_endonuc_2_N | PF07582.12	1
UnbV_ASPIC | PF07593.12	1
Sigma70_ECF | PF07638.11	1
Secretin_N_2 | PF07655.13	1
Nucleos_tra2_C | PF07662.13	1
FeoB_C | PF07664.12	1
GATase_3 | PF07685.14	1
5TM-5TMR_LYT | PF07694.12	1
HNOB | PF07700.15	1
OB_NTP_bind | PF07717.16	1
TPR_2 | PF07719.17	1
AAA_5 | PF07728.14	1
HSCB_C | PF07743.13	1
DUF1611 | PF07755.11	1
LTXXQ | PF07813.12	1
PYNP_C | PF07831.13	1
FadR_C | PF07840.12	1
DUF1656 | PF07869.12	1
Dabb | PF07876.12	1
Ion_trans_2 | PF07885.16	1
YibE_F | PF07907.11	1
DUF1679 | PF07914.11	1
Glyco_hydro_127 | PF07944.12	1
YhhN | PF07947.14	1
IlvN | PF07991.12	1
GSDH | PF07995.11	1
Methyltransf_9 | PF08003.11	1
DUF1704 | PF08014.11	1
DUF1706 | PF08020.11	1
FAD_binding_9 | PF08021.11	1
FAD_binding_8 | PF08022.12	1
HisG_C | PF08029.11	1
SpoU_sub_bind | PF08032.12	1
Trp_leader2 | PF08056.11	1
YbgT_YccB | PF08173.11	1
BAGE | PF08180.11	1
dCMP_cyt_deam_2 | PF08211.12	1
Lipocalin_2 | PF08212.12	1
SH3_3 | PF08239.11	1
Meth_synt_1 | PF08267.12	1
PhnA_Zn_Ribbon | PF08274.12	1
Toprim_N | PF08275.11	1
DnaG_DnaB_bind | PF08278.11	1
HTH_11 | PF08279.12	1
Peptidase_M15_3 | PF08291.11	1
AAA_PrkA | PF08298.11	1
Bac_DnaA_C | PF08299.11	1
Glyco_transf_5 | PF08323.11	1
ASL_C | PF08328.11	1
ChitinaseA_N | PF08329.10	1
DUF1730 | PF08331.10	1
T2SSG | PF08334.11	1
DUF1731 | PF08338.11	1
DUF1732 | PF08340.11	1
PAS_6 | PF08348.11	1
DUF1722 | PF08349.11	1
DUF1726 | PF08351.11	1
IF2_assoc | PF08364.11	1
NIT | PF08376.10	1
Exonuc_X-T_C | PF08411.10	1
DXP_redisom_C | PF08436.12	1
ATP-grasp_2 | PF08442.10	1
RimK | PF08443.11	1
UvrC_HhH_N | PF08459.11	1
HTH_12 | PF08461.10	1
POTRA_1 | PF08478.10	1
HrpB_C | PF08482.10	1
Peptidase_S49_N | PF08496.10	1
Radical_SAM_N | PF08497.10	1
Shikimate_dh_N | PF08501.11	1
LeuA_dimer | PF08502.10	1
NusA_N | PF08529.11	1
Bac_rhamnosid_N | PF08531.10	1
ApbA_C | PF08546.11	1
CIA30 | PF08547.12	1
PNK3P | PF08645.11	1
SAF | PF08666.12	1
GCV_T_C | PF08669.11	1
MutL_C | PF08676.11	1
HIM1 | PF08732.10	1
DUF1794 | PF08768.11	1
VRR_NUC | PF08774.11	1
RES | PF08808.11	1
DUF1826 | PF08856.11	1
ParBc_2 | PF08857.11	1
FRG | PF08867.11	1
HopJ | PF08888.11	1
YfcL | PF08891.11	1
DUF1853 | PF08907.11	1
DUF1887 | PF09002.11	1
FeoC | PF09012.10	1
Pas_Saposin | PF09016.10	1
DNApol3-delta_C | PF09115.10	1
TruB-C_2 | PF09157.11	1
TilS | PF09179.11	1
DUF1949 | PF09186.11	1
DALR_2 | PF09190.11	1
DUF1961 | PF09224.11	1
zf-NADH-PPase | PF09297.11	1
LuxQ-periplasm | PF09308.10	1
SurA_N | PF09312.11	1
tRNA-synt_1g | PF09334.11	1
DUF1992 | PF09350.10	1
Phasin_2 | PF09361.10	1
Tex_N | PF09371.10	1
NIL | PF09383.10	1
FtsK_gamma | PF09397.10	1
DUF2007 | PF09413.10	1
YqeY | PF09424.10	1
DUF2389 | PF09493.10	1
YiiD_C | PF09500.10	1
DUF2390 | PF09523.10	1
DUF2387 | PF09526.10	1
DUF2374 | PF09574.10	1
Cyd_oper_YbgE | PF09600.10	1
Fib_succ_major | PF09603.10	1
YscW | PF09619.10	1
DUF2391 | PF09622.10	1
YtfJ_HI0045 | PF09695.10	1
ABC_ATPase | PF09818.9	1
DUF2058 | PF09831.9	1
DUF2062 | PF09835.9	1
DUF2063 | PF09836.9	1
DUF2065 | PF09838.9	1
DUF2066 | PF09839.9	1
DUF2069 | PF09842.9	1
HTH_43 | PF09904.9	1
DUF2189 | PF09955.9	1
TPR_21 | PF09976.9	1
DUF2219 | PF09982.9	1
DUF2222 | PF09984.9	1
DUF2237 | PF09996.9	1
ACT_3 | PF10000.9	1
2OG-Fe_Oxy_2 | PF10014.9	1
DUF2282 | PF10048.9	1
DUF2306 | PF10067.9	1
DUF2310 | PF10071.9	1
PocR | PF10114.9	1
HlyU | PF10115.9	1
SMP_2 | PF10144.9	1
SprT-like | PF10263.9	1
Lactonase | PF10282.9	1
ALS_ss_C | PF10369.9	1
RNA_pol_Rpb2_45 | PF10385.9	1
TrmE_N | PF10396.9	1
UCR_Fe-S_N | PF10399.9	1
Vir_act_alpha_C | PF10400.9	1
DsbC_N | PF10411.9	1
[truncated: 454 more rows]

## Sheet: top30Pfam2GO
Related to Figure.2B #Gene Ontology annotations for Top 30 counted domain terms
top30Pfam_with_GO	GO_description	GO_entry	Pfam_Frequency
PF00005_ABC_tran	GO:ATP binding	GO:0005524	93
PF00005_ABC_tran	GO:ATPase activity	GO:0016887	93
PF00126_HTH_1	GO:DNA-binding transcription factor activity	GO:0003700	73
PF00126_HTH_1	GO:regulation of transcription, DNA-templated	GO:0006355	73
PF00528_BPD_transp_1	GO:membrane	GO:0016020	62
PF00528_BPD_transp_1	GO:transmembrane transport	GO:0055085	62
PF00072_Response_reg	GO:phosphorelay signal transduction system	GO:0000160	60
PF01554_MatE	GO:antiporter activity	GO:0015297	30
PF01554_MatE	GO:membrane	GO:0016020	30
PF00512_HisKA	GO:phosphorelay sensor kinase activity	GO:0000155	30
PF00512_HisKA	GO:signal transduction	GO:0007165	30
PF01554_MatE	GO:transmembrane transport	GO:0055085	30
PF01554_MatE	GO:xenobiotic transmembrane transporter activity	GO:0042910	30
PF12833_HTH_18	GO:DNA-binding transcription factor activity	GO:0003700	26
PF12833_HTH_18	GO:regulation of transcription, DNA-templated	GO:0006355	26
PF12833_HTH_18	GO:sequence-specific DNA binding	GO:0043565	26
PF00015_MCPsignal	GO:membrane	GO:0016020	25
PF00015_MCPsignal	GO:signal transduction	GO:0007165	25
PF04055_Radical_SAM	GO:catalytic activity	GO:0003824	23
PF04055_Radical_SAM	GO:iron-sulfur cluster binding	GO:0051536	23
PF00672_HAMP	GO:integral component of membrane	GO:0016021	21
PF00672_HAMP	GO:signal transduction	GO:0007165	21
PF00583_Acetyltransf_1	GO:N-acetyltransferase activity	GO:0008080	20
PF07690_MFS_1	GO:transmembrane transport	GO:0055085	20
PF00356_LacI	GO:DNA binding	GO:0003677	19
PF00892_EamA	GO:integral component of membrane	GO:0016021	19
PF00892_EamA	GO:membrane	GO:0016020	19
PF00356_LacI	GO:regulation of transcription, DNA-templated	GO:0006355	19
PF00270_DEAD	GO:ATP binding	GO:0005524	17
PF00474_SSF	GO:membrane	GO:0016020	17
PF00270_DEAD	GO:nucleic acid binding	GO:0003676	17
PF00474_SSF	GO:transmembrane transport	GO:0055085	17
PF00474_SSF	GO:transmembrane transporter activity	GO:0022857	17
PF02321_OEP	GO:efflux transmembrane transporter activity	GO:0015562	15
PF02321_OEP	GO:transmembrane transport	GO:0055085	15

## Sheet: CAZy_Counts
Related to Figure.2C #Gene counts for each indicated class of carbohydrate-active enzymes, CAZymes, for Vas1 and Vas2.
#Vas1
Class	Genes_Count	Genes_List	Class_Definition
GT	30	Vas1_1131,Vas1_1211,Vas1_1733,Vas1_1736,Vas1_1737,Vas1_1741,Vas1_1743,Vas1_1744,Vas1_2095,Vas1_2324,Vas1_2564,Vas1_2580,Vas1_2583,Vas1_2601,Vas1_2604,Vas1_2605,Vas1_2614,Vas1_2615,Vas1_2618,Vas1_2628,Vas1_2630,Vas1_2631,Vas1_2634,Vas1_2635,Vas1_2636,Vas1_2637,Vas1_2638,Vas1_2639,Vas1_451,Vas1_530	Glycosyl Transferases
PL	1	Vas1_1258	Polysaccharide Lyases
CE	5	Vas1_145,Vas1_1756,Vas1_535,Vas1_677,Vas1_788	Carbohydrate Esterases
AA	4	Vas1_1090,Vas1_2037,Vas1_804,Vas1_858	Auxiliary Activities
CBM	6	Vas1_1274,Vas1_2384,Vas1_2516,Vas1_71,Vas1_863,Vas1_961	Carbohydrate-Binding Modules
GH	37	Vas1_1058,Vas1_1120,Vas1_1280,Vas1_1309,Vas1_1310,Vas1_1312,Vas1_1313,Vas1_1314,Vas1_1317,Vas1_1339,Vas1_1435,Vas1_1562,Vas1_1621,Vas1_1669,Vas1_1780,Vas1_1781,Vas1_1937,Vas1_1940,Vas1_201,Vas1_203,Vas1_2045,Vas1_205,Vas1_2069,Vas1_2086,Vas1_2308,Vas1_2310,Vas1_2311,Vas1_2369,Vas1_34,Vas1_379,Vas1_561,Vas1_568,Vas1_575,Vas1_647,Vas1_681,Vas1_720,Vas1_962	Glycoside Hydrolases
#Vas2
Class	Genes_Count	Genes_List	Class_Definition
GT	3	Vas2_1263,Vas2_28,Vas2_793	Glycosyl Transferases
PL	19	Vas2_1055,Vas2_1060,Vas2_116,Vas2_117,Vas2_1433,Vas2_181,Vas2_298,Vas2_308,Vas2_476,Vas2_637,Vas2_698,Vas2_734,Vas2_742,Vas2_759,Vas2_773,Vas2_776,Vas2_899,Vas2_91,Vas2_986	Polysaccharide Lyases
CE	4	Vas2_1015,Vas2_383,Vas2_384,Vas2_562	Carbohydrate Esterases
AA	4	Vas2_164,Vas2_442,Vas2_579,Vas2_584	Auxiliary Activities
CBM	8	Vas2_1203,Vas2_1214,Vas2_1300,Vas2_282,Vas2_340,Vas2_376,Vas2_623,Vas2_86	Carbohydrate-Binding Modules
GH	35	Vas2_108,Vas2_1256,Vas2_1261,Vas2_1262,Vas2_127,Vas2_1287,Vas2_1290,Vas2_1291,Vas2_1315,Vas2_1437,Vas2_150,Vas2_250,Vas2_301,Vas2_434,Vas2_57,Vas2_607,Vas2_61,Vas2_67,Vas2_71,Vas2_739,Vas2_741,Vas2_758,Vas2_764,Vas2_765,Vas2_768,Vas2_771,Vas2_79,Vas2_80,Vas2_84,Vas2_844,Vas2_850,Vas2_922,Vas2_927,Vas2_928,Vas2_929	Glycoside Hydrolases

## Sheet: COGs
Related to Supplementary Figure.S2 #The count numbers of associated genes annotated with indicated categories of Clusters of Orthologous Genes (COGs).
COG_categories	Functions	Vas1_Gene_Hits	Vas2_Gene_Hits	Total_Gene_Hits
A	RNA processing and modification	1	0	1
B	Chromatin structure and dynamics	0	0	0
C	Energy production and conversion	154	69	223
D	Cell cycle control, cell division, chromosome partitioning	31	5	36
E	Amino acid transport and metabolism	201	66	267
F	Nucleotide transport and metabolism	70	17	87
G	Carbohydrate transport and metabolism	136	125	261
H	Coenzyme transport and metabolism	108	25	133
I	Lipid transport and metabolism	58	23	81
J	Translation, ribosomal structure and biogenesis	156	21	177
K	Transcription	153	121	274
L	Replication, recombination and repair	126	45	171
M	Cell wall/membrane/envelope biogenesis	172	51	223
N	Cell motility	71	0	71
O	Posttranslational modification, protein turnover, chaperones	96	41	137
P	Inorganic ion transport and metabolism	162	106	268
Q	Secondary metabolites biosynthesis, transport and catabolism	21	23	44
R	General function prediction only	0	0	0
S	Function unknown	577	402	979
T	Signal transduction mechanisms	111	68	179
U	Intracellular trafficking, secretion, and vesicular transport	72	25	97
V	Defense mechanisms	52	37	89
W	Extracellular structures	0	0	0
Y	Nuclear structure	0	0	0
Z	Cytoskeleton	0	0	0

## Sheet: All_CAZy156
Related to Supplementary Figure.3A #Proteins sequences for a total of 156 identified CAZymes in HN897 genome.
CAZy_Class	Header	Peptide_seq
GH	>Vas1_1058_GH	MNSNYPKHSNVILHAFDWPYALVAQRAKEIRAAGYQTVLISPPMKSYKSEQGTQWWQRYQPQDYRVIDNQLGNTDDFKAMIAALNEQGVWLYVDVVFNHMANESSLRDDLSFPNAQDMSAYKADADYYEQQKLFGDLSKPLFTEDDFLEAFPIEDWKDPWQVQTGRISGGPQDPGLPSLSDNEHVVEQQQAYLKALKSLGVKGFRIDAAKHLSLEHLEKVWTEEIVHDVHIFGEIITDGGATEDEYELFLQPYLEQTRLSAYDFPLFQTLFDALEPKGSMKSLIDPYSFGQALSSRRAITFAVTHDIPNNDVFSNLVMEEQDEWLAYSYILGRDGGVPLIYTDLDTSGIQGEDKQPRWLNAWHDNRMQKRIEFHNRMHGEKMELIEASDDLLVFYRGEV…
AA	>Vas1_1090_AA	MLPRLHSKTDVDPVVSSYLSTLKAKGFSGDIETQYSSRLAVATDNSVYQQLPEAVVHPKTTQDVVLIGEVSSQPEFERVTFSPRGGGTGTNGQSLTKGVVVDLSRHMNKILEVNQEEGWVRVQTGVIKDQLNDAVRPYGFFFSPDLSTSNRATIGGMINTDASGQGSLKYGKTSDHVLSLQAVFADGSILESGSEEAVADKGTFALKALQVTESVCRDYRPQIEAKFPPLNRFLTGYDLKNAISDSGEFDLTRVLCGAEGSLAFITEAKLNLTPIPKARTLVNVKYDTFDSALRNAPFMVEANALSVETVDSKVLNLAKQDIVWHTVSDLLQDVPGKEMLGINMVEFAGENTEETAAQVSALTAKLDQLINDGESGLIGYQVCDELAGINRIYNMRKKA…
GH	>Vas1_1120_GH	MTDSQFPANFLWGGAIAANQAEGAHLAEGKGLTTVDMIPHGANRMPIKLGLVDKVALDDNEFYPSHDAIDFYHNYKDDIALLAEMGFKVFRLSIAWSRLYPNGDEEEPNQQGIDFYTKVFEECQKHGIEPLVTLCHFDVPMHLVEKYGSWRNRKLITFFERYARTCFNAFDGLVKYWLTFNEINILLHSPFSGAGLLFQPGENRDQVKYQAAHHELVASALVTRIAHEINPQNKVGCMLAGGNFYPYSCKPEDVFTAMEKDRENLFFIDVQSRGYYPSYAKKVFKDKGVELDIHDGDLDILKNTVDFVSFSYYASRCASAEMNSGNTSEANVVKSIKNPHLPASDWGWVIDPLGLRITMNTLYDRYQKPLFLVENGLGAMDEFDSEGQINDDYRINYLR…
GT	>Vas1_1131_GT	MENISVVVINLNEEQQIGHLLEDLAQQTYQGFEVILVNLDSDDITCEIAKDYQDRLPELTLHKMEGRSVSIGRNTGASLAKYERILFLDADIRLSNDFLSRALNKLQNQQLEVAGIYMSAKKSPLAHKFGFGMCNLGFFATQYFFPTAVGACLFSTKTVHERVGGFDEAIVLCEDCDYVNRAAKTWRFRFLPLTFEFNSRKLEQNGHVKTGLTYLKANMRRFLFGEIRGNQMDYPCNHVKTPFQ
GT	>Vas1_1211_GT	MFLLGISVICLLTVIFFLVKLAKLAGQRSHITECHDSRKDWPTVSVIIPARNEEANIAKSLGSMLAQDYPSDKLQIIVVDDYSEDKTEAIATKLMETSSFDARVISGRPLPEGWLGKSNACMWGAMNATGEYLFFVDADTESEPALLKSIIEFSLTRDIELLSFNPQQEMISFSEKSLLPGVFLSTANSMDFVASNTPEKEEAIANGQAMLFLASSYHAEQGHDLVKADISEDLAFAEKFKRRGHRIYWAFADSLMRTRMYTNAQEVWDGFSKNMHRIVKAPTLFKASWYWFKCQWIAWMAPVLLVISAIEYLQSPTQLATWALGVNAITIIALLATFIGLVRELFVPLHYAIFVPVGISLNGFLTLNALRLHRLNKVTWKNRSIPQ
PL	>Vas1_1258_PL	MKMALSTLAVCGLIAAPAMSASGDALSFDLSPWKITIPDSQLDYYGSGKAGTAAELLPAQCNDRRDVLSSQSAVKGLSDAAYFEVVDGRAHFRADMGRGITTENSNYIRSELRELFNVDAESRNPCSTSTANTSWFINDEATGTSTHTLASTLRIDSYPDRAVTNEMPKVVVGQVHGWKVKQALVKLQWEGDDKPVRVILNQDFFLDNKSCNSELAKTTGCDLWSFSVEMGQYQAGDEWSYEITVDDKAIYLMTRDADGSNKVERTLNWGETTQDRDGRDVLLVNEWATGEVAYYFKAGIYPQFRPAAKYAGQVFDVSFSDINLTHK
CBM	>Vas1_1274_CBM	MAILAGCNETNTEYVDVEREIAESIDSGPYGCTDEELESSPNKDCRLYIKGSMNSWSAPPEAQFHYQGDDLHIALFKMEAGSYSFKISDPEWSAERDLAIGAEFDSQVTTDVLYELQRKYDDHKNQNMDIVVDGQDQIYKFSLDATSGINNPTLYIENVTEADVETTSSKIYLTGNFNEWDTLDSYAFDYVGAGNYQVTASFEQQQDIQFNLVQNLDGKELIYGALKNQLIDLKEGASALTTYPGGVMHASVDAGTYIFGISTLGDGQLAVPVSISKVRAHSGYDKLTTPNTEINIGADGSTHASSYDWKVDSEAVRLVDDARFVDPTFRQLATADSEGRYQVQLTTNKDTHSETIDTHEIDVVSVDEANNVILMIGDGMGYAQLDVTRAFKGEALFMD…
GH	>Vas1_1280_GH	MTKKSLLAVAIASALALSGCNNSSSNTPPASGDFEMPYFNDWPQIQSNIPVDSAIEAEIVTILSQMTLEEKVGQMIQPDLRDVTPEEVAEYHLGSLLNGGGGWPNDDKYASAKDWADEADKYWLANEQYWATRNIRIPFIWATDAVHGHNNVFKATVFPHNIGLGAARNPDLIEQIGQATAQEIVATGLDWTFAPTVATPRDYRWGRVYEGYSEDPSIVYAYASRMVKGLQGDSADLKTDHKVISNVKHWVGDGGTKDGEDRGENHYSEEYLRNIHAAGYFSGLEAGAQVVMTSFNSWHNEVNYDYENSEDYNYKLHGSRYMVTDVLKDKMGFDGLVVTDWNGHQEINGCTSSNCPAVVNAGNDILMVTSRSDWQAMYLNIIAQVQDGTISMSRIDDAV…
GH	>Vas1_1309_GH	MNPSPRHTCLFNHDWLFQLNEEHPQPDDWNPITLPHDWSISLPFSEQYDGATGYLPGGVGWYKKTFSNPLSNKFKRCFIHFDGIYNNSEIMLNGNLIHKQNYGYSPFVLDVTPFLNDNNEIVVKVDRRRYVDSRWYTGSGIYRDVELILTGDHYSPLWSNIIEAKLEQPDHRLGTINQSVTLCSPETEHSATGRLVTQVIDLQSLKVVNENRTDFTPSASTLVNLSIEVKQPHLWSPDVPNLYRVVSKIYINDIWVDELKVQTGFRSIEFKSESGFYLNGESTIIKGVCLHHDGGIVGAAVPDEIWVRRLNKLKAGGVNAIRIAHNPASKRLLNLCDQLGFLVQDEFFDEWDNPKDKRLNMNERHHDFISRGYTEHFLQDAERDLKNTLSSHINHPCIF…
GH	>Vas1_1310_GH	MNSSNKKLSLASLRAIERGYDSRGPEWLIEFDVQELKGDFAYEEGVIRRDPTAVIQVDDLYHCWYTKGEGETKGFTGNIEDKVFPWDKTEVWHATSADGITWKEQGPAIQAGEPGSYDDRAVFTPEVLAHKGLYYLVYQTVQSPYTNRQFEEIALAWSDSPFGPWTKSNAPILSPEKDGEWEGDEDNRFHVSAKGSFDSHKVHDPCLMFFNDKFYLYYKGETMGESMNMGGREIKHGVAIADNILGPYVKSEYNPISNSGHEVAVWHHNGGIASLITTDGPEKNTIQWAEDGINFEIMSHIKGAPEALGIFRDEDEDSFEAPGLNWGVCHKYDPSWNWNYICRYRVKRQILDAGTFQNSN
GH	>Vas1_1312_GH	MKKTKIALILSSLLIGAYGCQSTTGSQPEAATESEEQTSVAIPDFESDSFFNNAQASHAKAEKVSGVGVTSGDSALKVTFDSVSEANKFKYWPNVKFFPEGGMWNWNNKGSLKVDVTNPTDNPATFIFKIVDNVGQMGAATNQLNYAVTIPANSTEKVEMLFNGGKRGLDGYWDGQNINLRKLAELQVFVQGPMDKQTIILDNLELVDATGDFISAEAQVVEAGPIPTLKSITSFASGEKHYVSDRSVSTSIEKVKSDGGLGLQVKFKADNAYPNVTFMPNRPWDWSNEGNFNLAFDIENPTNDPIQMFVRVDQAENKNWGGTADGVQDSMSNYVTLLPNEKSTYYMTLSQLEGHIVSGMRSEPPKKAYSAQAISYGWGETSLDLSNIVSIQLYLQNPT…
GH	>Vas1_1313_GH	MNVNKTLTALLIAGMAAPTLASTLITSFEDSETHGYEYGHFGSSTHVITSDVQTDGEKSMQANMGASYQGGVKIYAPNSWNWTDKKELVFDIVNNTNEEINYGVKILTNYVWDDANALSEYFNVPANTVLENVVMSLDSTEYGSIGASYNKAMAMEINFFAAESPNTTVYIDNIRVSDGATEPTPPPTDPEEASGRVSSAPVKTLLQLETFDEITDAIETSGSDIALIDEGVSIGDTALKATFNNSWSSVKLHGNWDLSALGDHLAIAVDVTNPTNTGLFLYSRVEDNSGNDASGIARGKYIPANSTQTVYVSVKDTPAISDIVNTLGMRELPAKALSEGWGDWQELNLAAIEAVTFFVPDLAAGTTEQQFIFDNARVIKDLNHVSAYEELVDVLGQNN…
GH	>Vas1_1314_GH	VRFNKNTIALAIIASTLATGSLAAAKTPEASTNEATQQDMSSAVQPVVMTDEGFLSKTANTHTSYQVAGENLEIVFDAISESEANSKWPNMKFRPESGSYDWNTKGGLQLTLENPGDKEVRIEMKVADNLGIMGAATHQLDLPIYLAAGKTTTVDFLFNGAEMNIEGYRGGSELDLRNIAEFQFYSVGPIAEQKVVVHGIDFIERTGDFVVSEARQGQVIEAQIPTLLTVTDFEQGIDQIVERHTGSNVDIVETSTGSGIKVHYTTDDDYPTIKFSAGTNGEAWDWSEFGDVALAFDAKNLGDSGMQLFVRVDDALDEKLGGTATGAVNSRTGYVQVPANSEDKYYFTFKDLAEGLDSGMRGEPPKKSFSASQVVFGWGEAELDLSNIVSVQLYMMNPQ…
GH	>Vas1_1317_GH	MTPTINDVVKHSKHDSSVALFDFSTEQLPKAFRFNNIDASMTSQAKLKIQCHSAENMYTSVFLEPEPGEKWDWSQMPEFCFAFDAHNLRSRSTQVFINIFDSKGQMHSRCVNVTGDTDTSYLVELKGEYLKGNTNYYSGFRSNPAPWDSPFVYATWMWGLMNIDLSDIVQVELSIHGTLIDHELELSNFRLMLSPEINPSYLSNIIDCYGQNAGFEYPEKVHNDQELTEFTERELQMLKEGAMPDRSRFGGYKEGKRYEATGFYRTEKIDGKWSLVDPEGYPYFATGIDIIRLANSYTQTGVDYDHSKVEQRSPDDLTPEDSIEKFEVSMEAKQTAFVGSDVRRNCFQWLPDYDDELGEHYAYMRENFEGALDQGETFSFYAANLQRKYGKQYMDKWRE…
GH	>Vas1_1339_GH	MKSIIKTLTLLPIFLTSTTLMAEDWREIPIPAPLEDGQSWELQEAYSDSFNYTGKGDSFRSKWNDTYFHGWTGPGLTYWQSDESWVDDGNLIISASRRQGTEMVNAGVVTSKTKVKYPIFLEANIKVSGLELSSNFWLLSENDQREIDVLEVYGGAEDEWFAKNMSTNFHVFFRNEDNSIRSDFNDQTHNEPQWGTYWRDGFHRFAVYWKSPTEVTFYINGIETPKGSWEDVVMKDKDYTGAILDKSTYNMDQEMFIILDTEDHSWRSEAGIIAKDEDLADDSKNKMYVDWIRVYKPVGGDDNGNVTVPSGYTNTQFVHSDLCLDVKDGATWNGSTYQQWVCNTGNPNQRFGFEEVATGEYLIKSKRSQLCLELKPGSNQWQDGAIIQQYVCNSAEENQ…
GH	>Vas1_1435_GH	VSCTSYQHNTQVIVETEEFEKKKKAKASKQPVLPTSKPNFAEISDIPTKKKAFFDYLRPGIELENQRISEERSLIVSLKNQSSLSAKERQALTDLGQAYNLSFPAEGESTERWFEVMQQRVDFLPEALVLTQAANESAWGTSRFATEASNYFGQWCYSEGCGLVPNKRPPGMTHEVAKFSDASESTHRYFMNVNRNPAYVELRRLRTKLRAQGDDILSPESAIELAGGLIRYSERGQYYVDDIRAMIRHNSTFWQQSDLNQ
CE	>Vas1_145_CE	MPQLSPYSLSQESEFEQSICGNIFKVWQQRQEGEFSTTDGKRIAWCKLTNSQHTKAIVVVNGRVESYWKYQELFFDLYNQGFDVYSFDHRGQGLSERLTSNKDIGYVDKFDDYVHDLACLIDHFSLEDYQSRYLLAHSMGGAITTRYLQEYQPQQFKAVALTAPMMGIEMPSYLAPIAKPLIYLMSKLAREPQYAPGHKAYYAKPFADNPLTQSAGRYHWFRDLYEEMPQLKLGGPSTHWVWQSLDAIQDIYADAEDISLPLLMLQASEDKIVSNSAQIRFMRRLARTRKDCALKIVYRARHELLFEQDSYRQETLDTIFTFFENHSTS
GH	>Vas1_1562_GH	MKHYLIALLSCSLLSACSTTVSESLQRVSDPDIPTNIRLFVGQDLGSVGGLEEYNQGYVDYFGVPAGVTIYTSLESLEGLTSKVNYGAGDSHADLYLTSSSFDDVDIAMGLNLVNQLDKVNSGQLDQNLAALSDWIKRSNRKVYLRIGYEYEGAWNGYEPEAYKQAYRHIVSTLEKAQTSNVEYVWQSSGYEEDRDNLLRYYPGDGYVDWMSYSYFNHDPKEAGKETLQLAREKNKPVMIAEVTPRGADLLLDDGEELWKTWFVPFLAHIKDNQDSIKIVAYINALWDEQPMWEGQGWGDSRLQANLYLATKWRRTLKREGWEVKTTVAPPPIFILPDDYEERKQARNKNQEALIPDEKQSQAEDAIPKGNARIYPDSAAVGGQGIAYIYQEGDGLLFK…
GH	>Vas1_1621_GH	MPSNIQKQFALSLNYCGRILEVEGKHVWGTSGFVDEQGRVHVYFSNWSMDDARASWVISCKVNYAIAESLDSEFVDQGTVLEGAGGDCWDAWSIHNPCVHKVGDKYVMLYMGSNGNSFELTKRDLNQMILVCENEGTFNPPNERTSNMSEDEKHRVELAWDSYTKVVESKRIGMAIADKPSGPFVRIGDTPLIDTGLPGEWDDLVTSNPAFCVAPNGQFYLYYKAWNKKSWQEKHGNRKYGVAVSDTLEGPYIKSDANPIVDFEPMGEHCQLEDATVFYLNDQFHMVARDMGLQDHVRGIIMSSIDGITFNDPELAFHGVSQYSDETIVELKDMARSGNYERPQIIKDLDGAPVALICASTGGKYGTSSPVLFKIDESKLK
GH	>Vas1_1669_GH	MTRINLDLSGERWQMERMRPGQGVKEGLHLLPAEYQGTHFSWNFAKVPGDVYSDLYRANEIDDPYFGRNMHRAKWAAEYEWWYSRRFALPTEMKGKKIRLVFEGVDYSCEVWLNGHYLGRHEGMFSEFEFDITKAASFANWRDGSNMLMVKLDPPPKNYRNCGGKKVNFSGDYFSGLVPFGIWRPVRVEATEKVRVKNIRTDVKVASETKATVKAQFAVFNHMETEQQIDVVSHLRGKNCETQDYFAETTLIVQPGEHTVEAVIEVDQAKLWWPWDMGDQNLYLLDAIIKQGDTELDRAQETIGLREVQMDFNPGYTRDEAEFPWTFFINGKRHFLRSACWGGQPSFLYGQNSLKKYEKRVQMVREANINNLRIFGWHPPEIPDFYRLCDELGITVWTN…
GT	>Vas1_1733_GT	VSQSNQRDFVEPDIGEIWLLLDSLTFGGIETHVVELALGLKTFEQPVRVVLLTEFDRPSAIVGKLAALELNYCYLHQLSDVPSSTGFMSLLKQCRQACLRYQPKVIHAHGYKANLVSKLSSGTTRQVSTFHSGETPKGLVRLYDLFDRFSAFLSAHNFTVSQAISDKIPTQTHVLNNFISVDGLTSSQGKQVAFVGRLSHEKGPDLFISVAEQLPQITFHLYGDGPMMQSLGHDSPSNIVFHGFQSDMRKVWPEIGLLLITSRYEGLPMTALEAMARGIPVISTRVGAIESLISDKQNGWIANSIDDFPSLIQQWLELDNQLRQKIVHSAENTITSHYSTQAVIPQIIDSYR
GT	>Vas1_1736_GT	MTKKIPLLIVHYGDNWIRGSEVCLMNMIDSLDNRYVPIVWTNNPAFADYAEANHIIVEQSEFPELVCLHSGQRKIDWNNWCLLFNKARYLIRKHHIKLIHVNSGAPCQWMASAARATHTPIVAQLHCEYNLHDRFTLGLHTVPNIITVSHAISQSLLEEGYEQHRLHVVHNGVPVTSKEDIEPVNIREELGINEDAKIILSVGSLIERKGVDRLISTIYRLREEGINAHLVVIGDGECKTLLEQFAQAINVEDYVHLIGEQNNVNAWLHGGANLFISGARSEAFGLVLVEAALAGIPVIAPATGGIVEVIKDRKTGLLYPNNKDAVEHITQRATSILYDQEYGQELAAAGLTHAQQHFSVENNVSHIEAVYEHVLLQPGQHKSVFSVFRCALRPLKTVW…
GT	>Vas1_1737_GT	VLSAHPQSWQSANLADANEPMIHVSTLPIPNLLATQTQGLAYWLKQGYLVMMLLMYTLALFTRYLQCPSKIVLASGPGVDFAGYVLAHLTRLPAVQLVHGPVGKSRVAKWCLTQAHQTFYLESAKPSLLAALETPFAELPKHFHAFVNGLPQRLWPTNSLVQRQWHHPTVFWAASLLKWKGLDLLVDSLQRHRLSQHLHSNICYIQPEKTSAEVSQANIPVQNCQWHRSPRDLDELRANSDIYVSTSQFEPFGLSTLEALAAGLIVVIPADGAYWDHQLQHGYNCYKYRMNDPESLNQILEHICRNMKSCRRVAINGQKIANLYKARETYRDIADAIQASVTDKVTT
GT	>Vas1_1741_GT	LSKERKILWVNSIGLRKPRLSANDAKRVFEKVMGRGKQDFADNQTRNDIPDNIKVVNLRTIPAPKHDWERDLAKKAMLKQLQPILEKYRFNKPILWSSLPTAADLCGTLDESAVVYYCGDDFNALAGVDHDTISQHETNMADHADIILAASQNISSKFPDSKTHILRHGVDFQRFSQPAERALDLPEGKPIAGFYGSLSEWLDYDMINAAAKALPGWNFVFIGKNELRYQPLADLPNIHVLGPKPHHELPKYSQHWDVSLLPFKDNEQIRACSPLKLLEYIAAGKPVINTPFPAAKAYENQLNQVADTEEFIAALSQYPRLVQTQPRTVESESWATRALFVDWLLELL
GT	>Vas1_1743_GT	VVNHFKIAQQQRLKGLDMNTNKTTVFHIVQHLAPGGLESLVLDFVTFADPNTDVYVVSLEGTKERAISHWPKLAKYEQKLVFLNKEPGFQTEVFESLKTLFITCEADVVHTHHIGPLLYGGISAKRAGVPVRVHTEHDVWHLSNTKNRFMESLLLKYVQPKLVADANRVGQSLSDMFNYSDLSTIHNGIDVVRFNQGPKYQARKKLNIKQNIKTIGSAGRLEIVKGHDVLIKAMRYVPSHVHLVIAGDGSQKEHLQKLIDAMQLNDRVTLLGRIDDMTTFYQALDLFCLPSRHEGFPLTALEAQACGVPTAVTDVGSSSETLCPESGTLIKPNRVIEMARTLSTAAKKVVATSPRQFIVENNDIRKMIAKYEMLAIKGETA
GT	>Vas1_1744_GT	MSTSDWVWTTIFTLSCLLIIYHHVGYPLLLKLYLKYRTRKIKKGNERKFGFNHSDYFRPSITVIVPAYNEEQWIAQKIRNLAMIDYPRDKLRVEIYCDGCTDETVNIAQQTIQEATCADTLFIIHDCKQNRGKVAVINDAMKSVETDLTTFSDVSAITSIDALLIAERHFENPDVGVVNGQYVLYESGSAGEKKYWEYQCDMKFAEAKMATAIGAHGAFYIFRTALFTPLGTSMINDDFIIPMEIVSRGYDAVYDNNVIATEMEPTDLSDDFSRRLRISAGNMQQALFLGKLFHPRFRRVAFAFFSGKGLRLLTPYLMLAAFISSLMMIHNPLFFGMVLAQVLVYGVGVCCWLIPATNKIKTFQLIHYVLMGHFANLIGGLKYLVNRCRA
CE	>Vas1_1756_CE	MPDFGISPTVKLNVKLTYGFKPSLLKYTEFHLFKRTILLMKRPIFALSLLLTSTLTYAQALNVLIYHHVDDNTPHSTSTKVDDFIAQLDAFEEQGYEIVDLESTLKQIQSGEKVEGKKLALTFDDGFRSVCDTAYPILKQRQLPFTVFVTTDPIDANFQGYCSWDQLRDMSQHGATIANHTLDHAFLVRESLQTEEWFERATSNIEMAQQRIEEEIGTAPMLFAYPYGEYNYPLRDWLKEQGYVAFGQQSGSVEFNSDWQALPRFNAAGYYASVESLRFKINARALPTNFTLLPDPVVAESLPALRVELEPSTEAHYPHLQCYFNGQTVDVDWHDKTSFTVLPPKELVNGRHRINCTAPHRNGSPFYWLSQQWLVVNP
GH	>Vas1_1780_GH	MTYQITLPCHKVATVRNTDIDVQLERQQLNFRYIGLHNVAVDEHYELCQIPLDAGLSAVMLGDGFQMLSQCRGTAGQIEEVGRCPDNNSSYRIYPQDAPKRFYNTLVIEEADSFVLFGFTSCHRFAGYFEIQDSEQGRVVTAFIDGESTYPQDWENSDLESIAVIEANTLDELYQQYASLIQSNHPPRPHVKAKAPIGWCSWYAYYADVTEQDVAKNLDAMQGELAPLDWVLLDDGYQAFMGDWLDPSDKFSSGVKNLIQDIKMKGKRPAIWLAPFIAQPESKIFSHHPDWFVKNHDGQLLKAEDITYGGWRCTPWYILDTSNPEVQDHLTRVVKTMREDWGVELFKLDANYWGTLKGVRYQTGVTGVQSYRMGMQAIADGAGDGWLLGCNAPMWPSLG…
GH	>Vas1_1781_GH	VKRWLVGVLSAAISMGVMANEKSFDDYVLSLKQEAIAQGIDESLVNRALADVQHRPRAVVADRNQPERKLTLDEYIPRAVPQWKVDQAKNLYNKHYSELKRIGDQYGVQPRFIVALWGVESNFGKFTGNYKVVDALATMAYDGRREAFFKKELMAALQILEQGHIELEDMKGSWAGAMGQCQFMPSSFLAFAADGSGDGKKDIWNSKPDVFASTANYLSQSGWDDNFTWGRQVLVPNDFDENLQGRESEKAKYLQDWAKLGVTRYDGTPLPSLDEDIKAWLIMPDDHNGRVYLVYNNYNVLMKWNRSYYFALAVSHLADRIIF
GH	>Vas1_1937_GH	MTDKVLYSLTGNKTQLIVEVGEYAEILHWGQPFNGDLSIARHALHRPVPYGRLDIDVPVTLTPELGRGSFGSPALEGHRAGQDWAPVMKVVKVDHGALGLKIYCEDTLAGLEIISELYLDQHDVIKTRQTLRNIGQGAYQVARLANTLPLPGRVSELMTYHGRWVYEFQTSRQSLTQGGYQQENRRGRTSHEHYPAFVAGTANFDELSGDVFGFHLAWSGNHRMRIDVKADGRRVMQGEAIYLPGEIELSEGASLSTPWLYATHSGQGLNEMSHHFHEHVRASILPSEFANKPRPIHLNTWEGIYFDHDPDYIMQMATQSAQMGVERFIIDDGWFKGRDGDKAALGDWFLDEKKYPNGLEPIVNHVNDLGMEFGLWFEPEMINKDSDLYRTHPDWLLEV…
GH	>Vas1_1940_GH	MAFSEIIQRRDWENPQSVNLHCMKAHSPLASFRSAKDAQENNNSHRRSLNGDWKFKLFDAPEQVDEDFIKAGFNDSPWSSIPVPSNWQLQGYDKPIYANVKYPFEVNPPYVPSDNPTGCYRTNIDMTAADLEHTQRIIFDGVNSAFHLWCNGVWVGYSQDSRLPTEFDLSEYLTEGRNTLAVMVIRWSDGSYLEDQDMWWLSGIFRDVTLLSKPNNCIEDVFITPDLDACYRDGTLKVETRINAPESYQVQLQLFDGEQAIFDPQSATPNNRRIDERGSYNDIVFQTLSVREPKQWSAEVPNLYRLVVSLIDEQGHHIESEAYDVGFRKIEITDGQLKLNGKPLLIRGVNRHEHHPELGHVMTEKDMIEDIRLLKQHNFNAVRTAHYPNHPRWYELCDQ…
GH	>Vas1_201_GH	MKNTIPYTSYLGDAKRLTSKGDAVEFIQPWYTPISTTPENTGMAFGGIGSTFTLTPNGDTPNFSFIPGIFIDISDQDIHFNDFYTSVAQPISIENIKIKSDGEARSYLNYYPALFSGKEIHQDESSSLLEELKSSLLKGIFYQENQERFSRWNIEFTRRTQQAINQDPTALHTQVLVAVDFFNGLLINSTSQSKQLTAKGTSSVESVRGDEIDYRALYPIAEFDYRSFETVSIKRKAVSPVVKDDAELCSLPSHWNHFELVNNTDQPQSVTIVQPLLNLIGSTYRKGRDGIQDSFCTLTQNPIKQQHQALSLDTDDHLFSGVLMASDSRYGADIEGEVNFGIVTTKELVEQAKVCVTVKPAMYSAHTQREVQNALNTGRTNQHFDKGIYSGREALAGLA…
GH	>Vas1_203_GH	MMKFGYFDDNNKEYVATTPCTPIKWCNYVGTLNFGGIVDSNGGVLLCKGDPALNRITKYVAQLPNSDFKGSTVYLKVKDSSGKEEIFSPFFTPTLKPLDKFENHTGLSYTTIVSEAFGVRCEVTFFVPSDDEVLIEDIKITNISDGELHVDVVPVFEFTHFDALKQLLNADWVPQTMTLKAHQHGEHTVLEQYAFMKRDYAVNLVTADRPATSFEGDRAKFLGEFGYGSWAAPQALNNEELGNSECLRGDNIAALNLRLGWLSPQQTERTVVQLTQQDSVEAAKPLLEKYRSHDAVDQAFANLNSFWDNYLATVQVETPDPAMNSMLNVHNPRQCHTTKNWSRYLSLYQLGFGARGIGFRDSSQDTLGVITHMPEEAREFIERLLSVQNTNGSAMHQFF…
AA	>Vas1_2037_AA	MASVGIFFGSDTGNTEAVAKMIQKQLGKQLIHVQDIAKSSKEDVDNFDLLLLGIPTWYYGEAQCDWDDFFPELEQVDFSTKLVAIFGCGDQEDYAEYFCDAMGTVRDIVEAKGGTILGQTSTDGYEFEASKALVEGDDSQFVGLCIDEDRQPELTEERVNNWCKQLFEEMCLAELAD
GH	>Vas1_2045_GH	MINNGNDIGFIHDISGLDRLRQNAVEGTEGDEQAALSAAAKQFEAIFTSMLFKSMREANADFESDLMNSQNQSFYRQMLDEQMASEMSANGSLGLADMIVAQLSTGSIENPNAAAPQENFEEMMQRVQQDKKIYAQNRVEKEQAQAVADVKAVSKTTETQSNSFDSPESFVSAMQPYADRAAKALGVDSSVLIAQAALETGWGQKVIQNGRGSSNNLFNIKADRSWQGDKMATQTLEYHSGVPVQERAAFRSYDSFQQSFDDYVQFLERNPRYNTALQSHQGDSEAFMRGIHQAGYATDPKYVDKVMSVKRRIDQM
GH	>Vas1_205_GH	MNKYQLPQDSKLRSPEFVFGVATSSYQIEGGVMEGGRTPSIWDTFCKKPGAVDNGDSGDVACDHYHLWKQDIEMIQGLGVDAYRLSIAWPRILPRDGEVNPEGLAFYEQIIDECHARGLKVFVTLYHWDLPQYLEDKGGWLNRETAYKFAEYADVVSRHFGNKVDVYTTLNEPFVSAFLGYRWGEHAPGIKGEKEGFLASHHLMLGHGLAMPVLRKNAPKSKHGVVFNASPGYALTPADQGAADYADAENYQWFIDPVLKGEYPQLVLDKRADVVPMILEGDLDIISAPVDYIGINYYSRNLVHFDEQGDVKKVIPEGAECTYIGWEIYPQGLRDLMIRLNERYDNLPPIYITENGAAGNDEITQNKVNDEQRVRYFQSHLEALDEALKAGVRIDGYFA…
GH	>Vas1_2069_GH	MFKQSLITAAIVSVLSGCSTTANPQQSTVDALANNLDIQYDVLTNHGANEGLACQELGAEWASCNQVNMTLINQGEAVDSKDWAIYFHSIRLILDVDNEQFNITRVTGDLHKLEPTDKFDGFSAGETVTLPLIGEYWQLFETDLMPGAFVTAPNAEPTMIASLNTEDVASFVTGLEGDNLKRTPDDNNIMATAVTRFEKNADLVAQDVSTTLLPTPRSLEVGEGSVNIAGGIALPAEAFDAAQLSALEARAEVVNLNVSGDLPVSVAVVPSQFKGDLAKSGAYELSIAKQGIAITAFDQAGAFYAVQSIFGLIDSQNVEFLPLLSIQDAPRFDYRGVMVDVARNFHSKDAILATLDQMAAYKMNKLHLHLTDDEGWRLEIPGLPELTEVGANRCFDLEE…
GH	>Vas1_2086_GH	MRVLICGLLGTILVGCQVAPNPNSDSQPKETSKDEVSQVEESTAVQQPETDATPKLAKEPVVTPQSQEDVWQRIAMQLEMPIPQHKTVDYYRTWYLKHPGHLRTVSQRAQPFMHLIVEKIEERDLPMELALLPIVESSFDAFAYSHGRAAGLWQFVPATGKAMGLEQNFWYDGRRDVSASTDAALDYLTQQSRRFDGDWSHAIAAYNSGGGRVNSAIRKNRNAGKPTDFFSLDLPKETSGYLPKLLALADIVANQEKYGIDIPAIANEKVVTQIDPEEQLDLAVAAEYAGISVKELQGLNPAYNQWSTAPETYHQLLLPTSSVQQFKENLEANRGKGVRLVRYQVKSGDSLSVIAQRHNTTSQVIRTANGLSDDNIRIGQHLMVPNSIKDDQAYALTAS…
GT	>Vas1_2095_GT	MAKRLRVGIVAGELSGDTLGEGLIAQIKQQYPDAEFVGIGGPKMIAQGCESWFDMEELAVMGLVEVLGRLKRLLHVKAELVRRFKANPPDVFIGIDAPDFNLRLERDLKQAGIKTVHYVSPSVWAWRQNRIHGIAKATDLVLAFLPFEKAFYDKFNVPCEFIGHTLADAIPLQSDKAQARQELGLADDKRWLAVLPGSRGSELNMLAEPFVQTCQKLHQDNPSLGFVVALVNDKRRAQFEEVWQRVAPELDFALVNDTARTVITASDAVMLASGTVALECMLVKRPMVVAYRVNAVTAFLAKRMLKTKYVSLPNILADAPLVKEFLQDECTVENLYTEVKQLLDGDNQPLIDKFTEMHQWIRKDADKQAADAVLNLIGNKH
GH	>Vas1_2308_GH	MKLLINHIGYTPASPKLGVVMLESAEPITSLDLVCAQTNQVQLQLAVTHSGCCDHWHQGEFATVDFSHFGQTGEYYLRAHDAQSERFTIGEDLLFQRTFSDVLHYFKSQRCSGEFERQDTKAKLYGSDEKVDVHGGWYDASGDVSKYLSHLSYANYLNPQQTPMVAWNMLKAASLLKDKAEFAKFSRTRLFDEALYGVDFLYRMQHPDGFFYMTVFDKWSKDPEQREICAYATQLGHKSSDYQAAFRQGAGMSIASLALVYQLGETGDYTSNDYLIAAEQGYHHLKTHNLDYLDDGEENIIDEYCALLASVELYKSTDIDFYLNEARSWASALVERQVSDQHIQNYWSANEDGSRPYYHASDAGLPVIALNEFLTIESDTQLAAQVQTVIEQACQFELD…
GH	>Vas1_2310_GH	MSYRVDFNVVSQQENLSRLAVTLHNLSDDTITIKRFNFIFDRFITPSSVKEGDFSQVGSYCQYTPHSPLLQANTSMYFEFDVVTFPLRYLTDGLKDASIDIKESNETLPVTLTPFVLLEPITHTPSIDDVNEECIALIPKPLKQTETQGYLELGRTFNLISSHPQADNALNWLQTEALQLLGLSLNRVPSDANPSVDFLLNPVLESECYKITITELGCRVEANDRAGFHNASATLLQLFTIRSNGECRLPLLTIQDQPRFNYRGFMLDCARHFHSLESVKRLINQLAHYKINTFHWHLTDDEAWRIEIKALPQLTDIGAWRGPTLPIAPQFSHAAQTYGGYYTQEEIKDVIHYAQQRGITVIPEIDIPGHCRAAIRSLPEMLVDGNDFSQYRSVQSYTD…
GH	>Vas1_2311_GH	MKYGYFDNQNREYVITRPDVPAPWTNYLGTEKFCTVISHNAGGYSFYNSPEYNRVTKFRPNASFDRPGHYVYLRDDHSGDYWSISWQPVAKSLDEASYEVRHGLSYSKFQCDYNGIHATKTLFVPKGEDAEVWDVVIKNTSDTPRTISAFSFVEFSFSHIQSDNQNHQMSLYSAGTEYNDGVIEYDLYYNTDEFEGFYYLASTFSPDSYDGQRDNFLGLYRDEANPIAVEQGRCSNTAQTCYNHCGSLHKQFTLQPGEEVRFAYILGIGKGNGARLREKFQDIANVDAAFAQIKAHWDERCNKFQVSSPNQGLDTMINTWTLYQAETCVVWSRFASFIEVGGRTGLGYRDTAQDAISVPHSNPEMTRKRLVDLLRGQVKAGYGLHLFDPDWFDPEKADV…
GT	>Vas1_2324_GT	MTEQKKKPAAKKPATKRKTTAKKPTATKTAAKKKPAAKRKMSTKKSKRGWVGTLWSLTWKSGLALLAVLVVVGIYLDTIVRQKFDGQLFDLPTVVYARILTLTPGQEITIQEVRNELDVLNYRKVSQPKYPGEYSSSATRIELIRRPFEFTDGAEQERRVMLHFGSGQINRIQSLDRSGDLGYLRIDPKMLGMLEKNVGEQRLFLKRDQFPEIMVDALLVTEDRNFYQHDGVSPVAIARAFVVNMKAGRTVQGGSTLTQQLAKNLFLSSDRTLWRKIREAYIAILLDHRYSKDRILEAYLNEVYLGQSGGQAIHGFGLASRLYFGQPIQELRIDQLALLVGMVKGPSYYNPVRHPARAKERRDLVLRLMMQNELLTASEFNEAASRPLDIQDNPRIASR…
GH	>Vas1_2369_GH	MKPTTACKGLLATVALTVLAGCATPPPSNQNNICEIFREHSSWYKDAVKMEEEWGTPINVAMAFMKQESSFRHDARPPKKYILGFIPWGRSSTAYGYAQAQDPAWSDFQSATKHGGSRTNYGDSMMFIGWYTSETRRQLGVSLWDPYNQYLAYHEGRGGYKRKTYQSKPWLIKVARNVEQQAKDYGWQLKQCRDELERSRRWWFF
CBM	>Vas1_2384_CBM	MSFSLRAILLAWVMLLVGCAASSPAPVSGLSKYENTQRGSYRGSFYEVQKGDTLYFIAYVTDKDVKEIIQNNRLQEPYTIYPGQKLRLWGQSYQAPVYGKRQPEPEKKVTKTAAASSAKKQQPASQAKPAQESKNSTQAQAQKQTGATSQVQQTPPKKQVDQSKSKEYVGNKSQQSVNKKVNDSKPTNGKVAKWLWPTKGRVVKNFAAGDQGNKGIDIAGQRGQAVVSTADGSVVYSGNALRGYGNLVIVKHNDDYLSAYAHNDKLLVNEGQSVKAGQQIATMGSSGASSVRLHFEIRYQGKSVNPKKYLP
CBM	>Vas1_2516_CBM	MWRRGFSLLLLLAMMPMAVLANVLESIRVWPSPEETRVVIDLKSEAVHSYFTLSSPDRIVVDLKDTTLSTKLPVNVTDSPVLKRIRKSSPPESGTFRLVFELKEKTTPSVFKLAPTPGGQYGYRLVVDMPHATKKPPAQPSSSATQVSRDASQLSGNADIVVAIDPGHGGEDPGSIGPTKKYEKHVTLAISKKLAANINAIPGMRAVLTRQGDYFVNLNRRSALAREKGAHLLVSVHADAFHTPQPRGASVFVLNTRRANSELAKWVENHEEQSQLLGGAGELLANNNTDRNVSQTLIDMQFQFSQREGYKVATKILNEMGKVARLHQKKPVNASLAVLKSPDIPSVLVETGFISNPTEERLLFQREHQDKLARALSTAIVQYFENNAPEGTLFANQSK…
GT	>Vas1_2564_GT	VKFIKRLFVFTLVCMILGVSAIFAMYFYVEKDLPNVDELRHVELETPMQVFSQDGKLIAQFGEKKRIPVQFEDIPQELIDALIATEDSRFYTHYGVDPIGITRAAVVVAMSGSAKQGASTITQQLARNFFLSNEKKIMRKIQEIFLAMKIEQLLTKEEILELYINKIFLGYRSYGFGAAAQTYFGQDLQDLSLSEIATLAGMPKAPSTMNPIYSPERATSRRNIVLMRMLEEGYITQAEHDAARNEEVLSKYHGAEIELRAPYVAELARAWMVERYGEEAYTSGMNIYTTVDSKLQEAANTAAIENLFGYDERHGYRGARENAWKEGQAPLSSDEINRFLRPHPIYGDLRPAVVTAVNDDSAEVQVKTRGVQTISWDEMKWARPFINDDRQGPAPKTAS…
GT	>Vas1_2580_GT	MAKRLVKNGNQVTFVTSSAFLSSEFKLQDGWNILEIEGIKLHVLHLPYSNKDSYVKRVVKFFSFAIRSSLRALKIKADVVFATSTPLTIAVPGILYSKLKAKPMVFEVRDLWPELPVAIGAIKNPLVIKAAKFLERVAYRNSEHIVALSPGMRDGVIRCGIEPSKVTIATNSCDTSLFDVNPEVGARYRESKLDFIKDRKLVVYTGTFGAINDVSYIVKLAEHAKSAFPELCFLAVGDGMEKSLVVESAKRNGVFEKNLFILDPIPKTEVVELLSCADLALSLFGPVKEMWHNSANKLFDALASQTPVAVNYGGWQKEFIEHSQCGLILDPQDPASSVRNVSEFLSSETQYQYAVKACKQLSYNQYSRDIMANRLENVLLGVVND
GT	>Vas1_2583_GT	MSSYAPFRSSKHVSAFIVIRVFLVVGFMKLSIVIPCYNSGKKIASLLVSIFSQIVDSVEVVVVNDGSRDNTLETINNVLEQHGHLRDQVNVVTIENSGAGMARQVGLERAQGKYVFFCDSDDRISSDFIQPILSAIENTPDMIYFSSVVSDVDGNYIRDKIKVPQNMSLSDSSQAFNKLFSDFGYTSAVWSFVFNRSLAISSGASFINRPVHEDHMFTLTLLSNASRILFLGEVLYYYVDEEGSLTRSNKNLSYLKQRYEAYDETKGLVKTSFGSANFKLYRDWSIRSLLALVSDNKQLFYKFKNCSFLKSILINDGLVVCKVIVRKVLGF
GT	>Vas1_2601_GT	MNKLVQRLPSHWKKNLKKNRVILGAYQRLLNFTRKDYRYWIKHAEPQLWSAQSENEDILFSIVVPVYNPPLKFLKACVESVFAQTYSNWQLVLVNDASTCPKVNEYLARLSEEHSDDKLQVIFCTRNQHISVASNKGIEQCRGEFVLFLDHDDLFAPQALNEFATSLADNPHQELIYSDEDLMTEKGIRVTPHYKSQWNPYLLQAHNYVTHLCAYRYERLVKLGGLRAGYEGAQDYDLALRASREISADKIGHIPKVLYHWRMHSGSTASQASVKPYSHKAGKQALTEHIEALGISATVEDGDLDNFYKVTYQRDVWPKATIIIPTRDNKALLKACVMSVLEKTDYPDFEILVMDNQSQEPDALEYLTALNHHEKVRVIEHNKPFNYSEINNEAVEIAD…
GT	>Vas1_2604_GT	MKIGIAAIFKNEFPYILEWLAYHRLLGVDKFYIADNISNDGSTELLESLDELGYITRIPFHRVANRSPQKDAYNHILQEYGSEVDVLGYIDADEFIHVDGDFRQLVQRFHDSEFGAMALNWKIYGSNHAFFPTSDLVIERFTKHAPMDEDNNRHIKTLVKPNKASEMNIHECTLADSAYCHTGLELCEFDDSKAKTVQVRHEGAYVKHYVVKSRIEHFIMKMNKGSAAGSEKRKKGISYFVGHDINVLDEQVDSALVVELKAQIEHIQNDLIHNSSFMRAGHGVVNIDREERVIRGWVVGENKVPATIKFTYGDNEKVIPVRLNRPDVVRKGITNEVKCGFNSKLDINFDEYECKAYITGSIQELKVE
GT	>Vas1_2605_GT	MLYLLRRALFKARAKLNPQLLVDAKAYHLIGESGLFDQDYYAKVVGSIAPYKDLLSHFVAVGHRKQFSPSPFFSTEYYLSQNEDIRQAGVNALAHYIEYGEAEGRSPNPFFNPKEYLELNPDLAAFDKSLLFHYLQLGRAEGRRVSASDIVESSLSPYQAWISQNETETYAEIHQGLASFSHNPLISIVVPVYNPDEQHLIDCIESVRNQSYPHWELCLADDKSTQEHVKPLLEHYAQLDSRIKVVFREQNGHISAASNSALEEATGEWTALLDHDDELHQHALYYVAKALHEQPDSEFVYSDEDKIDQQGKRSDPHFKSSWNLDLLYSQNYVSHLGVYKTQILKQIGGFRIGFEGSQDFDLLLRYSREIDQSKVVHIPRVLYHWRMVEGSTALGAGEK…
GT	>Vas1_2614_GT	MSNEKILIVSHGHPDISKGGAEVAAYNLYQEYKNRGIDCLFLARTDRPAHGGSTFSTRNGGEEVLFHTHMGDFFLFQNGYKKHVWQDFKSLLEQYQPTVVHFHHYIHMGLELIKQVKNSLPDTKIILTLHEYLAICANNGQMVKPGGQMKLCYKSTPSDCASCFPDKSASDFFLREKYIKSVFEQVDHFVSPSHFLIDRYKAWGIEEEKMTMIENGQPQVEFLPPRPLAKDEPRGKFAFFGQVNPFKGIDILLEAFRALPEDVREQVHLDIHGANLESQTSEFKDKVAELLEELEGTVTMHGSYESHEMGQLLAQTDWVIIPSNWWENSPMVIQEAYKHGRPLIGSDIGGMAEKIVDGETGILFRARNYVDLAKKIEDIVEDSSNWELFVENIQVPLTI…
GT	>Vas1_2615_GT	MSLWLKSKLGRVMNAHRTEPENDVGTAEVETTVEPQSSILQCLDLCGVYQDHLVVRGWCVDGDSPIKVSVSSAEGYSAPLIAEKSEARTDVAEHLGLQEHSLDLGFSHVYDIADLPDDLVINLSSEISSLTLPLQLAQSPMIEVRTEWESFGLEEDNTPEPVVELVAVEETVLQEQEQEQEQEPQDEVAELPEPEPEIVEPYNPIRHNIEVAGIYKNKLAMIRGWCADIDSGDKVWVSAKQDAIPVRVVKYIKRERPDVADCFGLSSSSSDYGFLMLIDLTYTFNGEIELELACGEHQSIVSLNELTPLTKDDVEHNLADGDAMSLIDTKRFLLEVLGETYFADLQTDMVETSEVTTNIHVESGFALEHGCFIRGWIDDHSGDLLSLHITDGRILSEDI…
GT	>Vas1_2618_GT	MLPVVVVDNTEEGEPLEWVESESVNIIRNMCNLGVAKAINQGVEYWQSQGMNWCFLFDQDSVIDDGFIEEMITPITSKRAPADNVAAYVPSYYAKNLESYGSIIQVEKFGITRRHPKYARRNELWASYAINSGSLINLNSFNTIGPYLEGLFIDFCDIEWGLRANAKGFQIITNPEATLIQELGEQPISFMGKKIVNHSPLRHYYYIRNAIHMLRLKHVPLVWKTVECAKMPVRFALYSTMTSNRIQHLKAMTLGLIHGLKNKQGKYCESTRNR
GT	>Vas1_2628_GT	VNILVFSTKTLPVKNYGGTERVVWDLVEALHLLGHQVTLLSGKGTQCDWARVIEHQPNVPLNEQIPQDIDIVHFHSKFEPIDKPYVITQHGNSSGPIDANTIFVSKQHAQNHGGVAYVHNGLNWDNYLQPNFSVPRERFHFLGKAAWRVKNVQGAIDITRKAGEKLDVLGGHRFNFKMGIRLTFDRHVRFQGMVDDHTKSQLMNASKGLVFPVTWHEPFGLAITESLFFGCPVFGTPYGSLPELVSPEVGVLSKKESDLVDAIKDVGRFNSVQCHEYARERFNALVMAKEYVAKYESVLNQNRLNPELGEIISQFKRLDYFK
GT	>Vas1_2630_GT	MGKVEAQLLGDLPGVNVVVFDKSLGLKGMQSVWKQLSNRRFDYLLHMQVALRASVLTLGIKAKVKLGFSWKRAKEGQWLFTNKKLPATHAEHVLDNFNQFAQYLGCPDAEPSWQIPTLPADELILNPLPQRYIVISPAASKDERNWLVESYAEVADYAVERGVGVVLCGAPTEREQILAKAIQSKAKNDLVNLVGQTTLKQLCVVLRNAQCVIAPDSGPAHIATTQGTPVIGLYAHSNPKRTGPYNALETVVSVYEDVVNEQFGKPAKDLKWGTRVKGSDLMARIPTERVKQVLQRFI
GT	>Vas1_2631_GT	MNCKRILVLATHCIGDSLLVTTLTRSLRRKYPDAQIDVLVTPRGRLIFELNSDVNQVIDFPQRPKPKDYFQFLRQFGRYDLVVNERVTDRTAIYCLLFGRFRLGVVDEHFGGAWFKKRIYNHHILERQNNEHKMSRMARMLDKIDVEIEPLLVAPQEALPKSVVEQLPSQYLVVHAPSSNEIKQWPVEHWQETLSLLLESGYHIVLTGAPSERDTNIVNSLVSYFPDQSRLVSLLGKLSLPQTATLIKQSLGFVGPDSGPGHLASGFPVPIISVISVAPASKWSPWPYEMPVDRSTNLYHNRIPVKQVHNNVAVLQSERDCVPCDGSKCRISDGIYSPCLTDITPKQVVETVKEMVPLGDESGE
GT	>Vas1_2634_GT	MLARWLYTLVLFLLSPVLLWGLYRKRSNKPSFNQRWVEHFGFTPQLFGSKRPVIWIHAVSVGEVLAAKRLIADLVKKYPEKLVLVTTTTSTGAEQAQKIEGIEHRYMPIDFSWCVKNFLKVVDPQVLLIIETELWPNTINAVARAKVPIVLVNGRLSEKSLNNYQKIQPLIRPLLKQIDLVLTVGERDKHRFEKLGIATDKALSTGNLKYDVRVPEHAQRNGAELKRLLGEDRKVLVAASTHQGEDEIVLKAFMQARQSIPELLLILVPRHPERFDDVAALISSNNLKYVRRTQQENELDLDVYLADTIGEMFTFMFAADLVLMGGSFIGDKVGGHNYIEPLAASKPCLTGPSYYNFQEIAEDLIELNALTVVSEDNLSDTIVTQLLAPTVQTLTPNWA…
GT	>Vas1_2635_GT	MVMSQGLYKELVKQYPDAKIDVLAPGWCKAILERMPEVNSAIEMPLGHGQFDIKTRYQLGVGLRKAQYDLAFTLPNSAKSALIPWFAKVPKRVGWKGEMRFGLLNDIRTNKKSFQYMLERYVSLAHPKHLMTGTGCLGELEDLPFPELTLSQSAQQALSEKFNLDVTRPIIGLCPGAEFGPAKRWPEQHFAVVANQMIEKGYQVALFGSAKDKEVTSKIVELINPENESSVRDLAGETSLLEAIDLIGMCKTVISNDSGLMHVAAAVGCNVVAIYGSSSPKYTPPLTSKLAVLNTDIECRPCFQRTCPKKHLNCLNELPPTRVIDAINNFDLIVRGS
GT	>Vas1_2636_GT	LRRRGLEKKYVSQQDYIKQRVGYYIKLDRSFRLPNEAVSIGRFNHKGQSQYVIDLMSVMRFFPDTFRFLYHFGDETHIEPYPTIFKARPIDGDNENSIIMKLVTYRHFRFVEDKKDFADKKDLAVFRGAVTQPHRIRFMEQMFDHPLVDAGQSNQSDSHPEWKKPFMSVEEQLDYKFIICLEGNDVASNLKWAMSSNSVVVSPKMKFETWFMEGTLVPGIHYIEVKDDWSDLEEKLSFYISNPDEARKIVSNAHDYLKPFRDEDLEELVSIKTLETYFSLSGQLTR
GT	>Vas1_2637_GT	VKNIAVFVPHRDQFGNITTQLPMLCALREEYPSAEITLYSKTDNSSLLASCGVADHVVNYSSWSTRALLSHVNSKKFEQVYNVYSGSERIHCVVMLSNAKKKYGFSNSKWVHRFGNYDHHIFTQKGKQYIALNNLELVNQVSQKQYDTTIIEKYGSLTEMKPNNVVVLPGGGAGAFKVWDIENYCEVVSELDKQFNGQGQYAFTFVLGPDEAEKQQVIEKQLAGYDNVYIAQSPNITDLIALASKASLVLSNDCGPCHIFQMLKAPMIMVWGWQEIKNGWRSPYHVLTEWYLAHDASWCVFPAEDKKNINAIVPEQVTDIATTYLAKQSL
GT	>Vas1_2638_GT	MAKQLKSMHICHVNLATHFNGGENQTYELIKHQIGLGYDITVVVKANSKLHKKISTLSCSVIPVRHFVFGHLTKKASSFDVVHIHEGKATYWGLINHYLYKTPYVITRRIDNVISQKWITKHAYSKASATVGLSNTIVNRLLECNPEQNVLKIPSSPVSYPVSDTNVSQIKERFGNKFIIIQAANMLKHKGFDLTIEAAKKLATSHPSIHFCLLGDGKDMPFFQSLAVGLNNVTFVGKQENMGDWFKAANLQVHPSYNEGLGSVILEGMKAGLVVIGSNSGGIPDIIQHKHNGLLSQPGCSQSLCESIAYLHDNPDLVHSMAKASSKTIEKFSLTVASKMYEKLYFQVMEQTDRKALSENSSN
GT	>Vas1_2639_GT	MSQTSLELEFFYGVDARTTQHPLLDNYNKRKYSYRMGREAAIGELGCYASHYLIWQKCIEENEPILVLEDDLNIDVEAFERSVEITKEHINECGYIRLENTGRKILSYATHNYDNQDLVKFLKVPQCTTAYAISPKAAKAFLESSDEFLYPVDVFLRNVWVHKQPMFGIWQAGLWGGNKPSLIGDRKRKGKKDYTVATMRLLNKAKSMLLNLSQNIRHLFTLRSTHAPTRFVRGE
GH	>Vas1_34_GH	MKKTTIALSIALLAGCSQTSQDTIYLTAADDQVAFEQNSDGLWVAEQYFDKGQYNLSITGKNATCGDTYALAELSRAKFNTPMAVDNCAEQSDVPLRIYKANTYQFELDAQNQQLTVKVKPKQKTNFADTCPVATDALTTIDVAQTFTDGTRVRDALSGQEVTVENGKVVMQAAVNSQGLLLLEEAKEYQDATFSWDNATVYFVMTDRFYNGNPGNDNSYGRTQDGEQEIGTFHGGDLAGLTKKLDYIESLGVNAIWITSPLEQIHGWVGGGNNGDFKHYGYHGYYHQDWTKLDANMGTEDELREFVDTAHQKGIRIVWDVVMNHTGYATLADMQEFGFGKLYLDDQEAKEILGEKWTDWTPKSGQSWHSFNDYIKYNEAEAWDKWWGTDWLRTDIGNY…
GH	>Vas1_379_GH	MKKIAVFLLAALSVGCSREFVEGLYDVNYEPTNRFAKNLAELPGQFEKDTRALDALISSFSGNIKKRWGSNEVKVAGKSNYVKYIDNYLSRAEVNFDRGTIIIETVSPTEPERHLKNAIVTTLLTPDDPANVDLFSSRDIKLEGQPFLYRQVVDQEGKAIQWSWRANRFADYLIANKMKTKSVDYKKAHYVEIPMVENQVEIRSYKYADIVRQASRKYDIPEDLIYAIIKTESSFNPYAVSWANAYGLMQVVPKTAGRDVFNLVKNKPGEPTPEYLFDPVKNIDTGTAYFYILKNRYLKAVDHPLSLEYSMISAYNGGTGGVLNTFDRNSRSNAMTRLNSLQPNQVYWALTNKHSNAEARRYLEKVTNFKKEFNAGKNI
GT	>Vas1_451_GT	MRILYGVQGTGNGHIARARAMARALKKQPVEVDFLFSGRDKDKYFSMAEFGNYQTRKGVSFISKEGAVDHLETVKQNDLKQLWTDIHQLDLSGYDLVVNDFEPISAWAAKKSKTPCLSISHQNAFRYQVPVRGANMIDHSLIRYFAPADHHLALHWYHFDQPILPPIIQSENKPIESRGFVLVYLPFEDFEEIIDLLIRFNQQEFVCFHPEVKQDMDIENIRCRPLSYDRFQENLTHCSGVIANGGFELPSEALSLGKKLLLKPLNGQFEQLSNVATLEMLGLASTMERLDSMVVGQWLGDQAAEKVSYPDVAEAIASWICEGKLHDHSSLQQALWSQVDFPDYATI
GT	>Vas1_530_GT	MVMAGGTGGHVFPGLAVAKKLQQQGWEIRWLGTQDRMEADLVPKHGIEIDFIKVKGLRGQGILKLVQAPFQIFNAILQARKHIKAWQPDAVLGMGGYVSGPGGVAAWMSGIPVVLHEQNAVAGLTNQWLSKIATRVFQAFKGAFPNAQVVGNPVRQDVVSIAEPEMRLAERNGNIRILVMGGSQGARILNQTLPEVMAQLGEGYEILHQAGKGSQQLVEAAYTQNQVAHFTATEFIDDVAEAYQWADLVVCRSGALTVSEVAAAGVGAIFVPFMHKDRQQALNADHLIDAGAAHMIEQPDLTVAKMTDSIRQLDRAALLLMAQRARAAAQLNADEVVANAIIEITEQRDK
CE	>Vas1_535_CE	VKTTGVGLHSGRKVTLTLRPAAANTGVIYRRTDLTPPVDFPADAESVRDTMLCTALVNDQGVRISTVEHLNAALAGMGIDNVIIEVDAPEIPIMDGSASPFVYLIQQAGIETLNAPKRYIRIKKPVRIEDGDKWAELVPFNGFRMDFEIEFDHPAIDSDEQHLLFDFSSQGFVKDISRARTFGFMRDIEYLQSQNLVLGGSFDNAIVLDEYRILNEEGLRFENEFVTHKVLDAIGDLYMCGHAIVGELRAFKSGHGLNNQLLRAVLADQEAWEWATFDEEVGSPVAFAEPNMVLA
GH	>Vas1_561_GH	MGPLWIDVEGYELTAEDREIIEHPTVGGIILFARNYHDSEQLSALTQSMRKAAKRPILIGVDQEGGRVQRFRDGFSSIPAAQLYAEKPDGEDLAEQAGWLMAAEVMAHDIDLSFAPVLDQGHESKAIGNRSFGEDIETILRHSRAFMRGMKSIGMATTGKHFPGHGGVTSDSHLETPFNHSDKIFETDMAIFKAQIDAGVLDAMMPAHVVYPHYDNQPASGSSYWLKKVLREQLGFRGIVFSDDLTMEGASIMGGPADRAMQALEAGCDMLLMCNKRDAQVAALDRLPIQKVDAKTLLKRQSFTFDELKRSQEWKSASQAMAKMLDQ
GH	>Vas1_568_GH	MNRLSTTALGMGILLSATSSVASAATLDEQRKLYDDAQALLDMRQVERYQVLRPQIANYPLTPYVDYRAFLVGLSERSSKEVDQFISDYRDFPFSTRIRAPYLDGLAKKGRWQEWLTFQSSLPNGERYQCHYYWAHLKQGRAEDAYRGAKDLWQSGSSVNDACDPLFKAWSDSGERTDLDILQRMVLAFEARNVSLMSYLSKQVKGGREKQQAQRMLELNKKPLSVVSFSQQNEATVFNQHQAVIALKKLARSEVGEVPSTLNALKSGFLSPEQQQEVRNFAAFRLMNTDDSELTRWRDDAIAQTSNEKLIERRVRLAIGTADWQGVMDWSRRLTDDNQSSLRWAYWQARANHELGQEQLAGTQMKSLLGQRNFYSVAAAVALDKEYQYTTSQVTLDKS…
GH	>Vas1_575_GH	MKFEVHVIRTLSLLLCCGLLSLSAWGLSLSPLQKDPYLGDMKTFIDKGVVRVLVSADLGFYYIEAGRPKGIIAELLYNYEQQLKKQSPQLKVQIIPVARDELIPSLTKGFGDLAVANLTVTPKRALQVDFSDPLSDKVKEFFISNKEHAPITTLEQLSGEKVWVRSSSSYFESLQRINAELDAKDLSPMLIEFIEETMQDFELIEMINQDHINLTVLDGHKAQLWLDVLDNIQIHKAFPLREDASIAWAMRKNSPELMASVNKYIKTAKSGTLLGNVLYGKYIDNTGWLKRILNPSKIEKLESLSDVFEQYSDQYGFDSLMMSAQGFQESGLDQTKVSPRGAVGVMQVLPSTAKDPNVNIPNIYTVENNIHAGIKYMRFIKDRYFDDEAISPDNQVYFS…
GH	>Vas1_647_GH	LNKSLVFAASFLALAGCAQSPDTDRAQQYVDSEFGTILNRVDQIQSDSPRDYTKFAAQAEQVVVNSPSMANNFEGLYQQLNDWVLQSGDPTELASYGVQAAQLGGGDSQGNVLFTGYFSPVMELRHETNDEFRYPVYSKPDCDNDCPTRAEIYAGALEGQGLELGYANNQIDPFIMEVQGSGFVHFQDDDTLEYFAYGGKNNRAYVSIGRVLIERGEVAREDMSLKAIKDWVLANEPDVVQELLEQNPSFVFFTPRDSAPVTGTAGIPLMPMASVAGDRTILPMGTPILAEVPLLKPDGSWSGAHQLRLLIVLDTGGAVKQNHLDLYHGMGARAGTEAGHYKHFGRVWKLGLENSPSQSPWALPPEKP
CE	>Vas1_677_CE	MNLTNISQAKVFGGWHKQYTHSSSDLNCDMRFAIFLPPNATKESPVPVMYWLSGLTCTDENFMQKAGAFRKAAELGIAIVTPDTSPRGDDVPDDPEQAYDFGLGAGFYLNATQKPWDQHYQMYSYVVDELPKLIEAHFPVTTKRAISGHSMGGHGALTIGLKHPELFCSISAFSPIVNPMTCPWGQKAFSHYLGSDRATWADYDSVELLKKQSAIQPILIDQGGSDHFSEEQLQPEKLIAAAEQTGHVIELRMQAGYDHSYYFIQSFIDDHLAFHAAHLFPSSEED
GH	>Vas1_681_GH	MLIKSRAFLVLALSCLALLGGCQYDSTPESELQEIKDRGVLRVGTLNNQLSYYIGPDGPAGLDYELAREFADELGVRLEMRPAYRISNLYPALQNGEIDIIAGGLTQASAKNTPYRAGPAYYYVSQQVVYKTGTWRPRNLGQLVDRLPQLVAESDVESTLTIADNAEFNRSLSSIKQLNPSFQFWIDLDSDVNQLLKAVSTGEIQFTVADSVELSLSQRIYPELAIAFELTEDQPVSWLLRRSDDESLYALTIEFFGKRKQSGYLDKLEEKYIGHIGSFDYVDTRAFIRALDNTLPKWAPLFQKYSGEFDWRLVAALAYQESHWKPHAKSPTGVRGMMMLTLPTAKSVGVSDRLDPEQSIRGGAEYLRRMVARIPDSVTEHEKIWFALASYNVGYGHMM…
CBM	>Vas1_71_CBM	MKRYLRQFVATTFACLLTLSLSLGVEANVLSIKQDAPKTYTVIKGDTLWEISSLYLDSPWLWPRLWQMNPEIENPHLIYPGDKLSLEWRNGQPMLTLKPMVKLSPKARKQAKPPIKAVREELFLPYLKSHRLLDTQQLHSAERVVGASDGRRYLTDANLIYISGQQPPSRWGIYREMRTFDVDGREVTALKKIAEGEVVTSDEELSALSVSIQYQEIMAGDIVLSDIGTEEALLNPTFYPQPGPSGSVSKILGSLEGSQYSGSNDVVVVSGGRDQGFEQGSMFQLYQKGVSSKLEQHQDKQYQLPSVAVGYLMVIRPYRDYSLALVTQATAPIGIDTELMAPNPEGTH
GH	>Vas1_720_GH	MAMTNNDNQWWKKAAIYQIYPKSFCDSGGKGTGDIQGIISKLDYLDKLGVDALWLTPIYESPMVDNGYDIADYYQVNPDFGTMADFDELLSKAHQRGIRIIMDIVVNHTSTEHVWFQSALGDKQSPYRDYYIWKDPVNGGAPNNWQSKFGGNAWALDEKTGQYYLHLFAKEQADLNWENPKVRDEVKKVISFWAEKGVDGFRLDVINLISKQQDFASDDMGDGRRFYTDGPKVHDYLQEISEAVFQKYGSVTVGEMSSTTLEHCQQYSSLDGRELSMVFNFHHLKVDYPNGEKWTKAPFDFLQLKQIFNHWQTGLNGKGWGALFWCNHDQPRVVSRLGNDQQYRVESAKMLATSVHMMQGTPYIYQGEEIGMTNPGYTELSQYRDLESTNMYRIMVDEQ…
CE	>Vas1_788_CE	MYALTNCKVYTGSDVLAEHAIVIDNDQIVQICPASELPNGIDTVNLEGANVSPGFIDLQLNGCGGVMFNDEITAETLEIMHQANLKSGCTSYLPTLITSSDENMRQAVAAARDYQAMHQNQSLGLHLEGPYLNVIKKGIHSVDYIRPSDDSMIDYICENSDVVTKVTLAPERNKLEHIEKLTKAGIVVSIGHTNATYAEARRSFEAGISFATHLFNAMTPMAGREPGVVGAIYDTPDVYAGIIADGFHVDYANIRITHKIKGEKLVLVTDATAPAGAEMDHFIFVGKKVYYRDGKCVDENGTLGGSALTMIEAVQNTVEHAGIALDEALRMATLYPARAIGVDNKLGRIKKGMIANLTVFDRDFKIQANVVNGKYEQI
AA	>Vas1_804_AA	MTQILVLYFSRHGKTRLLARQIARGVETVENCEAKLVTVASFDDDTAPKDPIISKQDLSDCAGLAMGSPVWFGNMAAPLKHFWDQTSDIWVKGTLIDKPACVFTSSSSLHGGQETNLQSMMLPLFHHGMLVMGIPYSEPALHGTQSGGTPYGASAAGDSQQLTPHESELAQRQGVRLAQVALRLQDR
AA	>Vas1_858_AA	MKVIAFGASTSSTSINKALAAYAANLIEGADVTVLDINDYQVPMFSEDKEKEIGQAEGAQAFIRDLSQADAFVISFAEHNGHYPAAYKNLFDWATRIEREVFQGKPAVYLATSPGPGGAQNVLAAAAGSAGYFGGNVKASVSLPSFYDNFDLEAGQVSNPEYADKIASAIQSLDA
CBM	>Vas1_863_CBM	MRLIFQRLCLPLLLVVATGASYVSADTIRVKGPNGEVSSSPQYSQPINRNTPISEPSRFYGPVGEEETLWQIASRFRPNNRITTQQMLLAIYQVNPRAFEDQNIHSLIPGSNLRIPSLAQAQSVTTEQAVRVMATHQKRLQPTPVLTPTRPRLPASDAPQTEQVSSEPEIKAVSEPTVPAQPQPESEPDKVDAQALEEVKQEPQEVSRLKEELEVSESELLALEERNHQLRLMLSEVQNELGSLREEVSDEQRIRDEVEKMLQAERVRIADEQRLKPSLVDQLAATPWLLALLASIPGLLLVLIVVSLLNRRRNSDEAESPSQQDINVQTLATADEVPSLESDDLDDDLLLGDDLFDDDSLASDDSDNAEDTQEPLQEDIFADLSDDDGLDLNLDDDDG…
CBM	>Vas1_961_CBM	MKTSALPITLIALSTLLVGCQSTPEEVTPPANYNNFEIMSNCSLPDSTEAGPINDTLYVVGTFSDWKHFPDREYKYKGDNLYQAVTQETAGKYKMQFASSSWSPQFTADGRSMTIGEEKALKFGGYAKDTEVELLESGQYVWSMKFDESGAPFSVMVAKCG
GH	>Vas1_962_GH	MEIRINKLAKYTMPMFVALAMAGCGSDSSDSGSGGDEGGAIEGLYPAQENEVVIYYKRDADQARSGADYDGWGLHLWNGEGCTSTDLDAMGIPSGGTDWGAPHLATGLSETYGAYYVLKVNPDASDPHECMNFILHKGDEKAFGSANSKVELRNLDDSQGVFGFHGSSQLYYEPIAERPVMIDGQKAHWLDAGTIGWESVAGADKVELRYDQENKIFMNDDTKMVEGGTVISLSKGSGLSDDLKKRFPHLADLATADIDLNHDDLRAVLKSQIVLVAYKSDGSTLAATQIQKAGVLDAVFADEDAGNAIDEDLGAIIEGNDATFKLWAPTAKSVSVTIYDDELKMEETLPMNEDPETGVWSSEVVAGVVGKFYRYGVEVYHPTLERILSLPVTDPYSMS…
CE	>Vas2_1015_CE	MTIAHRSLIAITLAAALAGCGKDSEPTVPFPEVPEPLVPAPAEEITVQIGDTAVKAMKESLVITSNTEDDKIGYVEAFKGIKFAEAERFAHSKIVELSDLESEEGLADATEFGFVCPQTKKTELGQSEDCLNLNIWRPVGVADDAELPVYVFIHGGDFEYGAGSNALVQGDTVVAQGASEGSPFIYVSFNYRLGLLGSMWVDDEKGGNFGIGDQKRALQWVNENIAVFGGDPQKVTLIGQGSGASSVSILQMSDSSDNSPVANNYIQRSIMQSTPYGLDYQTYETAQGNTTEICKAFGTTETKTSLNVIKQALNALLALNILPDEVSEKLKPIVDDMPTLSKNTVCADDYVSQLQNIDLDIVLDTQKYEIANPVTKTISWLSENIIGVISKENATPMAN…
PL	>Vas2_1055_PL	MKTKLLATAIISTLSFGTHAADKIPADILDLSCWKVTLPVSLTGGDKPTEFSETEIVNGANHEDYFFVNEAGDGVVFRSPIAGVRTSENTKYIRSELREMMRCGDETISTRGVNGNNWVFSNNVSEDSQKMAAGVDGTLEATLSVDHVTTTGEIWQQGRVIIGQIHAPKDEPVKIYYRKLPNHSTGSLWISHEPNRGDDIIFPMIGPSKPNYWRQSDKDIPASFDDGIALGEKFSYKIQIEGSDMTVTVSRDGKPDVVQKVDMQNSGYEEEDQWMYFKAGVYNQNRTGDADDYVQATFYKLDVTH
PL	>Vas2_1060_PL	MKKTILAGLIASASIVGLAACTSDNTAENQTPPMPATSDISVTDITRDYLLSTDRLATVDGAELNQASEADVAALKAQIENAEAGSTITIPAGKYPHLGVVTVTANNITIKAEQAGATWLTGLVQLVLEGDDITVDGVVFTEGGPAERFGAIRMMGDRNTLQNSTFYYFNHDYEYEPDERRSEYPKYLWLSLWGKEGKVINNQFEGKQKRGTLIGVQKNETPDNHYIAHNIFLDQQQNQFNELDIKEAIRYNGNSWEAIRIGDSKASQWPSNSQFVDNLMINMDGERELISIKSGGNVIGGNTIFESAALISLRHGKANVVDSNVIIGNEKLLTGGIRIYDEDHVIKNNYISGTRGRDGLIEGNADLRGGVVINTGIIDVENNETLDQSVKGKELNKQW…
GH	>Vas2_108_GH	MISNPIIKGFHPDPCICRTGDDYYIATSTFEWFPGVRIFHSQDLKNWKLASMPLDTVEMLDMKGNPDSGGIWAPALSYSDGQFWLLYTDVKVIDAPWKNGRNYLVTAKNIDGPWSEPIPMGNGGFDPSLFHSEDGKKYYVYRTWGPRNHSDPNNDIVVQEYDVSAKKLVGERVSIFSGTDVKYTEAPHIYKKDGYYYLLTAEGGTSFEHRVTVARAKHLYGPYEVSPNGPLLSTWHEPNNPLQKAGHGSLVETPDGDWYITYLVSRPLRFPGRPRLARWGRGACSLGRETGIDRIEWVDGWPNIVGGNSAKLTIPEAPTRYQSEPESEAIYDDFSKSTLQGHWQTLRIPFSDKLGSLIERAGHLRLRGNDSLLSTFEQSTVATRWRHHEFIATTHLEFT…
PL	>Vas2_116_PL	MSYQPLLLNFDEAAELRGALGTDSLLGKALARDIKQADAYMSEVGIEVPGHGEGGGYEHNRHKQNYIHMDIAGRLFLITEDQKYRDYIVDMLTAYAKVYPTLESNVSKDTNPPGKIFHQTLNENMWMLYASCAYSCVFHTLSDEQKTLIETDLFKQMIDLFVVTYGHDFDIVHNHGLWAVAAVGICGYAINDQESVDKALYGLKLDKVSGGFLAQLDQLFSPDGYYMEGPYYHRFSLRPIYLFAEAIERRQPEIGIYEFNNSVIKTTSYAVFKTAFPDGTLPACNDSSKTISINDEGVVMATSVCFHRYEQAETLLAMANHQQNVWVHSSGLTLSNAVEVADEIKPFNWGSLYITDGPEGEKGGLGILRHRDAKDDDTMALIWFGQHGSDHQYHSALDH…
PL	>Vas2_117_PL	MTTQPILLSQEEIEALRKEVGRSSLMGRTIEAHRKEVDAFMALPLDVPGHGEAGGYEHNRHKQNYTYMNIAGRLFLITQEKKYATFVKDLLNWYADKYLTLDYQVQKNTNPTGRLFHQILNEHGWLLFTSIAYSCVASTMTQEERDRIIERVFIPMIEMSTEKYAYRFDHIHNHGVWAVAAVGACAVAINRPEYLEMAVYGKDREATSGFLDQVSNLFAPSGYYLEGPYYSRFTIRPLVLLAEIIHRHMPEVDIYNYKNGVVGNTVQALLATAYPNGVFPALNDASQSMGINDAGVQVAVGIYGAHYELDDNILGMAKIQGGVWMHPCGLKLSQAYEKAQAEREIGLPYWPSMELAEGPNGDQGAQGFVRMQDNSGDVTQLVMNYGMHGMGHGHFDTLG…
CBM	>Vas2_1203_CBM	MSYKKKFALCSSPILLAGLLGLIPDSSNQQTVAINIDTKPLSQQPQPEIIEEVDFPSYEYVIQKGDNLSSIFTKLGFGYQEMMQVMETDLSYLSLDTLRPGNTLRFWSEEDHRLSKMMLEFSPVDKVVYTRLDDTSFEYQRIEEEGVWENRAFIGEVHGTFSQSVNGSGLGNTDVENVVSLLKDKLNFSRDLRAGDRFEIVQSRQSYEGKLTGNTEIQAIRIFNRGREVSAYLHSDGQYYDKDGESLQRAFRRKPMDGNYRLSSHFNPNRKHPVTGRVSPHNGTDWATPTGTPIVSTGDGVVAMTRNHPYAGKYVVIEHGNTYKTRYLHLSKILVKQGQKVSRGQRIGLAGATGRVTGAHIHYELMIRGRPVNPVTANIPMASSVPKEEMAKFVAKRDE…
CBM	>Vas2_1214_CBM	MKLRKYLSLCWLLSASAWSTTYSLPPEGSNIVGRTQYHVIEQGETLANIAKQYDVGFLSLMAANKGVDPFLPQADHVLTIPSQIILPQAERKGIVINLAELRLYYFDPDEEVVHIFPVGIGRVGRDTPEMKTRISQMREAPTWTPPQSVRRDYLAKGIELPAVVPAGPDNPLGEYAMRLAYGHGEYLIHGTNKDFGIGLRVSAGCIRMEPKDIEWLFYQVDKGTNVRIIDEPVKMTLEPDRSVFVEAHEPLTRSDGTKKDLEIPLELRWWLDEYGLSDSKTRAVLMAQNGVPVEVVESQL
GH	>Vas2_1256_GH	MRDNAMNRFTFKMAAIAAAIVAGNASAAPSAPSIDVYGSNNLQFSKIELAMETTSGYLDMVKYHEQAEITLKFNQWSGERGETYNIYFDGKQVATGPITSSQTTASFQYGQGGRYQLEIEACDATGCSRSRPAEIVVADTDGAHLAPLTMNIDPNNGSFNTDSSTVVGTYFVEWGIYGRDYTVDNLPADNLTHILYGFIPICGPNESVKSVGGNSFNALQTACRGVPDYEVVIHDPWAAFQKSFPQAGHEYSTPIKGNYAMLMALKQRNPELKIIPSIGGWTLSDPFFDFTTKANRDTFVASVKRFLTTWKFYDGVDIDWEFPGGDGAAADLGDPINDGPAYIALMQELRAMLDELALETGREYELTSAIGVGYDKIEDVDYADAVQYMDYIFAMTYDF…
GH	>Vas2_1261_GH	LKSEGLKDIALAYSQLEDASYADPFAFIGPFLSAEEGSLRVWMPGAKSVEVILDDGSRLPMVREEASGFILQQPFDLHLHHYQLAVDWDGNEQVLDDPYQYHSLYAEFEELHTPKSMYHHLGAQFITLERGGEQISGTRFLVYAPHASACSVVGNFNQWDGRRNPMQRLDYGIWGIFIPDLPEGSQYKFEMKGPDGKGLPHKADPWGFHSEQYPSFASLTYDHNRYQWQDSDWQSRPITEKRKEALSFYELHAGSWRRDENGDFLNYRDLADQLVPYLVDLGYTHVELMPVSEHPFYGSWGYQPVGMFAPTSRFGSPDDFKYFVDECHKAGLGVVLDWVPAHFPSDDHGLANFDGTPLFHDPDPRRGWHQDWNSYIYDLGREHVRRFLVSNALYWFEQF…
GH	>Vas2_1262_GH	MKEQSALKQVAEMARLADSYVSAWGDEAKVEEDTLRRLLASLGYDTTNDETLLKSAEKKHKKDVLDPVLVLRSGEPVEVPLYLGTSARESEFSWSLTTEEGEVLEGYLQSQVVRDERAEGGPLVFALPSNLPWGYHKLEISRKRRKSPYCMTLIITPKACYKQPAMDSGKKMWGPSVQLYTLRTQHNWGIGDFGDLKQLVADIASRGGDFVGLNPIHSLFPANPEGASPYSPSSRRWLNIMYIDVSSVPEFSLSAEAQQKVGSAEFQKRLQEARDAHWVNYSEVSVMKMSVLPLLFAEFKARHLEKGTDRAKEFEAFVAEGGDSLVHQAAFDALHADLHAEDSNVWGWPVFPEKYRRFENSAVQKYIKENQDQVTLYMYLQWVADTQINEAQTLAEEKG…
GT	>Vas2_1263_GT	MKPTQQQNFDKAAFQADVKKHLSATYATTVETASPRAWYLAMGRALAELTTFDLLETEQDPKIKNAKSVNYLSLEFLIGRLTGNNLISMGLYEQITEAMEELGQNLTDLLEEERDPSLGNGGLGRLAACFMDSCAAQEYPTVGYGLHYEYGLFKQSFEDGRQKEAPDAWRGVEGYPWEVARPELAQEIGFFGHVEVINQGGKEVRKWVPGMSVKAMPWDLPIVGYESNTVYPLRLWECQAIAPFSLESFNNGDYFEAQHALIDAGNITKVLYPNDNHEKGKTLRLMQQYFHSAASVRDILRRHEAAGYTLADLPKQETIQLNDTHPTIAIPELMRILLDEKGLSWEEAWEISSHTFAYTNHTLLPEALETWSESLIQRLLPRHMEIIFEINHRFLQEVR…
GH	>Vas2_127_GH	LKLAKHHALGATLICAVTLSGCGSSSNSDATVVLDESYYTDLYDWNESKGLNNSFLGRGINMGNFFESPKYEGEWNGDLTIQASDFDNIASHGFASVRIPVRWNAHALENAPFTIDAAFLSRVQQVVDEAIQEDLRVIINTHHYNEMFYNKGEFQHHRVRLNAIWDQLATHFPLDEYPEDQLVFELLNEPHEEVGVEEWNLLIDDLTRLLWTDNADTQNNTLGQRKIMIGTADWGGPFKLPDLKLPPESTPDNTIITVHFYEPFKFTHQGAEWVDGASKWAGTRWLGADAEKQTLYNYLDAVSDWNDEPGRGFEINIGEFGVYSKMSKPEDQRAWTAFIARESEKRSFSWHYWEYSSGFGAYDPYAKQWRPALIQGLIPKDK
GH	>Vas2_1287_GH	MDAQKNDDKMTNRRPVPLQLGASLDDSGCLFAIHAPNQPYLKLALFNENNTFKTYTLESDCLGIQSAYIEGVKAGQRYGYIGRVDSKPHFISDPYAKALEGQAIYPRPFDSENSFYLPKCLVVDDSFDWQETDHPYIPREETILFETHVKGLTKRNAFVDEKDQGTYLGLVSPTMLEFYKQQNINTIQLLPIAACLDEPHLEPLEKVNYWGYNPYVFMAPDPRFAREDAVTELKTAVRELHRNGIEVILDVVYNHTAEGGDGGAVLNLKALDPRYYLMHDHHFVNYTGCGNTVDLDYQPSLNLVMDTLRHWVTEYKIDGFRFDLAATLGRNGDQFNRKAAFFRAVAQDPVLSKIKLIAEPWDIGPNGYQVGQFPLGWNECNDKLRDITRSFWRGDHGYL…
GH	>Vas2_1290_GH	MNKKVTQSLLAVAIFGALQACGGSSGSGGNEEVVEAYACSTEVVETSNQLRTYQIMVESFVSGDDSIGHGTGYGTSHHNGDLQGIIDSLDYIQSLGVNAIWLTPIFHSEALDGQDHWADRLDATGYFATDYFKVDPRFGDLDTARELVEEAHARGLYVFFDGVFGHHKNGLIKPSPSGRLPTGESNPVSYPESLDFYKEVATYWIKELKIDGWRLDQAYQVPTESWAQIRKAIDEASQSVTYTNNLGQEVNPLGYMVAEIWKGEDDIAETGYGSKDTPALCSAFDFPMRYRIVETLAVNESSVGGRNADWLDNGFTTHQAYPSHAQPNLMIGNHDLVRFGDLLQRGNIADPSDEEYWLRHKAAFAFQAAYTGPITLYYGDEIGDQVDGFAEKEDNNTCA…
GH	>Vas2_1291_GH	MSLPFLYHGQTTQWVSLHHSKITLTLVTDKHTPYHQVLIRHEPDNEEHFAEMTLVEETEHLRYWQGEFELRHDQSLNTYTFKLILDKQQYWLSAYGITTRMPGLEKHFKINPDEQPPSWVKEQVFYQVFPDRFANGKPEISTQSDEYKIADESKTVVAKEWGEPVDGHGGNGGYEFYGGDLYGVENKLDYLQELGITTLYLNPIFAAPSNHRYDTMDYYNVDSHLGTNEDFATLCDGIHQRGMKVVLDAVFNHTSTEHPWFNRLGWHQETGAYQSSQSRYRDYYFFEGTTDQYIGWKGVSSLPVLNFENQHVRNAIYQSEDSIIKHWLKPPYSIDGWRFDVIHMLGEGEGAKNNAHYVKAFRESAKAVNPDSYILGEHFFEATSWLQGDQEDGSMNYYG…
CBM	>Vas2_1300_CBM	MKSLNVMSLSTIALSALVALPAQSTSGAKENTHLLNAILGIEEHHYNFQLIKRNLFNLTEGGLAKEDGSSLDNITWNPSHDSVNFAATYGVNYSILPGNYSFGNGKVNNSVGIIGENNNQRYLFLATSPQNIARFDFEVNDDFWSFYSNAFDWLIGKSRQEILADKINVVIAHHDESYWFKEDSKLKEWLVEEFGESVTFNEGAFSCDGQALSSCIDADTDLLILSSHYNSEDDLDAVYEQVERAEALGIPLLFTNHYRDKNELSIPIFEHYAIRSVSKNYWAKTGLNSYDPSADYDVIDTSIAPTYQLLTHLRDNSFSFDIAECQGSCSSDAYQVEFKQGVDDIRSWVNQLDSNKVNIFESDLPAYQREIIQLADDYRQSIVYPMSYDTTETLAFLQA…
GH	>Vas2_1315_GH	MIRLAVIGTNWITDQFVAAALKTGEYALTAVYSRDLSNAQAFGEKYQVEHYFDDLSSLATSDVMDAVYIASPNSLHGPQAIQMMQAGKHVIVEKPMASNYALAKKMYEVAKDNSVVLFEAFMSPHTPNFKVVQQAIKEIGAIRLAHISYCQYSSRYQKYLDGEQPNTFNPAFSNGSIMDIGFYCVGAAVELFGAPVSIQASAHKLGSGVDSSGNVILSYPDFNVTLSHSKTSNSALPSEIQGEAGSVLVEMISYGESVTRINRDGKREDLTVEQDKNPMLYEAIQFARQVNEQFIDEHCQTRSLEVARVITEIRQQTGIVFPADVE
PL	>Vas2_1433_PL	MLQFTAQEMAAIKQKASRSTIEALIKNNEVVLNNDVLVPVDGRATWNLYYFCPEHGVRLTWDRNKPESHCCPVDGKEFTGEPYDGAWWRWLNGLNAKACYDLGLLWHLTDEPVYLEKVREILLAYATYYPDYEVHGGIPYNGPGKANAQTLCEANCHIDLARGYDFIKSALTPKEQEKIEVRLLREGADFLIEHRTDQLHNHEMKINATIGVIGLILDEQQYLDFALNTDYGIHYQLNHGAIGDGMWFEGSIHYHYYALQALQNFEKMACNTPYSVASNPNYLKMMKYPLQLVLNTGDFPRLNDCIAGQEKLTHAHLFEFAYKQHPCDEFASALASIYQNISRDNIDALLYGVDELPHAQPLKCQSTHCPEVGITIELDKARNNAMLLKHAPYGGEHDH…
GH	>Vas2_1437_GH	MSVQSSPNIRWGIIGPGRIAHRFADAFSAVEDGELYAVASRNENRLHEFADQFSINKRYSDYQAILADKNVDAIYIATPHRFHFDLAKQALESGKAVLCEKPLTVTSAQSQALFELANKNQVFLMEALWSRFLPAWQQIKQWLAEGAIGDVVSMHSTFGFKAERNNDDRLFNLDLAGGALLDTGVYNIAMSDFVMGTAPDTIVSDVLVGETGVDERSNVTLSFGDVVSEFTCSFLEPLPNEFKIVGSKGSIVAESNFWEANSVQLFNQDGTEQWFSFPYLSNGFEYQVLEVNRCLREGKLSSDNVSPEFTIRNMAVMDAILAQAGVKYPFLEEFCV
GH	>Vas2_150_GH	LNKDLKVVVIGAGSSYTPELIEGLLLREGSLPIRELWLVDIEAGRWKAEIIYQLALRMVERAGHSMKVILTDDRETALKEADFVCSQFRAGGIESRVQDEAIAAKFGMIAQETNGIVGLANALRTIPIALDIARQMEKLCPEAWLLNFTNPSGMVTEAILQQTSIKTLGLCNVPVIMEQSVLKVLDTTADELFFQVAGLNHLIWARKIQYKGQDKMPYILERAITDNHLMLPRNIEAFDWSPILLRQLEMLPCAYLRYFYTSWDTKPKQTHDQDKPNRADVVKEIETKLFDIYKDPNLDVKPKELELRGGQYYSESACRLMNAIYNDTGEIMHVNTTNHGAINGLPIDCVVEVSSVIRASGAHPLRVEAFPQDTLRLIQTMKTFEQLTIEAAINGSVGL…
AA	>Vas2_164_AA	MKLLLLSGSFHSKSRSIAILKALKGYFPEHQYILPELNSLPFYCEDLAKDKPENILQLIEDVETSDGIIVCSPEYNHSVPAVVKNAIDWVSRPAFNSCLKGKPVTIITQANSPVGGARAQAHFKLVFDSTISAIHPVHEMTITGVDSVFNAEFEIVDATVEERLKRHMTSFVEFIDDRNS
PL	>Vas2_181_PL	MIQTIAFIFILLLSSFKAHAEIDLECPVLDTRSEQSQHFESDFSSLNGWGAHFNYPHSAQIVDDPIEGSNQALRVELQPGDVFQTRTGEAYRAEIYETYRAPFNAEMQYRFRILISDDWQFDNVRALIAQWHATPDRHLGEISRSPNLGIELRDNRFLIRGQTSDLAVNLHNKEGMVRQQHYLSEPIKTNHWYQFEVNVVWTPQDSGFLRVSIDDEVVVNFSGPTSYLDCVGPYFKTGIYRDDTPNTFVMFVDDYSRKAFK
GH	>Vas2_250_GH	MVSSIIKYILVLLLFTTASLPSYAAFNASPPTQGAFFNGKYRNLAAEFGKTNGIDKLNQGFNSMFGYNGKQQLYYAYSENGQYKAHYIRAINPTSGDDIRSEGQSWGMTIAVMMNKQEEFDNLWRFARRYQKNSWSHSDPNKQGVYAWQLKFDSNGYVYKNDDGPAPDGELYFAFSLLNADARWGSQGEFNYYDDAIEILGVIRNKLMEDSIIRFSPYLDNLTDPSYHIPVFYNYFATRVSSNHERDFWNSAATKSRVFLKNHFTKVSGNPHWNLPTFLAQNNGEPIIDYLFNGQANPGHWYEYDAWRVAMNVATDAHLYGAESWHKDTINSLLGFLDYDKNASSDKCYKQLYSYGSAETQQCAGTGQKATNAVATLASTDSSIATDFFNDFWSESQPT…
GT	>Vas2_28_GT	VEKLNLWFTVSEAQGLVKSGGLADVAKALPKALQELGHQVAIALPAYQSIPHVSDAPVLFETELNHWPHTAYKVRKSELDGVDVYLIDCPQYFARPELYAENNHAYDDNGERFSFFSAASLDVLQKLDIKPDLVHANDWHTGFVPFLLKTRYREDPYFANMKSVLTVHNAVFKGIFHYHQVQNIPELNLSGMEFLRYGHDQVSMLRAGIAFADKINAVSPNYASELLTPLGAHGLVDDFVHRACDLHGIVNGCDYSEWEPSTDEFLPTPYTSEATSLHKGKADAKLTLQQEVGLPQENKPMFGMVCRLTHQKGFSYLLPILEKFLKNDVQVVIIGTGEAEIASWLRGIASRHPQKFAFLEAYSNRYAHLIEAGSDFFLMPSEFEACGLNQIYSMAYGTL…
CBM	>Vas2_282_CBM	MKISRRNFLKTAAYSAGASAVPLSLSLPASAMEQGDGEYKAIVCLFLYGGSDSMNMVVPASGTNLTNYQNARPDIQLYDFEVASMPGFSDETGQALTLNGAMPNLAEMMLAGQATTVVNVGTLLEPTNKENYSSVKRSPNIGAHNKQQLAWQRSWSTSAYHPYGWAGMMMDILASGNETVSPALSLSGNEWLNGASGSELQLSSEGIRAMSPLSINSVNNNLTKLLDNNTASVFGRAYLDNFTQIYDFQSTLTNILDLYPEDPDIPSGYLGGQFKMVKRMIEASQDLNQARQVYFVSLGGFDNHSNQRGKHENLLSQIDAVVSAFYTSLEKSGLTDNVVTFTMSDFGRTIENNSNRGTDHGWGSNQIVVGGAVNGGKAYGRYPEFIKDGPDAIGNKFIP…
PL	>Vas2_298_PL	MKPLHTRALALTTAMLISGTAFAGVDMFVPSDDRGIPNDYPQYANILAASKLQISDPDGRKGNQFQIAEDSNFEGMVNESFYVDLESEALVFKMANDHRRNEIRVHENFRSDLPDTFYRLSSSVEPVDPEGSMKNSTSKQNEITYIQVHNKSWVDSGEKGIPHPLLRIVWKEESNGIKGEYWAIIKANNLICKGDRGKENIGKEACKAGNAYSHYHLGPVEPQPTDFDVIVGDSKLVINVNGEEKVNHNIDYWSNLTSYFKAGVYNQYTDGESHANFHKLEYHVDKI
GH	>Vas2_301_GH	MSNFNHPEWTKDKNIYEVNLRQYTQEGDIKAFMNHLPRLKKMGVDILWLMPIHPIGEKERKGTLGSQYAVRDYLALDPSLGTKEDLKALIDQAHDMGMYLILDWVANHTSWDNVWVDEHPEWYKRNEQGELYPYTYVDDKKTEYWTDVIGLNYENKALWDGMTEAMAYWVNEFNIDGFRCDVAGLVPTPFWEYATERLNKIKHLFMLAEWSKPDLHDKAFDMTYDWGFYVLIGDIVTGKKTVDDIPAYLDQLYVDYPHDAYRMVFTSNHDKNTWEASDDEYFGESFEAFTVLAATLFGMPLIYSGQESGLDKRIEFFEKDPIDWKTYKYDELYTDLLLLKRNNPALWNGAYGAKPTFFHTGNPNVITFVRQKENNRVEVTINLSSETQEYKDINGSEQK…
PL	>Vas2_308_PL	MKQTILKTLLASSVALAVGCASTEAPTADFPHNKETGEALLTPVAITASSHDGNGPDRLFDQDLTTRWSAAGDGEWATLDYGTVQEFDAVQIAFSKGNERQSKFDIQVSVDGENWTTVLEDQLSSGEALGLERFQFEPVVRARYVRYVGHGNTKSGWNSLTEMAALNCHVNACPASHIITPEVVAAEATMIAEMKAAEKAYKESRKDLRTGNFGAPAVYPCETTVKCNTRTALPVPTNLPDQPLPGNAPSENFDMTHWYLSQPFDHDKNGKPDDVSEWNLANGYQHPEIFYTADDGGMVFKSYVKGVRTSTNTKYARTELREMMRRGDQSIPTKGVNKNNWVFSTAPIEDQKAAAGIDGVMEATLKIDHATTTGNANEVGRFIIGQIHDQNDEPIRLYY…
CBM	>Vas2_340_CBM	MYLRDFGVVKFVLLCLMINSGSALAAKHNNEQVRPGTVLYKLVEGAEPNQVRGLNAILRGQGLVSQVVLDGSQIAIATFDHKGREKAIANILKNSGYVEFAEPDVAVVPTISPNDTYFDNQWHHTAVNSQQAWEVTTGSSSVLVGVCDTGFDVEHPDLKDNLRIDLAYNAEDDNTNIFDADGHGTGSAGTLGALGNNGIGVAGANWNVDIIPVRIAISDENSSAYISTMAKCIEYAADNGARIVNLSYGGIQYATIDAAAKYLRARNGLLFMSAGNDGQEFASYPDYESFVGVAATDQNDEKASFSNWGTFVDITAPGVSIATTYPDNRYVYYSGTSFSSPLTAGIAALMVAANPEITPKQIEQGLFSTVTDLGASGDDVVFGHGLVNALAAVNYASNL…
CBM	>Vas2_376_CBM	MKLPSVSAAVLATTLTCSLDAKEVEITLANNLDGYLDAYCLDVVGNGRNIDVTKGLQVHTCYRYQGSMGQDQTFDDTFFSQNKLYLSELDVCIAATEIDNGEALILATCDDTELQSFSFNPDGTIRPLLNEQLCFTAGLETKRGRGGTSDHQIKPLTLHKCSEAKAKFQIWKSR
CE	>Vas2_383_CE	MELLVFGHSGAKVLVFPTRGGRFFEYENLGLVNSIADKINAGQLQLYCVDSIDSESMYCFWAHPNGRIQRHKQYEEYILQEVFPLMASKNWHPCTIAHGCSLGAYHAANIFFRHPHLFKKLAAFSGRYDLTWGVESFNDLFDGYYDQDIYFNTPTHFLQSLANPEQLNDIRNSDIVFTIGKEDPFLQNNHVLSNLLNQIGVSHRMYEWNGRAHRGRYWRQMAPLYL
CE	>Vas2_384_CE	MEDMKTSFKHDFGFDPTYGYDLNQLMHVGKSEEPKDFGSFWQKKYRKAVSVKPHINIQDTGKTENNWRIFDCYYDSTNGIRIGGWLLMPHNQEINGAVIYAHGYGGIDYPDTSWNLNNTAILMPCVRGIGRSPEHDVSPDPYWHVLHHIQDKNQYIIAGCIQDLWCGINALVSLFPQIINNIGFVGDSLGGGLGVFTSAFDPRVQLSHFHVPTFGNSALRLTMPCLGSTQALIDFDDRSVINQTLPYFDTSIAAKYLKTPTYWGLAKFDPFVAPPGQFSAYNACLSDKELYVLDAGHFEYPNETRQKNAMRKEVELFLQALGDKHAS
GH	>Vas2_434_GH	MKKSKLHLCILTSILISSGHAFADEMIRNGQFNGIDGWWTAGGQVSTDDNQACMKITNPGSDPWSVILGHGGVGLAEGETYTISFNAYADVNTQVKTLIQHEGPPYTHYFINDTKISTEKQKFTFEFTQDKPSDAGGEFQFQMGAQKPATVCISDMSIQGKPYVEVVENSPIRHNQLGFLPQADKFIFIASDSKEPLRWTLSNAEGINVDMGRTEPFGTNKASGEGLHRINLSHYKSEMSGLTVAIEDDKGVPFDISSQIYNRLKYDALSYFYQNRSGIEIKPEFVQRDDLARPAGHPSDVVTCFDKQDSWGNDWPGCDFTIDTTGGWYDAGDHGKYVVNSGISTWTLLNLYERGLWLDNAQTPFNSGNVTIPEQGNGVNPLLSEARWNIEFMLAMQIP…
AA	>Vas2_442_AA	MTDRKSQCPIAHGAHTTSDRTEFDWWPKTLNLDILHQHDTKPDPMGGDFDYVTAFNAIDYSALKQDLTDLMTSSQDWWPADWGHYGGLMIRMAWHSAGTYRIADGRGGSSRGNQRFAPLNSWPDNGNLDKARRLLWPIKQKFGNGISWADLMILAGNVAYESMGFKTFGFAAGREDIWHPEKDIYWGSEKEWLAPSGGEGTRYSGERDLENPLAAVMMGLIYVNPEGVDGKPDPIKTARDMRATFQRMAMDDEETVALTAGGHTVGKCHGNGDASLLGPEPEGADIEDQGLGWLNKSKRGVGSDAVTSGLEGAWTTNPTQWDNGYFELLLNHDWWTTKSPAGAWQWEPVVIDEKDKPLDAEDSSKRHNPIMTDADMALKFDPQFRKIADKFYKDPDYFS…
PL	>Vas2_476_PL	MSQSLFQTIQLGQLTLNNRIVMPPMTRSRASQQGNVANDMMATYYAQRASAGLIVAEGTQISAMGQGYAWTPGIYSQEQIAGWKKVTDAVHAENGVIFAQLWHVGRVTHPDNIGGAQPISSSALKAEGVKVFIDNGSDEPGFVDVVEPREMTKEDIKAVIQEYHQAALNAVEAGFDGIELHAANGYLINQFIDSESNNRTDEYGGSLENRLRFLDEVVATLVDAIGADKVGVRLAPLTTLNGTVDANPLETYPAAAKVLNKHNIAYMHIAEVDWDDAPETPVEFKRDMRESFSNVLIWAGKYDAEKAEQAINDGLADMIGFGRPFVSNPDLPSRIENGHPLAPHDPNTLFGGAEKGLTDYPVYAK
CE	>Vas2_562_CE	MIKRFSLLFSLLLSFSVSAQTLLVLGDSLSAGYQMSAEEAWPSLIPIELEKRNQFVTVINASVSGDTSGNGLSKLPALLQEHQPTTVLIELGANDGLRGFPPNVLKNNLNQMISLIQSSGAKAIVMQIRVPPNYGQRYQQLFENVYPQVSNETDTPLIPFFLEQVILNEEWMMSDGLHPKPAAQPWIAEFIANELEPFYPL
GH	>Vas2_57_GH	VNEIYKDKSYSTAERVANLLSLMTVEEKVGQLVQLPAHFGGYTEKLEEWHVGSYLHCTGNMVHELQERAANTRLGIPLIFGIDAIHGHCFDNDSTVFPTQLSASSSWDLDLAYRMARVTAKETRATGQHWTFSPVLCVGRDARWGRVNETYGEDPWLIGEMAAATIKGYQGDSASSTDNILACAKHYVAYGEALGGRDSYEVDVSRRKLLSTFLPPFEKAVKEANVASLMTGYQAIDGVPVTADKWLLTDVAKTDWGLDGFIVTDWENVRSLHTKQTVCADEKEACYQSLMAGNDMMMSVPEFYPLTVELVNEGRVPQEILDEAVSRILTKKFELGLFDELRSYMGNREQDMSTPEHMAVSLEASRKSLVLLKNEGLLPLEPSKLNKVLVIGPNADDVI…
AA	>Vas2_579_AA	MKVNKANLSIIIGAAWVLSPSAANAHGYAIFPEARQSICYNDGSFWSGNHESEACKATYDISGAYPFVQRNEVAINIPAPHYNNFDKVKEYIPDGTLCAANDHQKRGLDIEHTQWTRTELAPGTFEYVFQATAPHNPSFWEIYLTKPGVDVTKPLNWDDLELISEHGDIAVDGEKKYRMQMTIPADRSGDAILYTRWQREDPVGEGFYNCSDIVITGDGGNPPVDPDEPYLVKGERFVPLDVELTTPELGDQVKYEVFNAEGQLHGEFSVTITEDNAGDWDRLLAAEVNGYYDALHDGNVFVGDWHAEMNHYMYFRDALHSNYFNSKDGLGYGEFSIVSDETPNDLEAVVTAMTLANLVEARIKNGELVVLHPNNSVGEFDSVEWVQLSGEHVEYSTGR…
AA	>Vas2_584_AA	MFRQEDNSAMLNYQNAIEELRNTLGEEKVSTRLNDLEASSHDTWPLMTKLNLLDQHPNKGDVYITAIEESDITSVLAIANEHKVPVTVRALASSVTGQPLPTKGGIVLDVSELPASYSVNESNMTVTATSSFNGGDLEDLLVEQGWTLGHSPQSLYRSTVGGWLATLATGQFSSLYGGIEDLVVGYDVILATGEKMSLKANPRAAMGPDLRQVFLGSEGTLGVITSVTLKIFRLPPAEALMTYSVPTVKAGLDLMREISASNIKPFLVRFYDTEEAKHAMGDTSFSTPVLFLGSRGLPEMVDAEQGALNSIATRFGAEALGPEGVQGWMGRRYDFSTVENLLATKGGFGETIEIAHNWDTIHELWGALKQALGPLSDEVLSHFSHIYDQGTSMYMILLS…
GH	>Vas2_607_GH	MNRLKLGMVGGGEGAFIGAVHRIASRIDDQFDLVAGALSSTTEKSIRSGLALGLEKERIYTDFKEMAAKEATRSDGIDVVAIVTPNHMHYPVAKAFLEAGISVICDKPLTSSLEDALELKRIADNSEPFFFLTHNYTAYPLARQARNMVEKGSLGQLRVIQVEYPQDWLTTDAEHSENKQAQWRTDPTRSGPAGCLGDIGTHAYNLACFISGLSLKAVSADLTAFVDGRELDDNVHAMMRFDQGVKGMLWSSQVAPGNENGLRIRLFGDKGGLEWRQEDPNRLLFSPLGEPTQILTRAGNGYQSTAEHLTRTPGGHPEGYLEGFANLYTEAARCIQRYKEGEQKLDILEGSLIPNIDTGLDGMKFISAVILSSQQNGQWVDIEEI
GH	>Vas2_61_GH	MKWNSVCLLLGTSAVLQGCLLDSADTETVEIPQPEVESLYALADGYPIGTALPAGDAENSVHERNDLQALVKQHFNQITAENIMKPQYLQPSQGQFFFDDAEALIGFAQEFDATVHGHTLVWHSQIPDWMKACSSASECSDIMVDHVTAVASQFEGKVQSWDVVNEAFNDDGSYRDEGENGSVWYHNIGKDYIAQAFTAAREADATAKLYYNDYNIEYNGAKLDAVLTMVDELTTANAPIDGIGFQMHVGIEQPTIDVISAALKRAADTGLQVKITELDTRLNHDGSYSVLTAELAAKQQQRYQEIIEAYLDVVPDVQRGGISVWGVSDADSWIRDLYGNPDWPLLFDDQLAQKPAIQGFADGLAGNVSEPEFIDTFESGVFWYEDGASTVNGQFTHNA…
CBM	>Vas2_623_CBM	MKNSNQNSALLAWCAGLALCIPFAVNASEIVVQAEQFSYVEGDFADGQPKPISTYSVKGTKAINYVNRGDYAGYTIEVPESGDYTVTYFAGTDMDSGTGISLQIEQDGVWKTYATASVPKSGWDNFKPISSNEKIPLPKGEQKIRILASGTNDWQWNLSHFNLAKVAD
PL	>Vas2_637_PL	MSNQKSLDAIRKMKLENDTSAGNLVDLLPIEVQKRDFDLSFLDNLSEARPRLLVQSADLEAFKAAVRADESHCMFDDFYNNSTVKFLETAPFEEPQPYPEETVGKASLWRPYWRQMYVDCQMALNATRNLAIAGIVKEDEELIAKAKAWTLKLSTYDPEGVTSRGYNDEAAFRVIAAMAWGYDWLHAYFTDEERQQVQDALIERLDEIMHHLRVTVDLLNNPLNSHGVRSISSAIIPTCIALYHDHPKAGEYIAYALEYYAVHYPPWGGEDGGWAEGPDYWNTQTAFLGEAFDLLKAYCGVDMFNKTFYENTGDFPLYCMPVHSKRASFCDQSSIGDFPGLKLAYNIKHYAGVNQKPEYVWYYNQLKGRDTEAHTKFYNFGWWDFGYDDLRFNILWDAP…
GH	>Vas2_67_GH	MKRVLLPTLAATALLGCSGQAQQLDTTQADPQSNSDVVMPLKTLADQINLAIGAALETGHLEDPQFRETLIREFNQITPENEMKFGYVQPQRGVFDFEKPDQLVDFAEEHDMVVKGHALVWHIQNPKWLEETEWTKDELTKVLEEHIHTVVGHYKGRVLYWDVVNEAFDDQGGFRDTLWYRTLGEDYIEMAFRFAHEADPDAILFYNDYSSEGMTAKSNAIYRHVEMLVERGVPIHGVGTQLHLTADNSIADSSIARNIERISDLGLDMHFTEIDVRIRDNDGAMGLQDQADKYEMLMKLAAYYPEVDMFTTWGIGDRYSWVPHWFNGYGRALMFDENFQEKPAYDAVQSVLIDAVTGNFAYEPMTDLSNAQRYVLPFNAKPLSQARLNADEVVFYPFA…
PL	>Vas2_698_PL	MQTASTIEALIKNNEVVLNNDVLVPVDGRATWNLYYFCPEHGVRLTWDRNKPESHCCPIDGKEFTGEPYDGAWWRWLNGLNAKACYDLGLLWHLTDEPVYLEKVREILLAYATYYPDYEVHGGIPYNGPGKANAQTLCEANCHIDLARGYDFIKSALTAEEQEKIEVRLLREGADFLIEHRTDQLHNHEMKINATIGVIGLILDEQQYLDFALNTDYGIHYQLNHGAIGDGMWFEGSIHYHYYALQALQNFEKMACNTPYSVASNPNYLKMMKYPLQLVLNTGDFPRLNDCIAGQEKLTHAHLFEFAYKQHPCDEFASALASIYQNISRDNIDALLYGVDELPHAQPLKCQSTHCPEVGVTIELDKARDNAMLLKHAPYGGEHDHYDRLGLILTRDGQE…
GH	>Vas2_71_GH	MSLAMTKFVHLQSKNHSLIIKTDRVPEILHWGAKIAQIDEDLILSTERPISQARLDVDVPLSLCPELGSGHFNAPGIEGHRQGYDWAPVFTCTSIDEQTNSVLFTLVDEVAKLELKIEVMLNPDTDVLQKRTSVTNIGEGQYTLGKLSSTLPLPNHANELMTFHGRWCHEFQTQRQRFEHGGFMQENRRGRTSHENFPGLFVGTNGFSEQLGQVWGFHLGWSGNHQMRADVRSDGRRFVQAGELLLSGEMILEEGETYHSPWLYGCYSNTGLNGISQRFQQFVRDNIVKFPVEKPRPVHLNTWEGIYFDHNPEYIMQMATEAAEMGVERFIIDDGWFIGRDGERAALGDWYLDMKKYPNGLEPVIEHVNQKGMEFGLWIEPEMVSQDSNLWRTHPEWVL…
PL	>Vas2_734_PL	MKISKTRHLLTMAIFLSSGSALSLELPEFTFYDSNRINSINHNITADEGKFRYALETVISKADKALDSKVESVIDKPGPAPSGDMHDYLSISPYFWPDSDKEDGMPWLYRDGKINPLTRGSNTDQVKAARFLNNMGDLFVAYLHTDDDRYSQKMLDYINTWIVNPDTRMNPNLSYAQGIPGRNDGSCFGIIEWKNINNLISSVEILKHRNKLDDHSIDIIDLWFSDYLDWLVSSDLGREEKTRLNNHGSWYDYQVIGLQLYLNRNSDAEKQLDFTKFRIGQQFSIDGMQHNEVTRTKSISYSSMNLSALIQIAYMAQKVDVDLWNWTYLGDDGIRLEKGISYLYPYILDPSSWEYQQINMPIDKAISTITTPVIYKAMQTKHDLNVPDDVKKIVYKNID…
GH	>Vas2_739_GH	VVNKVAVNIKGETGSWGDQGDGTYTNPVLNADYPDSDIERVGDTYYMITSKQHMCPGMPIMKSNDLVNWSHVGFGFNSLSWAPEYNWDRMNGYSFGVWAGDLAYNDGTWYIYQVDYKHGLMVTTAKNIEGPWSEPTILLPKEKVMDDPAVYWDHETGKAYLIVNTGSLQKQPGDESEENENRLYEMSWDGLTILDDGKLIHTGIGAEAAKIYKIDGVWYIFISQWTIGDNSTKLGYKNPKNDRKQLVLRSEQSISGPYEKKIVLQKGSHFGERSASQGALVQAPDDSWWYMHQLVQNDDDPFQGRVQCLEPVTWEDGWPLIGIDEDGDGIGEPVKNYRKPVAGCEVDAPETSDDFSGEHLGHQWEWNHNPRDSHWSLLTSERKLRLKASKLLPAADNVG…
GH	>Vas2_741_GH	MKEESRKQLLFVEAIKTDIINSIERNAPIIGNRNPMVGAGPNDHSWVYPEDYFWTDSFWTGQLWFAYMITGKTEYKNMARMRNAHLNKILDTPLWLNHDLGFEFSLSAVADYKLTGCQEARKLGLRAAEALRSRYNWHGKYILAWTAGSGNKAHAESVQGKIIIDCMENLSLLMWAYHETNNESFKEAAIGHAETSMKYIIRDDYSTYHTYDFDPATNAPIGGKTHQGYADESCWSRGQAWAIHGYAQLALITGEQKFAEVSEKCTEYMLSKITEDFVPVWDYLLPKNEIQYKDTSAGAVTSAGLFILSELFKSYGDQDKSDYYRELGMKMLIALRDNYDLTDDINAQGLLSDSASSVPHAKLRDQENLANAMLPYGDYYYFEAVLRALGHKDLFW
PL	>Vas2_742_PL	MKNNLNGFRTKALIGAMFLMPLGVANASVVLESEVQITNGALHFDGKKVARFAEDNGTETYDYFFGPHISAHGDSIKKYKDYIFLTWYKGGKQNREVMLSRYNTKTGTIKTIEFPHRHTGFLGQRHIGESHNYISVAISPIDGTIHMLYDMHAYGTDRPADGSFSNDYFRYSYSVAGAADVSDDEFTLDKFVKDTSSVNEGENDYKHLSLTGEIDYDNYSGLTYPTFFTNTDGTLLVYMRKGGNNNGGYVFAHYNADDSKWTEWSQFNVLDAKSHGNDYDWGLYGSMKYVNDKLRVGFQQRAKRDDKYVYQNGVFYAYSDHPSGEGNWKNHRGESMSFPLVNTDEIKVFEPGDYISHTEQDSVHIVQNFDWTVTEKGDIHIISRVKSRDNKRPDFEMVH…
GH	>Vas2_758_GH	MYNDLSWVDSAWSDIVNKVKVTSDELEVNFPSMTTDGQYCDTHAPWAWVVGFWPGLLWLLYEKEHYEPFKTIAINREELMDQPLEEYVNIHHDVGFMWQLTSIKQYELFGNEKSRTRALTAASHLASRFNIGGNFLTAWNKNDVSSADPRGLSIIDSMMNLPILYWAAEQLNSPRFALVAKAHADTVLKEFIRPDGSVRHMVEFNYLEGGVKAYHGGQGYSEDSAWSRGASWAIHGFALSYKYTKERKYLDAAMKTADFFLSCLPNDHVPHWDFRVPKDDTTPRDTSAAACAASGMLLIADLVDDKKAADKYLQAANNILHSLHQKYTTFNQPSEQGILTGGAFNVPKGLGVNCSLIYGDYYYVEAISKLVDKVTLADKNQVLKTECCE
PL	>Vas2_759_PL	MKFGPINTLQKTLRNPSKGIFKKTLLAPAISVAMLSAAFGTHAAQEANDQKQMVDYFADNGFGNPLALVQAPAGIHENGVTYLTYQGTLEDPYVVAYNHNTGEWQGPIKAGFSELGKDNYWAPSGRPIDNHGKPTMIIDDLGYIHIFFGGHGGSARHGENPLGDVHDGKNKHIVSKKPYDISAWVELDNIPPFGNYNQAVKMDNGDIYLFYRHGAHESDWVYQKSTDHGRTFEAPISFLKHKQREDIEAVDSWYAWATKGNGDDIIITYDYHPCWSIHANNGRGHTTERHNAYYMVFNTKTGKWSNIEGDTFELPVTRELANEKTLVLDTGEKWTFNGSVHLDQNGYPHIGTNIGVDLGVKKTGGPKQTSHIRWTGEEWVGGTAVNPAAVNWGVDTRGD…
GH	>Vas2_764_GH	MLKSNVGSWGDQGDGTYINPVLNADYPDSDIEQVGDTYYMITSKQHMAPGMPILSSKDMVNWTNVGFGFNRLTWAPEYNWDRMNGYSFGVWAGDLAYNDGTWYIYQIDYNHGLMVTTAKDIAGPWSEPKIMLDTSYVMDDPAVYWDKESGKAYIIVNAGVKAEHADEPSPVNTNVIYEMSWDGLSIIDDGQEVYSGIGAEAAKIYKFNGYWYVFLAEWTIGDSSTGLGKINKKNDRKQVVLRSSESIYGPYEKKVVMQKGSHFGHRSASQGALLQAPDKSWWYMHQLVQNDVDPFQGRVQCLEPVEWIDDWPIIGIDENGDGIGEPVKRFRKPINGFPIQAPLSDDDFNSETLGLQWEWNHNPRDSHWSLTEKPGSLRLKASKLVPSTEGYGPKTNQWT…
GH	>Vas2_765_GH	MKEDKLYIDKLYLNNQLETNCLESMPKLTWKVRSASRNDVQVAYQYQVSTTSCFKKLILDSGRVESDCSANVKTDALVLKSSTSYFVRVRCWNSQNRVTDWKASNFLTGIVNEPWIARYITCGDDDTPYEQQAFYIKKCFNIERIHQVKSVTVHATAGGIYQAYFNDTEVIDGVLKPGFTSYNENHLYQSADITEQIKEQNVITMHVGAGWYCGRLGWLGDSALYAEKPGIICQVVVRYESGEEEVIASNDTWLYKASPVVFSSIYDGEIYDARKESLDWNHKSLCKHDWKHCQVVPFDSRALKPQTGASIKAIETLKPKSILKTPKQETVVDFGQNISGVVELKISGNEGEKVTIEHFEVLDQDGNVHTENLRTAAQKNTFILGANKQYRYVPHFTFQ…
GH	>Vas2_768_GH	MVTCEIETPNDKVAENNNIIDGAIRRVLNKIDLMMTVYHDGFPASASENLVYPKIDNTQWTTCFWPGLLWLAYEYTHDEKYRLLGESLIDKFEERLDKKICLETHDMGFLFTLSCLAPYKINGNEKAKELAVRAADVLISRYHDKAQVIQAWGNVNDPNHKVRMIIDCNMNLPLLYWATDITGDQKYRNIALSHLARSNSHIIRDDYSTHHTYFFDKNDGTAIGGKTFQGYSDESTWARGQAWGVYGLALSYKHTGDYSLIEMSKKLADYFLDHLPEDLVAYWDLTFTSGDEPRDSSATAIFLCGLQELLKHMPIGDTDRSRYEAFVDKAIENLSASYISENDDEYGVLLHGTYAKPDGRGIDEFCIWGDYFFLEALIRKNRDWNTYW
GH	>Vas2_771_GH	MKDNLQWVEQAWSDTFEKVKFTSENISARFPTMTSDGIYTDSDRLWGWVVGFWPGLLWLLHEKEDYAPFKDIAIQREDTMDAALDEYVNIHHDVGFMWQLTSIKQYELLGNEQSRTRALRAASHLASRFNINGRFLTAWNKNDVNDADPKGLSIIDSMMNLPILYWAAEQLDAPRFKLIAMAHADTVLKEFIRPDGSVKHMVEFDYLSGDVKHYHGGQGYDENSAWSRGASWAVHGFAMSYQHTKEERYLEAAMKTADFFIDHLDDDSVPYWDFRAPRDETTPRDTSAGACAASGLVLLSDLAPTEELRQRYLTAASDILASLYKHYGTYGDSSNQGILVGGTFNYPKGLGIDCSLIYGDYYFVEGLYRLKNKLETL
PL	>Vas2_773_PL	MKNIIATTLMVFSMSSVADQIDLNSQLTYINIDKIVENREKIDNQHALYTTALKNKIELAEKALESEANPVTNKPRPGPSGSLNDYVSIGPYWWPDDTKADGLPWIRKDGQVNPLTRGDNTDQKRTKSFLTDLEHLNIAYLYTNDAKYMEKALELIDIWLVSPKTKMNPNLNYAQGVPGDSDGRPFGIIEFVQVSNIVTSMELLEESGIASPSFLEEVELWLTEYLAWLQTSELGQQESTRLNNHGTWYDVQVLGLMMYLGQLDQAKSYAEQVKFARISSQIAFDGSQPHELGRTKSVNYSSMNLTAFLIVSELASKVGVDLVNYEGPQGQSIKKAAEYMIPYVEGQKEWTYKQLGDLTKAFNQKTIPALFIANSVFDEELIANEIINSRIDYVDEGTL…
PL	>Vas2_776_PL	MTNQKSIDAIKAVKRANDKSGGNVVDLLPIKVEPKDFDYSIIQTLATTRPRLLMNQSTLSEFKKSLAVDPSHCSFDEFYEKSTEKFVGVTPYDEPSPYPIETVTKPALWRPYWRKMYTDCQMALNATRNLSIYGIVKDDYEAIESAKAWTLKLAGYDTNGVTCRAHNDEAAFRLIVAIAWGYDWLYDHFNQDERVIVKNALIARLDEIMFHVEQEIDLLTNPLDSHGVRSISSAVIPTCIALLHDYPKAKDYLKYAFEFYSIHYPPWGGEDGGWAEGPDYWNTQNAFLGEAFDLIKAYADINMFDKTFYQNTGDFPLYCMPVHSRRASFGDLSSLGDLPGLKLAYNIKHYAGVTGNPEYVWYYDELEARDKDANSKFYNYGWWDFGYDKLRFNILWECP…
GH	>Vas2_79_GH	MTESVVEKPEVSDAERVTEQDLARASSLTPISSPLVTHMYTADPSAHVFNGRIYIYPSHDVETDQPLNDNGDHFDMRDYHVISLDRPFGKATDHGNALDVKDVKWAERQMWAPDAAEKDGKYYLYFPAKNYEGIFHIGVAVGDHPEGPFIPEESHIEGTYSIDPAVFQDNDEYYMYFGGLWGGQLQNYRDNEYGEEIFPEDHEPALKPLVAKLADNMVDLAEAPREIEILDENGELLLASDNDRRYFEGPWMHKHNGVYYFSYSTGDTHKIVYATSESPYGPFKYQGVILEPVLGWTTHHSVAQYQGKWYLFYHDSSLSAGQTHLRSIKMAELTHNEDGSIETIKPYLD
GT	>Vas2_793_GT	MTTEINSSPKRKLSLKTFVALGGILLLVIWGLFHRSVSNVVDERFSGQLFELPTAVYSRALTLTIDAPISKQQLLDELRSLNYQQVNSPASSGEYSTHGDSITFVRRAFEFDDGFRDLQRVRISFSKSRVRNIVDIDSGETLGLFQIEPQLMGMLSDTGEQHRLYQSWQDMPEALIKALLLTEDRAFFEHDGISLTAIARAFLTNMKAGRTVQGGSTLTQQLTKNLFLTSERSLSRKLREAYMAVLIDSRFSKDEILDGYVNQIYLAQQGSDAIHGFELGAQFYFNKPLQELRVDQLALLVGVVKGPSYYNPWRFPERVTNRRNTILKLLEEDGFLEASEYEAATARNLDIQVRGRVTTSRPAYFDLVAQELAMLLPNQSIQGARVFTTLDPISQLEVE…
GH	>Vas2_80_GH	MTQMIQNPVLKGFNPDPSIVRVGDDYYIATSTFEWFPGIQLHHSKDMVNWRLVGHALTRTSQLDMKGMDNSEGVYAPALTYSDGKFWLCFSNVHSCRGGNWMATPSFVITADNIEGPWSEPVSIGNYGFDPSLFHDDDGKKYMLNMVWDGRAKTNFFGGIVLQEFDSELGQLVGEPKNIFAGTELGCTEGPQMMKKDGYYYLITAEGGTERNHAVTVCRSKNIWGPYEVHPDNPILTSRFQEHAELSRAGHGFLVETQNGEWYLSHLCGRRIPNPEGYQFMPKYDNGFSILGRESAIQKAHWDNNWPYVTTGKTPVVDVIAPELEPCPWPALPAREDFDSAVLDVNFQTLREPMDDAWGSLTERPGYLRLKGRHYLSSRYEQSMIARRFQSHYASVETK…
GH	>Vas2_84_GH	MTIYKNPNYSTQERVADLLSQMTLEEKIAQLGAQWLLLDEHGNHSERELEMTSNAEQKTVKEKLKYGLGQITRPLGTHVVTPKQGVEALNQLQKYLIEETRLGIPAMSHEECLVGLMAKEATLYPSSLNYGHTWNPELIEQAAEDIGRQARAVGAKQGLAPVLDVSRDVRWGRTEETLGEDPYHVGVMSSHYVKGLQGPKRDLLATLKHYVGHSASEGARNHAPVNLGFKELNDTFMLPFEMAVKLANAGSVMPAYHDIDGEPCHSSHYLLTEVLREQWGFDGLIVADYGGVDLLKAHHAVAQDSTEAAALAFNAGLDVELPDDACSNKLHQALELGLMTHDKLDEIVSRILTFKFDLGLFENPYTAVPSEAIHNEHSTKTAYQVASESIVLLKNDGTL…
GH	>Vas2_844_GH	MFNIALFGAGRIGQVHATNIANHPNTCLYSLVEPYDVFAEQFCHEYPGVIRQTVEQAFDDPKVDAVAICSATDTHADYIEMAAKAGKAIFCEKPIDLDLSRVRDCLGVVEEHQVPFLLGFNRRFDPQFNALKKALNNGKIGAPASVIITSRDPAPPPAQYAKTSGGMFRDMSIHDLDMARFILGEDPVSISAHGSCMVDPEIGEVGDIDTSVIVMEFPSGAMATIHNSRRSGYGYDQRVEVHGEKGMLQVGNALENLVTLSAEQGQQRANPEHFFLQRYHQAYVSEWQHFVDVLNGAAPSCTGLDGELALNLAEKALDSMTTKQTVIVS
GH	>Vas2_850_GH	MFNEERHFEQPIRWAMVGGGRGSQIGYSHRNAATRDGLFKLVAGAFDLDPQRCRDFGENLGVDGNRCYASYKEMFEQEAQREDGIQAVSIATPNSTHYEICKAALEANLHVVCEKPITFTTEEAEELKLIAAERNRVIGVMYGYTGFPMVQQAREMVKRGDLGEIRVVNMQFAHGFHNEEYEKNDPGLKWRVSPEVSGPTYVLGDIGTHAFYLSEVMTGLEIDRLACMRQSFIESRAPLEDNAHIMMQFKGGAVGTLWASAVNAGSMHQQKIRIVGSKASIEWWDEYPNQLRYEVQGEAPRVLERGMGYLYQDAEGVASNRVGGGHAEGYFESWANLYHRFAMAFDAANRDDQAALADIWFPGIDAGIEGVRLCEKCVESADQGAAWVEYK
CBM	>Vas2_86_CBM	MITKRFFKTKDEVEVTFQWPKGESDITSVAISGDFNDWQATPLKLNRQKVFTTKMRLPKDQAFQFRYLLDESVWENDHAADEYVPNGLGSDNSVVKTFAPVEA
PL	>Vas2_899_PL	VLKRVFLGFILSLTAAVSTAHAALELVITEGINSARPIAIVPFKWEGQEPLPQDISAVIASDLQRSGKFNPLRVNDMPQTPYGESEVDFDQWTNTGVDSIVVGAVTQTETGDYRVNYQLIDIVRGQLTQGDAKALSSDGQLVSSRDHILFNKVATVPKNRMREYAHRISDLIYEELTGEKGAFRTRIAYVVVQEDADYPYQLRVADYDGYNERLVLRSKQPLMSPAWSPDGSKLAYVSFQNGQSEIFMMDIYTGKREKLTSYPRHNGAPRFSPDGDKLALVLSKSGSLHLYTLDLKTRKLEQLTKGRSNNTEPYWTPDGDSLVFTSDRGGRPQIYQMSENGGTAKRLTWQGMQNLSGQITPDGRFMVMVNQNNSGQFNLAKQDLETGAVQILTETLLDE…
PL	>Vas2_91_PL	MLSLNRTHDFQLFTAPNNEPALVNPPSFNWPQAEYKGLYNLELEQIGADKSWHWTSVQSPFQLNFLLEADEYRWRVTCLDSLKTSDWMCFSITTETDEYVAPTALELFALAESKEQYMMYFDEDISAVRQASPGVEDKLRASLTDLNINSILYPTHYRRGQEEGKRTAIANVRNWIDRELMALTLLYKVWQDEECGVKARDILLRLAEWSPEGPATLVRPLTWGDEVGLSLSRNLYLVYHWLAPLLTEEEKNFVRPFLVRIAFQMEERLEQDQFKQFPGHSHTSRLPGYLGVAALVLHKEYDQSVCERWLNYALMTYRGVLPFYGGRDGSWVEGPFYSSSYSKWHHSFFLSVERLSDFSFYNHPFYKNYVNFARDFVATQERIHPFGDGFWCLREGKEW…
GH	>Vas2_922_GH	MTNKTSVSYKLSLALIGASCVLSSAAIAEEIHQPHTAQAGETWVLIDELSDEFATRDMDKWNFKPESFGVWTWDDKNAVVEDGILKLSAVHEEHTRKFWDGCNKKPVDDFPLYFKSGMAKSKATGVYGYYEAKMKGADLHPGVSPAFWLYSAFDRTLKEDGDVQYSEIDVVELQQESDDVFHSDHNLHNVIVENGKPKWMRPKPFAETNQNIHKLDFDPREEFAIYAVNVTPEDITWYVNGEQVGYKKNLYWHRDMNVALSLGMRGDQFTRWDCNQFYPVDLQGETGLPTTMEVEYIRAWKLADK
GH	>Vas2_927_GH	MALNLSSKRNLIPLLMGASCLFVGNVFAADVLPHTAKPGEKWVLQDDRSDEFEFEDTRKWDFQPNPFQIWTWEKDNAIVEDGKLKLTASYEKHNRKFEDGCNEKTIYDFPLFFKSGMVKSKASGVYGYYEAKIKGTDLHPGVSPAFWIYSNIDTALKNEGDIQYAEIDVVELLQDEEDPTHSDHNLHNIIVKDGKPQWVRPKPNPETHQNLHNLGFDPREEFAIYAVNVTPEDITWYVNGEEVGHKKNLYWHKEMNVALSLGMRGKKFTRWDCNQFYPVDVAEADSGLPTTMEVEYVRVWNKE
GH	>Vas2_928_GH	MKLRYLLLSTLAVAISSANASVVRPTGFHPGEVRWQELGDKSDDFTSGSLNPGKWVNAPASLNVGAWTFDPANTYVQDGNLVIETTQDTHIRRFADSCWDGVAGGPPQFVDREFYYKSGAVHSIAKGVYGFYEAKIKGVEIFPGLSPAFWLYSDDHPYDDRNDPTKQYVDYSEIDIVELQQADWRSPTDFDDQYDMDHNLHARVEENGQIVWKRPKPNPEAQLLHYRAPFDPRLDFHTYAVENRPDRITWYVDGVEVGSKPNKWWHRPMRVTFSQGLRRHLIKYNPDCQRADPNPDNIISEGFPEKARMKVNYVKTWKALPSVWVEDQDKYTGTEYPNSKPLDVSVNYHGGSDFYVESGNYNGVTVNLVEKNASGVVQVIRSSNDPSTTSDANKYAGKT…
GH	>Vas2_929_GH	MFSNIKTGEARLTSGFWANRVENYMEIIYNLEAALLNETNAARLLNFGIAAGEVEGKFHDNYWSDGDCYKFLEGCCNQYATTQDERILDVINKYIPWIEASLEEDGYIGTQTLLTDVERWVDIEVHELYNMGHLHTLGCVHFEATGDERLLNVAIKNADYLWDLFSPEPYELANFGFNPSQIMGLVDLYRTTGNDRYLELADIFVSMRGRKLEAASETHSGKDCSQNRTPLRDETQPVGHAVTGAYLYAGATDVYSHTEEPALLDAVSRIWKDLVKRRIYITGALGPQYVGISDRGDRVYEAFASEYNLPHRVAYNETCANIAGAMWAKRMLNVTGEAEFGDWFETIMFNSGISGSSLDMKRYFYANPGSHRRDHHIEPTFEQFSHVPNQRFFTFDCWC…
PL	>Vas2_986_PL	MKKSPLLLLASSMMLAGCMANPSLTEQVNQPTLIMVDQGVAIASMQEVQDLRDSIINAQDGDVISIKAGRYQDLGRVTLTANNVTIKAEEPGSVIFNGSTQFLIQGNDNLIESLVFTEGGATLSTESHDANIMGVFGIFGKNNTLNNSVIYKFNDYEYVPDAKGKYPNIRWVTVGGENNKITNNTFEGKYKRGAMIVVATSDKLEKTLIEGNVFKDLTALDMELIENSNPKMVRTNRNDRQAIRVGDSHNSLFDSQSIIRNNYFDNISGYVGKNGSGEIELISVKASGITFDGNTIKNSTSMISLRHGHNNVVTNNVILPDGTANSGGIRIYDENHIIENNYIEGTLGKGTYRGALVLNTGIIDVTNGEVLSKDSTDGKTLQKQWTPKDVVVKNNTLVN…
