# Supplementary material for: Genome-Wide Identification and Functional Characterization of β-Agarases in Vibrio astriarenae Strain HN897
Source: Front Microbiol. 2020 Jun 24;11:1404. doi: 10.3389/fmicb.2020.01404 (PMC7326809; doi:10.3389/fmicb.2020.01404)
Supplement: TABLE S6 — Related to Supplementary Figure S5. Sequences used for constructing phylogenetic tree of 16S rRNA gene, that were retrieved according to Al-Saari et al. (2015) and other Vibrios which have high sequence similarity (>98%) to HN897. [file Table_6.XLSX]

## Sheet: Sheet1
Related to Supplementary Figure.S5 Sequences used for constructing phylogenetic tree of 16S rRNA gene, that were retrieved according to Al-saari and colleagues (Al-saari et al., 2015) and other Vibrios which have high sequence similarity (>98%) to HN897.
GeneBank_ID	Strain information	DNA sequences for 16S rRNA
GT360_00165	V.astriarenae HN897	GGCTCAGATTGAACGCTGGCGGCAGGCCTAACACATGCAAGTCGAGCGGCAGCGACATGATAGAAGCTTCGGTGGAAATCATGGGCGGCGAGCGGCGGACGGGTGAGTAATGCCTGGGAATATGCCTTGATGTGGGGGATAACTATTGGAAACGATAGCTAATACCGCATAATGCCTTCGGGCCAAAGAGGGGGACCTTCGGGCCTCTCGCGTCAAGATTAGCCCAGGTGGGATTAGCTAGTTGGTGAGGTAAAGGCTCACCAAGGCGACGATCCCTAGCTGGTCTGAGAGGATGATCAGCCACACTGGAACTGAGACACGGTCCAGACTCCTACGGGAGGCAGCAGTGGGGAATATTGCACAATGGGCGCAAGCCTGATGCAGCCATGCCGCGTGTGT…
ECDH10B_RS00915	Escherichia coli K-12 substr. DH10B	GGCTCAGATTGAACGCTGGCGGCAGGCCTAACACATGCAAGTCGAACGGTAACAGGAAGAAGCTTGCTTCTTTGCTGACGAGTGGCGGACGGGTGAGTAATGTCTGGGAAACTGCCTGATGGAGGGGGATAACTACTGGAAACGGTAGCTAATACCGCATAACGTCGCAAGACCAAAGAGGGGGACCTTCGGGCCTCTTGCCATCGGATGTGCCCAGATGGGATTAGCTAGTAGGTGGGGTAACGGCTCACCTAGGCGACGATCCCTAGCTGGTCTGAGAGGATGACCAGCCACACTGGAACTGAGACACGGTCCAGACTCCTACGGGAGGCAGCAGTGGGGAATATTGCACAATGGGCGCAAGCCTGATGCAGCCATGCCGCGTGTATGAAGAAGGCC…
JN119276.1	Bacterium T122011 T12	AGCTACACATGCAGTCGAGCGGCAGCGACATGATAGAAGCTTCGGTGGAAATCATGGGCGGCGAGCGGCGGACGGGTGAGTAATGCCTGGGAATATGCCTTGATGTGGGGGATAACTATTGGAAACGATAGCTAATACCGCATAATGCCTTCGGGCCAAAGAGGGGGACCTTCGGGCCTCTCGCGTCAAGATTAGCCCAGGTGGGATTAGCTAGTTGGTGAGGTAAAGGCTCACCAAGGCGACGATCCCTAGCTGGTCTGAGAGGATGATCAGCCACACTGGAACTGAGACACGGTCCAGACTCCTACGGGAGGCAGCAGTGGGGAATATTGCACAATGGGCGCAAGCCTGATGCAGCCATGCCGCGTGTGTGAAGAAGGCCTTCGGGTTGTAAAGCAC…
GQ406799.1	V.sp. PaH3.36c3	CAAGTCGAGCGGCAGCGACATGATAGAAGCTTCGGTGGAAATCATGGGCGGCGAGCGGCGGACGGGTGAGTAATGCCTGGGAATATGCCTTGATGTGGGGGATAACTATTGGAAACGATAGCTAATACCGCATAATGCCTTCGGGCCAAAGAGGGGGACCTTCGGGCCTCTCGCGTCAAGATTAGCCCAGGTGGGATTAGCTAGTTGGTGAGGTAAAGGCTCACCAAGGCGACGATCCCTAGCTGGTCTGAGAGGATGATCAGCCACACTGGAACTGAGACACGGTCCAGACTCCTACGGGAGGCAGCAGTGGGGAATATTGCACAATGGGCGCAAGCCTGATGCAGCCATGCCGCGTGTGTGAAGAAGGCCTTCGGGTTGTAAAGCACTTTCAGCAGT…
MF594179.1	V.sp. 2216E-S-72	CGGCGAGCGGCGGACGGGTGAGTAATGCCTGGGAATATGCCTTGATGTGGGGGATAACTATTGGAAACGATAGCTAATACCGCATAATGCCTTCGGGCCAAAGAGGGGGACCTTCGGGCCTCTCGCGTCAAGATTAGCCCAGGTGGGATTAGCTAGTTGGTGAGGTAAAGGCTCACCAAGGCGACGATCCCTAGCTGGTCTGAGAGGATGATCAGCCACACTGGAACTGAGACACGGTCCAGACTCCTACGGGAGGCAGCAGTGGGGAATATTGCACAATGGGCGCAAGCCTGATGCAGCCATGCCGCGTGTGTGAAGAAGGCCTTCGGGTTGTAAAGCACTTTCAGCAGTGAGGAAGGCGGGTACGTTAATAGCGTATTCGTTTGACGTTAGCTGCAG…
GQ391970.1	V.sp. PaH3.36c2	AAATTATGGGCGGCGAGCGGCGGACGGGTGAGTAATGCCTGGGAATATGCCTTGATGTGGGGGATAACTATTGGAAACGATAGCTAATACCGCATAATGCCTTCGGGCCAAAGAGGGGGACCTTCGGGCCTCTCGCGTCAAGATTAGCCCAGGTGGGATTAGCTAGTTGGTGAGGTAAAGGCTCACCAAGGCGACGATCCCTAGCTGGTCTGAGAGGATGATCAGCCACACTGGAACTGAGACACGGTCCAGACTCCTACGGGAGGCAGCAGTGGGGAATATTGCACAATGGGCGCAAGCCTGATGCAGCCATGCCGCGTGTGTGAAGAAGGCCTTCGGGTTGTAAAGCACTTTCAGCAGTGAGGAAGGCGGGTACGTTAATAGCGTATTCGTTTGACG…
EF100710.1	V.sp. V134	CCTTCGGGTGCGTTTCTGGGCGGCGAGCGGCGGACGGGTGAGTAATGCCTGGGAATATGCCTTGATGTGGGGGATAACTATTGGAAACGATAGCTAATACCGCATAATGCCTTCGGGCCAAAGAGGGGGACCTTCGGGCCTCTCGCGTCAAGATTAGCCCAGGTGGGATTAGCTAGTTGGTGAGGTAAAGGCTCACCAAGGCGACGATCCCTAGCTGGTCTGAGAGGATGATCAGCCACACTGGAACTGAGACACGGTCCAGACTCCTACGGGAGGCAGCAGTGGGGAATATTGCACAATGGGCGCAAGCCTGATGCAGCCATGCCGCGTGTGTGAAGAAGGCCTTCGGGTTGTAAAGCACTTTCAGCAGTGAGGAAGGCGGGTACGTTAATAGCGTAT…
KJ718935.1	Bacterium C34	CGACATGATNGAACCTTCGGTGGATTTCATGGGGCGGCGAGCGGCGGACGGGTGAGTAATGCCTGGGAATATGCCTTGATGTGGGGGATAACTATTGGAAACGATAGCTAATACCGCATAATGCCTTCGGGCCAAAGAGGGGGACCTTCGGGCCTCTCGCGTCAAGATTAGCCCAGGTGGGATTAGCTAGTTGGTGAGGTAAAGGCTCACCAAGGCGACGATCCCTAGCTGGTCTGAGAGGATGATCAGCCACACTGGAACTGAGACACGGTCCAGACTCCTACGGGAGGCAGCAGTGGGGAATATTGCACAATGGGCGCAAGCCTGATGCAGCCATGCCGCGTGTGTGAAGAAGGCCTTCGGGTTGTAAAGCACTTTCAGCAGTGAGGAAGGCGGGTA…
KP713779.1	V.sp. C223	GCTCAGATTGAACGCTGGCGGCAGGCCTAACACATGCAAGTCGAGCGGCAGCGACATGATAGAAGCTTCGGTGGAAATCATGGGCGGCGAGCGGCGGACGGGTGAGTAATGCCTGGGAATATGCCTTGATGTGGGGGATAACTATTGGAAACGATAGCTAATACCGCATAATGCCTTCGGGCCAAAGAGGGGGACCTTCGGGCCTCTCGCGTCAAGATTAGCCCAGGTGGGATTAGCTAGTTGGTGAGGTAAAGGCTCACCAAGGCGACGATCCCTAGCTGGTCTGAGAGGATGATCAGCCACACTGGAACTGAGACACGGTCCAGACTCCTACGGGAGGCAGCAGTGGGGAATATTGCACAATGGGCGCAAGCCTGATGCAGCCATGCCGCGTGTGTG…
JN119274.1	Bacterium T92011 T9	GACTNATTNNTCCTTCGGTGGACTCATGGGCGGCGAGCGGCGGACGGGTGAGTAATGCCTGGGAATATGCCTTGATGTGGGGGATAACTATTGGAAACGATAGCTAATACCGCATAATGCCTTCGGGCCAAAGAGGGGGACCTTCGGGCCTCTCGCGTCAAGATTAGCCCAGGTGGGATTAGCTAGTTGGTGAGGTAAAGGCTCACCAAGGCGACGATCCCTAACTGGTCTGAGAGGATGATCAGCCACACTGGAACTGAGACACGGTCCAGACTCCTACGGGAGGCAGCAGTGGGGAATATTGCACAATGGGCGCAAGCCTGATGCAGCCATGCCGCGTGTGTGAAGAAGGCCTTCGGGTTGTAAAGCACTTTCAGTCGTGAGGAAGGCGGGTACGTT…
KP713778.1	V.astriarenae C20	GGCTCAGATTGAACGCTGGCGGCAGGCCTAACACATGCAAGTCGAGCGGCAGCGACATGWWSGATACGCTTCGGGGGCGATTCACTGGGCGGCGAGCGGCGGACGGGTGAGTAATGCCTGGGAATATGCCTTGATGTGGGGGATAACTATTGGAAACGATAGCTAATACCGCATAATGCCTTCGGGCCAAAGAGGGGGACCTTCGGGCCTCTCGCGTCAAGATTAGCCCAGGTGGGATTAGCTAGTTGGTGAGGTAAAGGCTCACCAAGGCGACGATCCCTAGCTGGTCTGAGAGGATGATCAGCCACACTGGAACTGAGACACGGTCCAGACTCCTACGGGAGGCAGCAGTGGGGAATATTGCACAATGGGCGCAAGCCTGATGCAGCCATGCCGCGT…
NR_146027.1	V.astriarenae C7	GGCTCAGATTGAACGCTGGCGGCAGGCCTAACACATGCAAGTCGAGCGGCAGCGACATGWWMGATNNCTTCGGKGGNNNTNATGGGCGGCGAGCGGCGGACGGGTGAGTAATGCCTGGGAATATGCCTTGATGTGGGGGATAACTATTGGAAACGATAGCTAATACCGCATAATGCCTTCGGGCCAAAGAGGGGGACCTTCGGGCCTCTCGCGTCAAGATTAGCCCAGGTGGGATTAGCTAGTTGGTGAGGTAAAGGCTCACCAAGGCGACGATCCCTAGCTGGTCTGAGAGGATGATCAGCCACACTGGAACTGAGACACGGTCCAGACTCCTACGGGAGGCAGCAGTGGGGAATATTGCACAATGGGCGCAAGCCTGATGCAGCCATGCCGCGTGTG…
JF965428.1	V.sp. S-1	GGGTGAGTTTGGGATCTGGCTCAGATTGAACGCTGGCGGCAGGCCTAACACATGCAAGTCGAGCGGCAGTGACATGATATATCCTTCGGTGGAAATTATGGGCGGCGAGCGGCGGACGGGTGAGTAATGCCTGGGAATATGCCTTGATGTGGGGGATAACTATTGGAAACGATAGCTAATACCGCATAATGCCTTCGGGCCAAAGAGGGGGACCTTCGGGCCTCTCGCGTCAAGATTAGCCCAGGTGGGATTAGCTAGTTGGTGAGGTAAAGGCTCACCAAGGCGACGATCCCTAGCTGGTCTGAGAGGATGATCAGCCACACTGGAACTGAGACACGGTCCAGACTCCTACGGGAGGCAGCAGTGGGGAATATTGCACAATGGGCGCAAGCCTGATGC…
MG694251.1	Vibrionaceae bacterium PS04	CGGTTTTTGTTTAGAAGTTTTGGATCAGGCTCAGATTGAASGCTTGGCGGCAGGCCTAACACATGCAAGTCGAGCGGCAGCGACATGSATCAGATAMGCTTCGGTGGAAATTCTASTGGGCGGCGAGGCGGCGGACGGGTGAGTAATGCCTGGGAATATGCCTTGATGTGGGGGATAACTATTGGAAACGATAGCTAATACCGCATAATGCCTTCGGGCCAAAGAGGGGGACCTTCGGGCCTCTCGCGTCAAGATTAGCCCAGGTGGGATTAGCTAGTTGGTGAGGTAAAGGCTCACCAAGGCGACGATCCCTAGCTGGTCTGAGAGGATGATCAGCCACACTGGAACTGAGACACGGTCCAGACTCCTACGGGAGGCAGCAGTGGGGAATATTGCACA…
X16895.1	V.anguillarum type ATCC 19264T	TTAATTGAAGAGTTTGATCATGGCTCAGATTGAACGCTGGCGGCAGGCCTAACACATGCAAGTCGAGCGGCAGCACAGAGGAACTTGTTCCTTGGGTGGCGAGCGGCGGACGGGTGAGTAATGCCTAGGAAATTGCCCTGATGTGGGGGATAACCATTGGAAACGATGGCTAATACCGCATGATGCCTACGGGCCAAAGAGGGGGACCTTCGGGCCTCTCGCGTCAGGATATGCCTAGGTGGGATTAGCTAGTTGGTGAGGTAATGGCTCACCAAGGCGACGATCCCTAGCTNGTCTGAGAGGATGATCAGCCACACTGGAACTGAGACACGGTCCAGACTCCTACGGGAGGCAGCAGTGGGGAATATTGCACAATGGGCGCAAGCCTNATGCAGCCAT…
X56575.1	V.campbellii	NAAATTGAAGAGTTTGATCATGGCGCAGATTGAACGCTGGCGGCAGGCCTAACACATGCAAGTCGAGCGGAAACGAGTTAACTGGAACTTGGGAACGATAACGGCGTCGAGCGGCGGACGGGTGAGTAATGCCTAGGAAATTGCCCTGATGTGGGGGATAACCACTTGGAAACGATGGCTAATACCGCATAATGCTACGGGCCAAAGAGGGGGACCTTCGGGCCTCTCGCGTCAGGATATGCCTAGGTGGGATTAGCTAGTTGGTGAGGTAAGGGCTCACCAAGGCGACGATCCCTAGCTGGTCTGAGAGGATGATCAGCCACACTGGAACTGAGACACGGTCCAGACTCCTAGAGGAGGCAGCAGTGGGGAATATTGCACAATGGGCGCAAGCCTGAT…
X74685.1	Photobacterium angustum ATCC 25915T	GAAGAGTTTGATCATGGCTCAGATTGAACGCTGGCGGCAGGCCTAACACATGCAAGTCGAGCGGTAGCAGATTGATAGCTTGCTNNNNTTGCTGACGAGCGGCGGACGGGTGAGTAATGCCTGGGAATATGCCCTGATGTGGGGGATAACTATTGGAAACGATAGCTAATACCGCATAATCTCTTCGGAGCAAAGAGGGGGACCTTCGGGCCTCTCGCGTCAGGATTAGCCCAGGTGGGATTAGCTTGTTGGTGAGGTAATGGCTCACCAAGGCAACGATCCCTAGCTGGTCTGAGAGGATGATCAGCCACACTGGAACTGAGACACGGTCCAGACTCCTACGGGAGGCAGCAGTGGGGAATATTGCACAATGGGGGAAACCCTGATGCAGCCATGCCG…
X74686.1	Photobacterium leiognathi ATCC 25521T	ATTGAAGAGTTTGATCATGGCTCAGATTGAACGCTGGCGGCAGGCCTAACACATGCAAGTCGAGCGGCAGCGACTTAACTGAACCTTCGGGGAACGTTAAGGGCGGCGAGCGGCGGACGGGTGAGTAATGCCTGGGAATATGCCCTGATGTGGGGGATAACTATTGGAAACGATAGCTAATACCGCATAATCTCTTCGGAGCAAAGAGGGGGACCTTCGGGCCTCTCGCGTCAGGATTAGCCCAGGTGGGATTAGCTTGTTGGTGAGGTAATGGCTCACCAAGGCAACGATCCCTAGCTGGTCTGAGAGGATGATCAGCCACACTGGAACTGAGACACGGTCCAGACTCCTACGGGAGGCAGCAGTGGGGAATATTGCACAATGGGGGAAACCCTGATG…
X74687.1	Photobacterium phosphoreum ATCC 11040T	GAGTTTGATCCTGGCTCAGATTGAACGCTGGCGGCAGGCCTAACACATGCAAGTCGAGCGGTAACAGATNGATAGCTTGCTATCATTGCTGACGAGCGGCGGACGGGTGAGTAATGCCTGGGAATATACCCTGATGTGGGGGATAACTATTGGAAACGATAGCTAATACCGCATAATCTCTTCGGAGCAAAGAGGGGGACCTTCGGGCCTCTCGCGTCAGGATTAGCCCAGGTGGGATTAGCTAGTTGGTGGGGTAATGGCTCACCAAGGCGACGATCCCTAGCTGGTCTGAGAGGATGATCAGCCACACTGGAACTGAGACACGGTCCAGACTCCTACGGGAGGCAGCAGTGGGGAATATTGCACAATGGGGGAAACCCTGATGCAGCCATGCCGCGT…
X74689.1	V.aestuarianus ATCC 35048T	TTGAAGAGTTTGATCATGGCTCAGATTGAACGCTGGCGGCAGGCCTAACACATGCAAGTCGAGCGGTAACATTTCAAAAGCTTGCTTTTGAAGATGACGAGCGGCGGACGGGTGAGTAATGCCTAGGAAATTGCCCTGATGTGGGGGATAACCATTGGAAACGATGGCTAATACCGCATGATGCCTACGGGCCAAAGAGGGGGACCTTCGGGCCTCTCGCGTCAGGATATGCCTAGGTGGGATTAGCTAGTTGGTGAGGTAATGGCTCACCAAGGCGACGATCCCTAGCTGGTCTGAGAGGATGATCAGCCACACTGGAACTGAGACACGGTCCAGACTCCTACGGGAGGCAGCAGTGGGGAATATTGCACAATGGGCGCAAGCCTGATGCAGCCATGC…
X74690.1	V.alginolyticus ATCC 17749T	ATTGAAGAGTTTGATCATGGCTCAGATTGAACGCTGGCGGCAGGCCTAACACATGCAAGTCGAGCGGAAACGAGTTATCTGAACCTTCGGGGAACGATAACGGCGTCGAGCGGCGGACGGGTGAGTAATGCCTAGGAAATTGCCCTGATGTGGGGGATAACCATTGGAAACGATGGCTAATACCGCATGATGCCTACGGGCCAAAGAGGGGGACCTTCGGGCCTCTCGCGTCAGGATATGCCTAGGTGGGATTAGCTAGTTGGTGAGGTAAGGGCTCACCAAGGCGACGATCCCTAGCTGGTCTGAGAGGATGATCAGCCACACTGGAACTGAGACACGGTCCAGACTCCTACGGGAGGCAGCAGTGGGGAATATTGCACAATGGGCGCAAGCCTGATG…
X74693.1	V.carchiariae ATCC 35084T	GAGTTTGATCATGGCTCAGATTGAACGCTGGCGGCAGGCCTAACACATGCAAGTCGAGCGGAAACGAGTTATCTGAACCTTCGGGGAACGATAACGGCGTCGAGCGGCGGACGGGTGAGTAATGCCTAGGAAATTGCCCTGATGTGGGGGATAACCATTGGAAACGATGGCTAATACCGCATAATACCTACGGGTCAAAGAGGGGGACCTTCGGGCCTCTCGCGTCAGGATATGCCTAGGTGGGATTAGCTAGTTGGTGAGGTAATGGCTCACCAAGGCGACGATCCCTAGCTGGTCTGAGAGGATGATCAGCCACACTGGAACTGAGACACGGTCCAGACTCCTACGGGAGGCAGCAGTGGGGAATATTGCACAATGGGCGCAAGCCTGATGCAGCCA…
X74695.1	V.cholerae ATCC 14035T	ATTGAAGAGTTTGATCCTGGCTCAGATTGAACGCTGGCGGCAGGCCTAACACATGCAAGTCGAGCGGCAGCACAGAGGAACTTGTTCCTTGGGTGGCGAGCGGCGGACGGGTGAGTAATGCCTGGGAAATTGCCCGGTAGAGGGGGATAACCATTGGAAACGATGGCTAATACCGCATAACCTCGCAAGAGCAAAGCAGGGGACCTTCGGGCCTTGCGCTACCGGATATGCCCAGGTGGGATTAGCTAGTTGGTGAGGTAAGGGCTCACCAAGGCGACGATCCCTAGCTGGTCTGAGAGGATGATCAGCCACACTGGAACTGAGACACGGTCCAGACTCCTACGGGAGGCAGCAGTGGGGAATATTGCACAATGGGCGCAAGCCTGATGCAGCCATGCC…
X74698.1	V.cincinnatiensis ATCC 35912T	GAGTTTGATCATGGCTCAGATTGAACGCTGGCGGCAGGCCTAACACATGCAAGTCGAGCGGTAACAGAGAGAAGCTTGCTTCTCTGCTGACGAGCGGCGGACGGGTGAGTAATGCCTGGGAAATTGCCCTGATGTGGGGGATAACCATTGGAAACGATGGCTAATACCGCATGATAGCTTCGGCTCAAAGAGGGGGACCTNCGGGCCTCTCGCGTCAGGATATGCCCAGGTGGGATTAGCTAGTTGGTGGGGTAAAGGCTCACCAAGGCGACGATCCCTAGCTGGTCTGAGAGGATGATCAGCCACACTGGGACTGAGACACGGCCCAGACTCCTACGGGAGGCAGCAGTGGGGAATATTGCACAATGGGCGCAAGCCTGATGCAGCCATGCCGCGTGT…
X74700.1	V.damsela ATCC 33539T	ATTNAAGAGTTTGATCATGGCTCAGATTGAACGCTGGCGGCAGGCCTAACACATGCAAGTCGAGCGGCAGCGACTTAACTGAACCTTCGGGGAACGTTAAGGGCGGCGAGCGGCGGACGGGTGAGTAATGCCTGGGAATATGCCCTGATGTGGGGGATAACTATTGGAAACGATAGCTAATACCGCATAATCTCTTCGGAGCAAAGAGGGGGACCTTCGGGCCTCTCGCGTCAGGATTAGCCCAGGTGGGATTAGCTTGTTGGTGAGGTAATGGCTCACCAAGGCGACGATCCCTAGCTGGTCTGAGAGGATGATCAGCCACACTGGAACTGAGACACGGTCCAGACTCCTACGGGAGGCAGCAGTGGGGAATATTGCACAATGGGGGAAACCCTGATG…
X74701.1	V.diazotrophicus ATCC 33466T	GAGTTTGATCATGGCTCAGATTGAACGCTGGCGGCAGGCCTAACACATGCAAGTCGAGCGGCAGCACAGAGAAACTTGTTTCTCGGGTGGCGAGCGGCGGACGGGTGAGTAATGCCTGGGAAATTGCCCTGATGTGGGGGATAACCATTGGAAACGATGGCTAATACCGCATAATAGCTTCGGCTCAAAGAGGGGGACCTTCGGGCCTCTCGCGTCAGGATATGCCCAGGTGGGATTAGCTAGTTGGTGAGGTAATGGCTCACCAAGGCGACGATCCCTAGCTGGTCTGAGAGGATGATCAGCCACACTGGAACTGAGACACGGTCCAGACTCCTACGGGAGGCAGCAGTGGGGAATATTGCACAATGGGCGCAAGCCTGATGCAGCCATGCCGCGTGT…
X74705.1	V.gazogenes ATCC 29988T	ATTGAAGAGTTTGATCATGGCTCAGATTGAACGCTGGCGGCAGGCCTAACACATGCAAGTCGAGCGGTAACAGAAAGAAGCTTGCTTCTTTGCTGACGAGCGGCGGACGGGTGAGTAAAGCCTGGGAAATTGCCCTGATGTGGGGGATAACCATTGGAAACGATGGCTAATACCGCATAACGTCTACGGACCAAAGAGGGGGACCTTCGGGCCTCTCGCGTCGGGATATGCCCAGGTGGGATTAGCTAGTTGGTGAGGTAANGGCTCACCAAGGCGACGATCTCTAGCTGGTCTGAGAGGATGATCAGCCACACTGGAACTGAGACACGGTCCAGACTCCTACGGGAGGCAGCAGTGGGGAATATTGCACAATGGGCGCAAGCCTGATGCAGCCATGCC…
X74707.1	V.hollisaeATCC 33564T	GAGTTTGATCATGGCTCAGATTGAACGCTGGCGGCAGGCCTAACACATGCAAGTCGAGCGGCAGCGACATGAACAATCCTTCGGGTGCGTTCATGGGCGGCGAGCGGCGGACGGGTGAGTAAAGGCTGGGAACCTGCCCTGACGAGGGGGATAACCACTGGAAACGGTGGCTAATACCGCATAATGTCTTCGGACCAAAGAGGGGGACTTTCGGGCCTCTCGCGTCAGGATGGGCCCAGTTGGGATTAGCTGGTTGGTGNGGTAAAGGCTCACCAAGGCGACGATCCCTAGCTGGTTTGAGAGGATGATCAGCCACACTGGAACTGAGACACGGTCCAGACTCCTACGGGAGGCAGCAGTGGGGAATATTGCACAATGGGCGCAAGCCTGATGCAGCCA…
X74710.1	V.mediterranei CIP 103203T	ATTGAAGAGTTTGATCATGGCTCAGATTGAACGCTGGCGGCAGGCCTAACACATGCAAGTCGAGCGGAAACGAGTTAACTGACCCTTCGGGTAACGTTAACGGCGTCGAGCGGCGGACGGGTGAGTAATGCCTGGGAAATTGCCCTGATGTGGGGGATAACCATTGGAAACGATGGCTAATACCGCATAATGCCTTCGGGCCAAAGAGGGGGACCTTCGGGCCTCTCGCGTCAGGATATGCCCAGGTGGGATTAGCTAGTTGGTGAGGTAATGGCTCACCAAGGCGACGATCCCTAGCTGGTCTGAGAGGATGATCAGCCACACTGGAACTGAGACACGGTCCAGACTCCTACGGGAGGCAGCAGTGGGGAATATTGCACAATGGGCGCGAGCCTGATG…
X74713.1	V.mimicus ATCC 33653T	ATTGAAGAGTTTGATCCTGGCTCAGATTGAACGCTGGCGGCAGGCCTAACACATGCAAGTCGAGCGGCAGCACAGAGGAACTTGTTCCTTGGGTGGCGAGCGGCGGACGGGTGAGTAATGCCTGGGAAATTGCCCGGTAGAGGGGGATAACCATTGGAAACGATGGCTAATACCGCATAACCTCGCAAGAGCAAAGCAGGGGACCTTCGGGCCTTGCGCTACCGGATATGCCCAGGTGGGATTAGCTAGTTGGTGAGGTAAGGGCTCACCAAGGCGACGATCCCTAGCTGGTCTGAGAGGATGATCAGCCACACTGGAACTGAGACACGGTCCAGACTCCTACGGGAGGCAGCAGTGGGGAATATTGCACAATGGGCGCAAGCCTGATGCAGCCATGCC…
X74711.1	V.metschnikovii CIP 69.14T	ATTGAAGAGTTTGATCATGGCTCAGATTGAACGCTGGCGGCAGGCCTAACACATGCAAGTCGAGCGGTAACAGGAAGGAAGCTTGCTTTCTTTGCTGACGAGCGGCGGACGGGTGAGTAATGCCTGGGAAATTGCCCTGATGTGGGGGATAACCATTGGAAACGATGGCTAATACCGCATGATGCCCTTGTTTATAATGAACAGGGACCAAAGAGGGGGACCTTCGGGCCTCTCGCGTCAGGATATGCCCAGGTGGGATTAGCTAGTTGGTGAGGTAATGGCTCACCAAGGCGACGATCCCTAGCTGGTCTGAGAGGATGATCAGCCACACTGGAACTGAGACACGGTCCAGACTCCTACGGGAGGCAGCAGTGGGGAATATTGCACAATGGGCGCAAG…
X74714.1	V.natriegens ATCC 14048T	GAGTTTGATCATGGCTCAGATTGAACGCTGGCGGCAGGCCTAACACATGCAAGTCGAGCGGAAACGAGTTAACTGAACCTTCGGGGGACGTTAACGGCGTCGAGCGGCGGACGGGTGAGTAATGCCTAGGAAATTGCCCTGATGTGGGGGATAACCATTGGAAACGATGGCTAATACCGCATGATGCCTACGGGCCAAAGAGGGGGACCTTCGGGCCTCTCGCGTCAGGATATGCCTAGGTGGGATTAGCTAGTTGGTGAGGTAAGGGCTCACCAAGGCGACGATCCCTAGCTGGTCTGAGAGGATGATCAGCCACACTGGAACTGAGACACGGTCCAGACTCCTACGGGAGGCAGCAGTGGGGAATATTGCACAATGGGCGCAAGCCTGATGCAGCCA…
X74715.1	V.navarrensis CIP 103381T	ANTGAAGAGTTTGATCATGGCTCAGATTGAACGCTGGCGGCAGGCCTAACACATGCAAGTCGAGCGGCAGCACAGAGAAACTTGTTTCTCGGGTGGCGAGCGGCGGACGGGTGAGTAATGCCTGGGAAATTGCCCTGATGTGGGGGATAACCATTGGAAACGATGGCTAATACCGCATGATGCCTACGGGCCAAAGAGGGGGACCTTCGGGCCTCTCGCGTCAGGATATGCCCAGGTGGGATTAGCTAGTTGGTGAGGTAAGGGCTCACCAAGGCGACGATCCCTAGCTGGTCTGAGAGGATGATCAGCCACACTGGAACTGAGACACGGTCCAGACTCCTACGGGAGGCAGCAGTGGGGAATATTGCACAATGGGCGCAAGCCTGATGCAGCCATGCC…
X74716.1	V.nereis ATCC 25917T	ATTGAAGAGTTTGATCATGGCTCAGATTGAACGCTGGCGGCAGGCCTAACACATGCAAGTCGAGCGGAAACGAGTTATCTGAACCTTCGGGGAACGATAACGGCGTCGAGCGGCGGACGGGTGAGTAATGCCTGGGAAATTGCCCTGATGTGGGGGATAACCATTGGAAACGATGGCTAATACCGCATAATAGCTTCGGCTCAAAGAGGGGGACCTTCGGGCCTCTCGCGTCAGGATATGCCCAGGTGGGATTAGCTAGTTGGTGAGGTAAAGGCTCACCAAGGCAACGATCCCTAGCTGGTCTGAGAGGATGATCAGCCACACTGGAACTGAGACACGGTCCAGACTCCTACGGGAGGCAGCAGTGGGGAATATTGCACAATGGGCGCAAGCCTGATG…
X74717.1	V.nigripulchritudo ATCC 27043T	TTGAAGAGTTTGATCATGGCTCAGATTGAACGCTGGCGGCAGGCCTAACACATGCAAGTCGAGCGGAAACGAGTTNTCTGAACCTTCGGGGAACGACAACGGCGTCGAGCGGCGGACGGGTGAGTAATGCCTGGGAAATTGCCCTGATGTGGGGGATAACCATTGGAAACGATGGCTAATACCGCATAATAGCTTCGGCTCAAAGAGGGGGACCTTCGGGCCTCTCGCGTCAGGATATGCCCAGGTGGGATTAGCTAGTTGGTGAGGTAAAGGCTCACCAAGGCGACGATCCCTAGCTGGTCTGAGAGGATGATCAGCCACACTGGAACTGAGACACGGTCCAGACTCCTACGGGAGGCAGCAGTGGGGAATATTGCACAATGGGCGCAAGCCTGATGC…
X74720.1	V.parahaemolyticus ATCC 17802T	ATTGAAGAGTTTGATCATGGCTCAGATTGAACGCTGGCGGCAGGCCTAACACATGCAAGTCGAGCGGAAACGAGTTATCTGAACCTTCGGGGAACGATAACGGCGTCGAGCGGCGGACGGGTGAGTAATGCCTAGGAAATTGCCCTGATGTGGGGGATAACCATTGGAAACGATGGCTAATACCGCATGATGCCTACGGGCCAAAGAGGGGGACCTTCGGGCCTCTCGCGTCAGGATATGCCTAGGTGGGATTAGCTAGTTGGTGAGGTAAGGGCTCACCAAGGCGACGATCCCTAGCTGGTCTGAGAGGATGATCAGCCACACTGGAACTGAGACACGGTCCAGACTCCTACGGGAGGCAGCAGTGGGGAATATTGCACAATGGGCGCAAGCCTGATG…
X74723.1	V.proteolyticus ATCC 15338T	GAGTTTGATCATGGCTCAGATTGAACGCTGGCGGCAGGCCTAACACATGCAAGTCGAGCGGAAACGAGTTATCTGAACCTTCGGGGAACGATATCGGCGTCGAGCGGCGGACGGGTGAGTAATGCCTGGGAAATTGCCCTGATGTGGGGGATAACCATTGGAAACGATGGCTAATACCGCATAATAGCTTCGGCTCAAAGAGGGGGACCTTCGGGCCTCTCGCGTCAGGATATGCCCAGGTGGGATTAGCTAGTTGGTGAGGTAAGGGCTCACCAAGGCGACGATCCCTAGCTGGTCTGAGAGGATGATCAGCCACACTGGAACTGAGACACGGTCCAGACTCCTACGGGAGGCAGCAGTGGGGAATATTGCACAATGGGCGCAAGCCTGATGCAGCCA…
X74724.1	V.splendidus ATCC 33125T	ATTGAAGAGTTTGATCATGGCTCAGATTGAACGCTGGCGGCAGGCCTAACACATGCAAGTCGAGCGGAAACGACACTAACAATCCTTCGGGTGNNTTAATGGGCGTCGAGCGGCGGACGGGTGAGTAATGCCTAGGAAATTGCCTTGATGTGGGGGATAACCATTGGAAACGATGGCTAATACCGCATAATGCCTACGGGCCAAAGAGGGGGATCTTCGGGCCTCTCGCGTCAAGATATGCCTAGGTGGGATTAGCTAGTTGGTGAGGTAATGGCTCACCAAGGCGACGATCCCTAGCTGGTCTGAGAGGATGATCAGCCACACTGGAACTGAGACACGGTCCAGACTCCTACGGGAGGCAGCAGTGGGGAATATTGCACAATGGGCGAAAGCCTGATG…
X74725.1	V.tubiashi ATCC 19109T	ATTGAAGAGTTTGATCATGGCTCAGATTGAACGCTGGCGGCAGGCCTAACACATGCAAGTCGAGCGGAAACGAGTTAACTGAACCTTCGGGGAACGTTAACGGCGTCGAGCGGCGGACGGGTGAGTAATGCCTGGGAAATTGCCCTGATGTGGGGGATAACCATTGGAAACGATGGCTAATACCGCATAATAGCTTCGGCTCAAAGAGGGGGACCTTCGGGCCTCTCGCGTCAGGATATGCCCAGGTGGGATTAGCTAGTTGGTGAGGTAAGGGCTCACCAAGGCGACGATCCCTAGCTGGTCTGAGAGGATGATCAGCCACACTGGAACTGAGACACGGTCCAGACTCCTACGGGAGGCAGCAGTGGGGAATATTGCACAATGGGCGCAAGCCTGATG…
X74719.1	V.orientalis ATCC 33934T	GAGTTTGATCATGGCTCAGATTGAACGCTGGCGGCAGGCCTAACACATGCAAGTCGAGCGGAAACGACTTAACTGAACCTTCGGGGAACGTTAAGGGCGTCGAGCGGCGGACGGGTGAGTAATGCCTGGGAAATTGCCCTGATGTGGGGGATAACCATTGGAAACGATGGCTAATACCGCATAATGCCTTCGGGCCAAAGAGGGGGACCTTCGGGCCTCTCGCGTCAGGATATGCCCAGGTGGGATTAGCTAGTTGGTGAGGTAAGGGCTCACCAAGGCGACGATCCCTAGCTGGTCTGAGAGGATGATCAGCCACACTGGAACTGAGACACGGTCCAGACTCCTACGGGAGGCAGCAGTGGGGAATATTGCACAATGGGCGCAAGCCTGATGCAGCCA…
X76335.1	V.fluvialis NCTC 11327 T	AGAGTTTGATNNTGGCTCAGATTGAACGCTGGCGGCAGGCCTAACACATGCAAGTCGAGCGGCAGCGACAGAGAAACTTGTTTCTCGGGCGGCGAGCGGCGGACGGGTGAGTAATGCCTGGGAAATTGCCCTGATGTGGGGGATAACCATTGGAAACGATGGCTAATACCGCATGATAGCTTCGGCTCAAAGAGGGGGACCTTCGGGCCTCTCGCGTCAGGATATGCCCAGGTGGGATTAGCTAGTTGGTGAGGTAAGGGCTCACCAAGGCGACGATCCCTAGCTGGTCTGAGAGGATGATCAGCCACACTGGAACTGAGACACGGTCCAGACTCCTACGGGAGGCAGCAGTGGGGAATATTGCACAATGGGCGCAAGCCTGATGCAGCCATGCCGCGT…
X76336.1	V.furnissii ATCC 35016 T	AGAGTTTGATNNTGGCTCAGATTGAACGCTGGCGGCAGGCCTAACACATGCAAGTCGAGCGGCAGCGACAACATTGAACCTTCGGGGGATTTGTTGGGCGGCGAGCGGCGGACGGGTGAGTAATGCCTGGGAAATTGCCCTGATGTGGGGGATAACCATTGGAAACGATGGCTAATACCGCATGATAGCTTCGGCTCAAAGAGGGGGACCTTCGGGCCTCTCGCGTCAGGATATGCCCAGGTGGGATTAGCTAGTTGGTGAGGTAAGGGCTCACCAAGGCGACGATCCCTAGCTGGTCTGAGAGGATGATCAGCCACACTGGAACTGAGACACGGTCCAGACTCCTACGGGAGGCAGCAGTGGGGAATATTGCACAATGGGCGCAAGCCTGATGCAGCC…
X76333.1	V.vulnificus ATCC 27562 T	AGAGTTTGATNNTGGCTCAGATTGAACGCTGGCGGCAGGCCTAACACATGCAAGTCGAGCGGCAGCACAGAGAAACTTGTTTCTCGGGTGGCGAGCGGCGGACGGGTGAGTAATGCCTGGGAAATTGCCCTGATGTGGGGGATAACCATTGGAAACGATGGCTAATACCGCATGATAGCTTCGGCTCAAAGAGGGGGACCTTCGGGCCTCTCGCGTCAGGATATGCCCAGGTGGGATTAGCTAGTTGGTGAGGTAAGGGCTCACCAAGGCGACGATCCCTAGCTGGTCTGAGAGGATGATCAGCCACACTGGAACTGAGACACGGTCCAGACTCCTACGGGAGGCAGCAGTGGGGAATATTGCACAATGGGCGCAAGCCTGATGCAGCCATGCCGCGTG…
X74699.1	V.costicola ATCC 35508T	GAGTTTGATCCTGGCTCAGATTGAACGCTGGCGGCAGGCCTAACACATGCAAGTCGAGCGGAAACGGCAGTATTGAAGCTTCGGTGGATTTACTGGACGTCGAGCGGCGGACGGGTGAGTAACGGCTGGGAACCTGCCCTGACGAGGGGGATAACCGTTGGAAACGACGGCTAATACCGCATAATGTCTTAGATTCATTAGAGCTGGGACCAAAGGTGGCCTCTACATGTAAGCTATCGCGTTGGGATGGGCCCAGTTAGGATTAGCTAGTTGGTAAGGTAATGGCTTACCAAGGCAACGATCCTTAGCTGGTTTGAGAGGATGATCAGCCACACTGGGACTGAGACACGGCCCAGACTCCTACGGGAGGCAGCAGTGGGGAATATTGCACAATGGGGG…
X74718.1	V.ordalii ATCC 33509T	TTGAAGAGTTTGATCATGGCTCAGATTGAACGCTGGCGGCAGGCCTAACACATGCAAGTCGAGCGGCAGCACAGAGGAACTTGTTCCTTGGGTGGCGAGCGGCGGACGGGTGAGTAATGCCTAGGAAATTGCCCTGATGTGGGGGATAACCATTGGAAACGATGGCTAATACCGCATGATGCCTACGGGCCAAAGAGGGGGACCTTCGGGCCTCTCGCGTCAGGATATGCCTAGGTGGGATTAGCTAGTTGGTGAGGTAATGGCTCACCAAGGCGACGATCCCTAGCTGGTCTGAGAGGATGATCAGCCACACTGGAACTGAGACACGGTCCAGACTCCTACGGGAGGCAGCAGTGGGGAATATTGCACAATGGGCGCAAGCCTGATGCAGCCATGCCG…
X70640.1	V.fischeri gamma subclass NCMB 1281	AATTGAAGAGTTTGATCATGGCTCAGATTGAACGCTGGCGGCAGGCCTAACACATGCAAGTCGAGCGGAAACGACTTAACTGAACCTTCGGGGAACGTTAAGGGCGTCGAGCGGCGGACGGGTGAGTAATGCCTGGGAATATGCCTTAGTGTGGGGGATAACTATTGGAAACGATAGCTAATACCGCATAATGTCTTCGGACCAAAGAGGGGGACCTTCGGGCCTCTCGCGCTAAGATTAGCCCAGGTGAGATTAGCTAGTTGGTGAGGTAAGAGCTCACCAAGGCGACGATCTCTAGCTNGTCTGAGAGGATGATCAGCCACACTGGAACTGAGACACGGTCCAGACTCCTACGGGAGGCAGCAGTGGGGAATATTGCACAATGGGCGAAAGCCTNAT…
X70643.1	V.salmonicida gamma subclass NCMB 2262	TTAATTGAAGAGTTTGATCATGGCTCAGATTGAACGCTGGCGGCAGGCCTAACACATGCAAGTCGAGCGGTAACAGGAATTAGCTTGCTAATTCGCTGACGAGCGGCGGACGGGTGAGTAATGCCTGGGAATATGCCTTGATGTGGGGGATAACTATTGGAAACGATAGCTAATACCGCATAATGTCTTCGGACCAAAGAGGGGGATCTTCGGACCTCTCGCGTCAAGATTAGCCCAGGTGAGATTAGCTAGTTGGTGGGGTAACAGCTCACCAAGGCGACGATCCCTAGCTNGTCTGAGAGGATGATCAGCCACACTGGAACTGAGACACGGTCCAGACTCCTACGGGAGGCAGCAGTGGGGAATATTGCACAATGGGCGAAAGCCTNATGCAGCCAT…
U46579.1	V.scophthalmi	CTGGCGGCAGGCCTAACACATGCAAGTCGAGCGGTAACATTTCAAAAGCTTGCTTTTGATGATGACGAGCGGCGGACGGGTGAGTAATGCCTGGGAATATGCCTTGATGTGGGGGATAACCATTGGAAACGATGGCTAATACCGCATAATGCCTACGGGCCAAAGAGGGGGATCTTCGGGCCTCTCGCGTCAAGATTAGCCCAGGTGGGATTAGCTAGTTGGTGAGGTAATGGCTCACCAAGGCGACGATCCCTAGCTGGTCTGAGAGGATGATCAGCCACACTGGAACTGAGACACGGTCCAGACTCCTACGGGAGGCAGCAGTGGGGAATATTGCACAATGGGCGCAAGCCTGATGCAGCCATGCCGCGTGTGTGAAGAAGGCCTTCGGGTTGTAAA…
X99761.1	V.mytili	TTGAACGCTGGCGGCAGGCCTAACACATGCAAGTCGAGCGGAAACGAGTTAACTGAACCTTCGGGGAACGTTAACGGCGTCGAGCGGCGGACGGGTGAGTAATGCCTAGGAAATTGCCCTGATGTGGGGGATAACCATTGGAAACGATGGCTAATACCGCATGATGCCTTCGGGCCAAAGAGGGGGACCTTCGGGCCTCTCGCGTCAGGATATGCCTAGGTGGGATTAGCTAGTTGGTGAGGTAAGGGCTCACCAAGGCGACGATCCCTAGCTGGTCTGAGAGGATGATCAGCCACACTGGAACTGAGACACGGTCCAGACTCCTACGGGAGGCAGCAGTGGGGAATATTGCACAATGGGCGCAAGCCTGATGCAGCCATGCCGCGTGTATGAAGAAGG…
Y08430.1	V.tapetis	CTCAGATTGAACGCTGGCGGCAGGCCTAACACATGCAAGTCGAGCGGAAACGAGAAGTAGCTTGCTACTTCGGCGTCGAGCGGCGGACGGGTGAGTAATGCCTAGGAAATTGCCCTGATGTGGGGGATAACCATTGGAAACGATGGCTAATACCGCATAATGCCTTCGGGCCAAAGAGGGGGACCTTCGGGCCTCTCGCGTCAGGATATGCCTAGGTGGGATTAGCTAGTTGGTGAGGTAATGGCTCACCAAGGCGACGATCCCTAGCTGGTCTGAGAGGATGATCAGCCACACTGGAACTGAGACACGGTCCAGACTCCTACGGGAGGCAGCAGTGGGGAATATTGCACAATGGGCGCAAGCCTGATGCAGCCATGCCGCGTGTATGAAGAAGGCCTT…
D21226.1	Photobacterium profundum DSJ4	AGAGTTTGATCCTGGCTCAGATTGAACGCTGGCGGCAGGCCTAACACATGCAAGTCGAGCGGTAACAGGAAGAAAGCTTGCTTTCTTTGCTGACGAGCGGCGGACGGGTGAGTAATGCCTGGGAATATGCCTTAGTGTGGGGGATAACTATTGGAAACGATAGCTAATACCGCATAACGTCCTTGTTCATTACGAGCGGGACCAAAGAGGGGGACCTTCGGGCCTCTCGCGCTAAGATTAGCCCAGGTGGGATTAGCTAGTTGGTGAGGTAAAGGCTCACCAAGGCAACGATCCCTAGCTGGTCTGAGAGGATGATCAGCCACACTGGAACTGAGACACGTCCAGACTCCTACGGGAGGCAGCAGTGGGGAATATTGCACAATGGGGGAAACCCTGATG…
Y13830.1	V.pectenicida	AGTTTGATCATGGCTCAGATTGAACGCTGGCGGCAGGCCTAACACATGCAAGTCGAGCGGAAACGAGAAGTAGCTTGCTACTTCGGCGTCGAGCGGCGGACGGGTGAGTAATGCCTGGGAAATTGCCTTGATGTGGGGGATAACCATTGGAAACGATGGCTAATACCGCATAATGCTTTTGTTTGTAATGAACGGNAGCCAAAGAGGGGGACCTTCGGGCCTCTCGCGTCAAGATATGCCCAGGTGGGATTAGCTAGTTGGTGAGGTAATGGCTCACCAAGGCGACGATCCCTAGCTGGTCTGAGAGGATGATCAGCCACACTGGAACTGAGACACGGTCCAGACTCCTACGGGAGGCAGCAGTGGGGAATATTGCACAATGGGCGCAAGCCTGATGCA…
AB016982.1	Photobacterium indicum	TTTGCTGACGAGCGGCGGACGGGTGAGTAATGCCTGGGAATATGCCTTAGTGTGGGGGATAACTATTGGAAACGATAGCTAATACCGCATAACGTCTTCGGACCAAAGAGGGGGACCTTCGGGCCTCTCGCGCTAAGATTAGCCCAGGTGGGATTAGCTAGTTGGTGAGGTAAAGGCTCACCAAGGCAACGATCCCTAGCTGGTCTGAGAGGATGATCAGCCACACTGGAACTGAGACACGGTCCAGACTCCTACGGGAGGCAGCAGTGGGGAATATTGCACAATGGGGGAAACCCTGATGCAGCCATGCCGCGTGTATGAAGAAGGCCTTCGGGTTGTAAAGTACTTTCAGTCGTGAGGAAGGCATTGTAGTTAATAGCTGCAGTGCTTGACGTTAGC…
AF057016.1	SaliniV.vallismortis	AGAGTTTGATCCTGGCTCAGATTGAACGCTGGCGGCAGGCCTAACACATGCAAGTCGAGCGGAAACGGCAGTATTGAAGCTTCGGTGGATTTACTGGACGTCGAGCGGCGGACGGGTGAGTAACGGCTGGGAACCTGCCCTGACGAGGGGGATAACCGTTGGAAACGACGGCTAATACCGCATAATGTCTACGGACCAAAGGTGGCCTCTACATGTAAGCTATCGCGTTGGGATGGGCCCAGTTAGGATTAGCTAGTTGGTAAGGTAACGGCTTACCAAGGCGACGATCCTTAGCTGGTTTGAGAGGATGATCAGCCACACTGGGACTGAGACACGGCCCAGACTCCTACGGGAGGCAGCAGTGGGGAATATTGCACAATGGGGGAGACCCTGATGCAG…
AB013297.1	V.rumoiensis	TTGAACGCTGGCGGCAGGCCTAACACATGCAAGTCGAGCGGAAACGAGAAGTAGCTTGCTACTTCGGCGTCGAGCGGCGGACGGGTGAGTAATGCATAGGAAGTTGCCCAGTAGAGGGGGATAACCATTGGAAACGATGGCTAATACCGCATAACCTCTTCGGAGCAAAGCGGGGGACCTTCGGGCCTCGCGCTACTGGATACGCCTATGTGGGATTAGCTAGTTGGTGAGGTAATGGCTCACCAAGGCGACGATCCCTAGCTGGTCTGAGAGGATGATCAGCCACACTGGGACTGAGACACGGCCCAGACTCCTACGGGAGGCAGCAGTGGGGAATATTGCACAATGGGCGAAAGCCTGATGCAGCCATGCCGCGTGTATGAAGAAGGCCTTCGGGTT…
AJ132227.1	V.wodanis NVI 88/441T	TAGAGTTTGATCATGTAGAGTTTGATCATGGCTCAGATTGCACGCTGGCGGCAGGCCTAACACATGCAAGTCGAGCGGTAACAGGAATTAGCTTGCTAATTCGCTGACGAGCGGCGGACGGGTGAGTAATGCCTGGGAATATGCCTTAGTGTGGGGGATAACTATTGGAAACGATAGCTAATACCGCATAATGTCTTCGGACCAAAGAGGGGGATCTTCGGACCTCTCGCGCTAAGATTAGCCCAGGTGAGATTAGCTTGTTGGTGAGGTAAGAGCTCACCAAGGCGACGATCTCTAGCTGGTCTGAGAGGATGATCAGCCACACTGGAACTGAGACACGGTCCAGACTCCTACGGGAGGCAGCAGTGGGGAATATTGCACAATGGGCGAAAGCCTGAT…
AF118021.1	V.calviensis RE35F/12	ATTGAACGCTGGCGGCAGGCCTAACACATGCAAGTCGAGCGGTAACATTTCAAAAGCTTGCTTTTGAAGATGACGAGCGGCGGACGGGTGAGTAATGGCTGGGAACCTGCCCTGACGTGGGGGATAACAGTTGGAAACGACTGCTAATACCGCATGATGTTTACGGACCAAAGAGGGGGATYTTCGGACYTYTCGCGTCGGGATGGGCCCAGTTGGGATTAGCTAGTTGGTGAGGTAATGGCTCACCAAGGCGACGATCCCTAGCTGGTTTGAGAGGATGATCAGCCACACTGGAACTGAGACACGGTCCAGACTCCTACGGGAGGCAGCAGTGGGGAATATTGCACAATGGGCGCAAGCCTGATGCAGCCATGCCGCGTGTGTGAAGAAGGCCTTCGG…
AF124055.3	V.aerogenes	AACACATGCAAGTCGGGCGGAAACGAAAGAAAGCTTGCTTTCTTGGCGTCGAGCGGCGGACGGGTGAGTAATGCCTGGGAAATTGCCCTGATGTGGGGGATAACCATTGGAAACGATGGCTAATACCGCATAACGTCTACGGACCAAAGAGGGGGACCTTCGGGCCTCTCGCGTCGGGATATGCCCAGGTGGGATTAGCTTGTTGGTGAGGTAAGGGCTCACCAAGGCGACGATCCCTAGCTGGTCTGAGAGGATGATCAGCCACACTGGAACTGAGACACGGTCCAGACTCCTACGGGAGGCAGCAGTGGGGAATATTGCACAATGGGCGCAAGCCTGATGCAGCCATGCCGCGTGTATGAAGAAGGCCTTCGGGTTGTAAAGTACTTTCAGCAGTGA…
AJ293802.1	V.pelagius CECT 4202T	AAGAGTTTGATCATGGCTCAGATTGAACGCTGGCGGCAGGCCTAACACATGCAAGTCGAGCGGAAACGAGTTATCTGAACCTTCGGGGGACGATAACGGCGTCGAGCGGCGGACGGGTGAGTAATGCCTAGGAAATTGCCTTGATGTGGGGGATAACCATTGGAAACGATGGCTAATACCGCATGATGCCTACGGGCCAAAGAGGGGGACCTTCGGGCCTCTCGCGTCAAGATATGCCTAGGTGGGATTAGCTAGTTGGTGAGGTAATGGCTCACCAAGGCGACGATCCCTAGCTGGTCTGAGAGGATGATCAGCCACACTGGAACTGAGACACGGTCCAGACTCCTACGGGAGGCAGCAGTGGGGAATATTGCACAATGGGCGCAAGCCTGATGCAGC…
AJ278881.1	V.lentus 40M4T CECT 5110T	AGAGTTTGATNNTGGCTCAGATTGAACGCTGGCGGCAGGCCTAACACATGCAAGTCGAGCGGAAACGACACTATCTGAATCTTCGGATGCTTTAGATGGGCGTCGAGCGGCGGACGGGTGAGTAATGCCTAGGAAATTGCCTTGATGTGGGGGATAACCATTGGAAACGATGGCTAATACCGCATAATGCCTACGGGCCAAAGAGGGGGATCTTCGGACCTCTCGCGTCAAGATATGCCTAGGTGGGATTAGCTAGTTGGTGAGGTAATGGCTCACCAAGGCGACGATCCCTAGCTGGTCTGAGAGGATGATCAGCCACACTGGAACTGAGACACGGTCCAGACTCCTACGGGAGGCAGCAGTGGGGAATATTGCACAATGGGCGAAAGCCTGATGCAG…
AJ421444.1	V.penaeicida DSM 14398T	CCTGGCTCAGATTGAACGCTGGCGGCAGGCCTAACACATGCAAGTCGAGCGGAAACGAGAATAGCTTGCTATTCGGCGTCGAGCGGCGGACGGGTGAGTAATGCCTGGGAAATTGCCCTGATGTGGGGGATAACCATTGGAAACGATGGCTAATACCGCATAACGCCTTCGGGCCAAAGAGGGGGACCTTCGGGCCTCTCGCGTCAGGATATGCCCAGGTGGGATTAGCTAGTTGGTGAGGTAAAGGCTCACCAAGGCGACGATCCCTAGCTGGTCTGAGAGGATGATCAGCCACACTGGAACTGAGACACGGTCCAGACTCCTACGGGAGGCAGCAGTGGGGAATATTGCACAATGGGCGCAAGCCTGATGCAGCCATGCCGCGTGTATGAAGAAGGC…
AJ421445.1	V.ichthyoenteri DSM 14397T	AGATTGAACGCTGGCGGCAGGCCTAACACATGCAAGTCGAGCGGTAACATTTCAAAAGCTTGCTTTTGAAGATGACGAGCGGCGGACGGGTGAGTAATGCCTGGGAATATGCCTTGATGTGGGGGATAACCATTGGAAACGATGGCTAATACCGCATAATGCCTACGGGCCAAAGAGGGGGATCTTCGGACCTCTCGCGTCAAGATTAGCCCAGGTGGGATTAGCTAGTTGGTGAGGTAATGGCTCACCAAGGCGACGATCCCTAGCTGGTCTGAGAGGATGATCAGCCACACTGGAACTGAGACACGGTCCAGACTCCTACGGGAGGCAGCAGTGGGGAATATTGCACAATGGGCGCAAGCCTGATGCAGCCATGCCGCGTGTGTGAAGAAGGCCTTC…
AJ310647.1	V.agarivorans 289T CECT 5085T	TTGATTCATGGCTCAGATTGAACGCTGGCGGCAGGCCTAACACATGCAAGTCGAGCGGAAACGACTTAACTGAACCTTCGGGGAACGTTAAGGGCGTCGAGCGGCGGACGGGTGAGTAATGCCTGGGAATATGCCTTGATGTGGGGGATAACTATTGGAAACGATAGCTAATACCGCATAATGCTTTCGGGCCAAAGAGGGGGACCTTCGGGCCTCTCGCGTCAAGATTAGCCCAGGTGGGATTAGCTAGTTGGTGAGGTAAAGGCTCACCAAGGCGACGATCCCTAGCTGGTCTGAGAGGATGATCAGCCACACTGGAACTGAGACACGGTCCAGACTCCTACGGGAGGCAGCAGTGGGGAATATTGCACAATGGGCGCAAGCCTGATGCAGCCATGC…
AF462458.1	V.ruber	ACGCTGGCGGCAGGCCTAACACATGCAAGTCGAGCGGAAACGAGAGAAAGCTTGCTTTCTCGGCGTCGAGCGGCGGACGGGTGAGTAAAGTCTGGGAAATTGCCCTGATGTGGGGGATAACCATTGGAAACGATGGCTAATACCGCATGATGTCTACGGACCAAAGAGGGGGACCTTCGGGCCTCTCGCGTCAGGATATGCCCAGATGGGATTAGCTAGTTGGTGAGGTAATGGCTCACCAAGGCGACGATCCCTAGCTGGTCTGAGAGGATGATCAGCCACACTGGAACTGAGACACGGTCCAGACTCCTACGGGAGGCAGCAGTGGGGAATATTGCACAATGGGCGCAAGCCTGATGCAGCCATGCCGCGTGTATGAAGAAGGCCTTCGGGTTGTAA…
AJ437616.1	V.logei NCIMB 2252	AACAGAAAGTAGCTTGCTACTTTGCTGACGAGCGGCGGACGGGTGAGTAATGCCTGGGAATATGCCTTGATGTGGGGGATAACTATTGGAAACGATAGCTAATACCGCATAATGTCTTCGGACCAAAGAGGGGGATCTTCGGACCTCTCGCGTCAAGATTAGCCCAGGTGAGATTAGCTAGTTGGTGGGGTAAGAGCTCACCAAGGCGACGATCTCTAGCTGGTCTGAGAGGATGATCAGCCACACTGGAACTGAGACACGGTCCAGACTCCTACGGGAGGCAGCAGTGGGGAATATTGCACAATGGGCGAAAGCCTGATGCAGCCATGCCGCGTGTATGAAGAAGGCCTTCGGGTTGTAAAGTACTTTCAGTCGTGAGGAAGGGTGTGCAGTTAATAG…
AJ440005.1	V.corallilyticus type LMG 20984	GAACGCTGGCGGCAGGCCTAACACATGCAAGTCGAGCGGAAACGAGTTGTCTGAACCTTCGGGGAACGATAACGGCGTCGAGCGGCGGACGGGTGAGTAATGCCTGGGAAATTGCCCTGATGTGGGGGATAACCATTGGAAACGATGGCTAATACCGCATAATAGCTTCGGCTCAAAGAGGGGGACCTTCGGGCCTCTCGCGTCAGGATATGCCCAGGTGGGATTAGCTAGTTGGTGAGGTAATGGCTCACCAAGGCGACGATCCCTAGCTGGTCTGAGAGGATGATCAGCCACACTGGAACTGAGACACGGTCCAGACTCCTACGGGAGGCAGCAGTGGGGAATATTGCACAATGGGCGCAAGCCTGATGCAGCCATGCCGCGTGTATGAAGAAGGCC…
AJ316171.1	V.sp. LMG 20536 LMG 20536	ATTGAACGCTGGCGGCAGGCCTAACACATGCAAGTCGAGCGGAAACGAGTTATCAAAGCCTTCGGGTGGAGATAACGGCGTCGAGCGGCGGACGGGTGAGTAATGCCTGGGAAATTGCCCTGATGTGGGGGATAACCATTGGAAACGATGGCTAATACCGCATAATAGCTTCGGCTCAAAGAGGGGGACCTTCGGGCCTCTCGCGTCAGGATATGCCCAGGTGGGATTAGCTAGTTGGTGAGGTAATGGCTCACCAAGGCGACGATCCCTAGCTGGTCTGAGAGGATGATCAGCCACACTGGAACTGAGACACGGTCCAGACTCCTACGGGAGGCAGCAGTGGGGAATATTGCACAATGGGCGCAAGCCTGATGCAGCCATGCCGCGTGTATGAAGAAG…
AJ316172.1	V.sp. LMG 20546 LMG 20546	ATTGAACGCTGGCGGCAGGCCTAACACATGCAAGTCGAGCGGAAACGAGTTAACTGAACCTTCGGGGAACGTTAACGGCGTCGAGCGGCGGACGGGTGAGTAATGCCTGGGAAATTGCCCTGATGTGGGGGATAACCATTGGAAACGATGGCTAATACCGCATAATAGCTTCGGCTCAAAGAGGGGGACCTTCGGGCCTCTCGCGTCAGGATATGCCCAGGTGGGATTAGCTAGTTGGTGAGGTAATGGCTCACCAAGGCGACGATCCCTAGCTGGTCTGAGAGGATGATCAGCCACACTGGAACTGAGACACGGTCCAGACTCCTACGGGAGGCAGCAGTGGGGAATATTGCACAATGGGCGCAAGCCTGATGCAGCCATGCCGCGTGTATGAAGAAG…
AJ316181.1	V.sp. R-15052 R-15052	ATTGAACGCTGGCGGCAGGCCTAACACATGCAAGTCGAGCGGAAACGAGTTCWCTGAACCTTCGGGGAACGTGAACGGCGTCGAGCGGCGGACGGGTGAGTAATGCCTGGGAAATTGCCCTGATGTGGGGGATAACCATTGGAAACGATGGCTAATACCGCATAATAGCTTCGGCTCAAAGAGGGGGACCTTCGGGCCTCTCGCGTCAGGATATGCCCAGGTGGGATTAGCTAGTTGGTGAGGTAAGGGCTCACCAAGGCAACGATCCCTAGCTGGTCTGAGAGGATGATCAGCCACACTGGAACTGAGACACGGTCCAGACTCCTACGGGAGGCAGCAGTGGGGAATATTGCACAATGGGCGCAAGCCTGATGCAGCCATGCCGCGTGTATGAAGAAG…
AJ491290.1	V.pomeroyi type LMG 20537T	ATTGAACGCTGGCGGCAGGCCTAACACATGCAAGTCGAGCGGAAACGACACTAACAATCCTTCGGGTGCGTTAATGGGCGTCGAGCGGCGGACGGGTGAGTAATGCCTAGGAAATTGCCTTGATGTGGGGGATAACCATTGGAAACGATGGCTAATACCGCATAATGCCTACGGGCCAAAGAGGGGGACCTTCGGGCCTCTCGCGTCAAGATATGCCTAGGTGGGATTAGCTAGTTGGTGAGGTAATGGCTCACCAAGGCGACGATCCCTAGCTGGTCTGAGAGGATGATCAGCCACACTGGAACTGAGACACGGTCCAGACTCCTACGGGAGGCAGCAGTGGGGAATATTGCACAATGGGCGAAAGCCTGATGCAGCCATGCCGCGTGTATGAAGAAG…
AJ316199.1	V.sp. R-3712 R-3712	ATTGAACGCTGGCGGCAGGCCTAACACATGCAAGTCGAGCGGAAACGAGTTATCTGAACCTTCGGGGAACGWTAASGGCGTCGAGCGGCGGACGGGTGAGTAATGCCTAGGAAATTGCCTTGATGTGGGGGATAACCATTGGAAACGATGGCTAATACCGCATAAYGCCTACGGGCCAAAGAGGGGGACCTTCGGGCCTCTCGCGTCAAGATATGCCTAGGTGGGATTAGCTAGTTGGTGAGGTAATGGCTCACCAAGGCGACGATCCCTAGCTGGTCTGAGAGGATGATCAGCCACACTGGAACTGAGACACGGTCCAGACTCCTACGGGAGGCAGCAGTGGGGAATATTGCACAATGGGCGAAAGCCTGATGCAGCCATGCCGCGTGTATGAAGAAG…
AJ316187.1	V.rotiferatus type LMG 21460T	ATTGAACGCTGGCGGCAGGCCTAACACATGCAAGTCGAGCGGAAACGAGTTATCTGAACCTTCGGGGAACGATAACGGCGTCGAGCGGCGGACGGGTGAGTAATGCCTAGGAAATTGCCCTGATGTGGGGGATAACCATTGGAAACGATGGCTAATACCGCATAATGCCTACGGGCCAAAGAGGGGGACCTTCGGGCCTCTCGCGTCAGGATATGCCTAGGTGGGATTAGCTAGTTGGTGAGGTAATGGCTCACCAAGGCGACGATCCCTAGCTGGTCTGAGAGGATGATCAGCCACACTGGAACTGAGACACGGTCCAGACTCCTACGGGAGGCAGCAGTGGGGAATATTGCACAATGGGCGCAAGCCTGATGCAGCCATGCCGCGTGTGTGAAGAAG…
AJ316192.1	V.sp. LMG 20012 LMG 20012	ATTGAACGCTGGCGGCAGGCCTAACACATGCAAGTCGAGCGGAAACGACACTAACAATCCTTCGGGTGCGTTAATGGGCGTCGAGCGGCGGACGGGTGAGTAATGCCTAGGAAATTGCCTTGATGTGGGGGATAACCATTGGAAACGATGGCTAATACCGCATAATGCCTACGGGCCAAAGAGGGGGACCTTCGGGCCTCTCGCGTCAAGATATGCCTAGGTGGGATTAGCTAGTTGGTGAGGTAATGGCTCACCAAGGCGACGATCCCTAGCTGGTCTGAGAGGATGATCAGCCACACTGGAACTGAGACACGGTCCAGACTCCTACGGGAGGCAGCAGTGGGGAATATTGCACAATGGGCGCAAGCCTGATGCAGCCATGCCGCGTGTATGAAGAAG…
AJ316194.1	V.sp. LMG 19999 LMG 19999	GCGGCAGGCCTAACACATGCAAGTCGAGCGGAAACGACAACATTGASCCTTCGGGTGATTTGTTGGGCGTCGAGCGGCGGACGGGTGAGTAATGCCTGGGAAATTGCCCTGATGTGGGGGATAACCATTGGAAACGATGGCTAATACCGCATGATGCCTACGGGCCAAAGAGGGGGACCTTMGGGCCTCTCGCGTCAGGATATGCCCAGGTGGGATTAGCTAGTTGGTGAGGTAAKGGCTCACCAAGGCGACGATCCCTAGCTGGTCTGAGAGGATGATCAGCCACACTGGAACTGAGACACGGTCCAGACTCCTACGGGAGGCAGCAGTGGGGAATATTGCACAATGGGCGCAAGCCTGATGCAGCCATGCCGCGTGTATGAAGAAGGCCTTCGGGTT…
AJ316208.1	EnteroV.norvegicus LMG 19839	ATTGAACGCTGGCGGCAGGCCTAACACATGCAAGTCGAGCGGCAGCGACAACAAMGATTCTTCGGAKGATTTGTTGGGCGGCGAGCGGCGGACGGGTGAGTAATGGCTGGGAACCTGCCCTGACGTGGGGGATAACAGTTGGAAACGACTGCTAATACCGCATGATGTCTTYGGACCAAAGAGGAGGACCTTCGGGCTTCTCGCGTCGGGATGGGCCCAGTTGGGATTAGCTAGTTGGTGAGGTAATGGCTCACCAAGGCGACGATCCCTAGCTGGTTTGAGAGGATGATCAGCCACACTGGAACTGAGACACGGTCCAGACTCCTACGGGAGGCAGCAGTGGGGAATATTGCACAATGGGCGCAAGCCTGATGCAGCCATGCCGCGTGTGTGAAGAAG…
AY155585.1	V.supersteus G3-29	TGGCGGCAGGCCTAACACATGCAAGTCGAGCGGAAACGATGATTCTGAACCTTCGGGGAACGAATTAGGCGTCGAGCGGCGGACGGGTGAGTAATGCCTGGGAAATTGCCCTGATGTGGGGGATAACCATTGGAAACGATGGCTAATACCGCATAACGTCTACGGACCAAAGAGGGGGACCTTCGGGCCTCTCGCTTCAGGATATGCCCAGGTGGGATTAGCTAGTTGGTGAGGTAATGGCTCACCAAGGCGACGATCCCTAGCTGGTCTGAGAGGATGATCAGCCACACTGGAACTGAGACACGGTCCAGACTCCTACGGGAGGCAGCAGTGGGGAATATTGCACAATGGGCGCAAGCCTGATGCAGCCATGCCGCGTGTATGAAGAAGGCCTTCGGG…
AY257972.1	V.gallicus CIP 107863	GGCGGCAGGCCTAACACATGCAAGTCGAGCGGAAACGACAACATTGACCCTTCGGGTGATTTGTTGGGCGTCGAGCGGCGGACGGGTGAGTAATGCCTGGGTATATGCCTTGATGTGGGGGATAACTATTGGAAACGATAGCTAATACCGCATAATGCCTACGGGCCAAAGAGGGGGATCTTCGGACCTCTCGCGTCAAGATTAGCCCAGGTGGGATTAGCTAGTTGGTGAGGTAATGGCTCACCAAGGCGACGATCCCTAGCTGGTCTGAGAGGATGATCAGCCACACTGGAACTGAGACACGGTCCAGACTCCTACGGGAGGCAGCAGTGGGGAATATTGCACAATGGGCGCAAGCCTGATGCAGCCATGCCGCGTGTATGAAGAAGGCCTTCGGGT…
AY254042.2	V.hispanicus LMG 13213	GATTAGAGTTTGATCATGGCTCAGATTGAACGCTGGCGGCAGGCCTAACACATGCAAGTCGAGCGGAAACGAGTTGTCTGAACCTTCGGGGAACGATAACGGCGTCRAGCGGCGGACGGGTGAGTAATGCCTGGGAAATTGCCCTGATGTGGGGGATAACCATTGGAAACGATGGCTAATACCGCATAATAGCTTCGGCTCAAAGAGGGGGACCTTCGGGCCTCTCGCGTCAGGATATGCCCAGGTGGGATTAGCTAGTTGGTGAGGTAATGGCTCACCAAGGCAACGATCCCTAGCTGGTCTGAGAGGATGATCAGCCACACTGGAACTGAGACACGGTCCAGACTCCTACGGGAGGCAGCAGTGGGGAATATTGCACAATGGGCGCAAGCTGATGCA…
AJ345063.1	V.probioticus type LMG 20362T	ATTGAACGCTGGCGGCAGGCCTAACACATGCAAGTCGAGCGGAAACGACTTAACTGAACCTTCGGGGAACGTTAAGGGCGTCGAGCGGCGGACGGGTGAGTAATGCCTGGGAAATTGCCCTGATGTGGGGGATAACCATTGGAAACGATGGCTAATACCGCATAATAGCTTCGGCTCAAAGAGGGGGACCTTCGGGCCTCTCGCGTCAGGATATGCCCAGGTGGGATTAGCTAGTTGGTGAGGTAAGGGCTCACCAAGGCGACGATCCCTAGCTGGTCTGAGAGGATGATCAGCCACACTGGAACTGAGACACGGTCCAGACTCCTACGGGAGGCAGCAGTGGGGAATATTGCACAATGGGCGCAAGCCTGATGCAGCCATGCCGCGTGTATGAAGAAG…
AJ514916.1	V.fortis type LMG 21557T	ATTGAACGCTGGCGGCAGGCCTAACACATGCAAGTCGAGCGGAAACGAGTTATCTGAACCTTCGGGGAACGATAACGGCGTCGAGCGGCGGACGGGTGAGTAATGCCTAGGAAATTGCCTTGATGTGGGGGATAACCATTGGAAACGATGGCTAATACCGCATRAYGCCTACGGGCCAAAGAGGGGGACCTTCGGGCCTCTCGCGTCAAGATATGCCTAGGTGGGATTAGCTAGTTGGTGAGGTAATGGCTCACCAAGGCGACGATCCCTAGCTGGTCTGAGAGGATGATCAGCCACACTGGAACTGAGACACGGTCCAGACTCCTACGGGAGGCAGCAGTGGGGAATATTGCACAATGGGCGCAAGCCTGATGCAGCCATGCCGCGTGTATGAAGAAG…
AY341439.1	Photobacterium kishitanii pjapo.1.1	CGCTGGCGGCAGGCCTAACACATGCAAGTCGAGCGGTAACAGAAAAGAAGCTTGCTTYYWWTGCTGACGAGCGGCGGACGGGTGAGTAATGCCTGGGAATATACCCTGATGTGGGGGATAACTATTGGAAACGATAGCTAATACCGCATAATCTCTTCGGAGCAAAGAGGGGGACCTTCGGGCCTCTCGCGTCAGGATTAGCCCAGGTGGGATTAGCTAGTTGGTGGGGTAATGGCTCACCAAGGCGACGATCCCTAGCTGGTCTGAGAGGATGATCAGCCACACTGGAACTGAGACACGGTCCAGACTCCTACGGGAGGCAGCAGTGGGGAATATTGCACAATGGGGGAAACCCTGATGCAGCCATGCCGCGTGTATGAAGAAGGCCTTCGGGTTGTA…
AY426980.1	V.ezurae HDS1-1	GGCTCAGATTGAACGCTGGCGGCAGGCCTAACACATGCAAGTCGAGCGGAAACGAGTTATCTGAACCTTCGGGGAACGATAACGGCGTCGAGCGGCGGACGGGTGAGTAATGCCTGGGAAATTGCCCTGATGTGGGGGATAACTATTGGAAACGATAGCTAATACCGCATAACGTCTACGGACCAAAGAGGGGGACCTTCGGGCCTCTCGCTTCAGGATATGCCCAGGTGGGATTAGCTAGTTGGTGAGGTAATGGCTCACCAAGGCGACGATCCCTAGCTGGTCTGAGAGGATGATCAGCCACACTGGAACTGAGACACGGTCCAGACTCCTACGGGAGGCAGCAGTGGGGAATATTGCACAATGGGCGCAAGCCTGATGCAGCCATGCCGCGTGTAT…
AY538749.1	Photobacterium frigidiphilum SL13	AGAGTTTGATCCATGGCTCAGATTGAACGCTGGCGGCAGGCCTAACACATGCAAGTCGAGCGGTAACAGGAATTAGCTTGCTAATTCGCTGACGAGCGGCGGACGGGTGAGTAATGCCTGGGAATATGCCTTAGTGTGGGGGATAACTATTGGAAACGATAGCTAATACCGCATAACGTCTTCGGACCAAAGAGGGGGACCTTCGGGCCTCTCGCGCTAAGATTAGCCCAGGTGGGATTAGCTAGTTGGTGAGGTAAAGGCTCACCAAGGCAACGATCCCTAGCTGGTCTGAGAGGATGATCAGCCACACTGGAACTGAGACACGGTCCAGACTCCTACGGGAGGCAGCAGTGGGGAATATTGCACAATGGGGGAAACCCTGATGCAGCCATGCCGCGT…
AY551089.1	Photobacterium halotolerans MACL01	TAGAGTTTGATCTGGCTCAGATTGAACGCTGGCGGCAGGCCTAACACATGCAAGTCGAGCGGCAGCGACATGCAACAATCCTTCGGGTGCGTTCATGGGCGGCGAGCGGCGGACGGGTGAGTAATGCCTGGGAACATGCCTTAGTGTGGGGGATAACCATTGGAAACGATGGCTAATACCGCATAATCTCTACGGAGCAAAGCGGGGGACCTTCGGGCCTCGCGCGCTAAGATTGGCCCAGGTGGGATTAGCTAGTAGGTGGGGTAACGGCTCACCTAGGCGACGATCCCTAGCTGGTCTGAGAGGATGATCAGCCACACTGGAACTGAGACACGGTCCAGACTCCTACGGGAGGCAGCAGTGGGGAATATTGCACAATGGGGGACACCCTGATGCAGC…
AY554009.1	Photobacterium lipolyticum	ATTGAACGCTGGCGGCAGGCCTAACACATGCAAGTCGAGCGGTAACAGGAAGAAGCTTGCTTCTTTGCTGACGAGCGGCGGACGGGTGAGTAATGCCTGGGAATATGCCTTAGTGTGGGGGATAACTATTGGAAACGATAGCTAATACCGCATAACGTCTACGGACCAAAGAGGGGGACCTTCGGGCCTCTCGCGCTAAGATTAGCCCAGGTGGGATTAGCTAGTTGGTGGGGTAAAGGCTCACCAAGGCAACGATCCCTAGCTGGTCTGAGAGGATGATCAGCCACACTGGAACTGAGACACGGTCCAGACTCCTACGGGAGGCAGCAGTGGGGAATATTGCACAATGGGGGAAACCCTGATGCAGCCATGCCGCGTGTATGAAGAAGGCCTTCGGGT…
AJ640132.1	SaliniV.sp. 18AG isolate 18AG	TCAGATTGAACGCTGGCGGCAGGCCTAACACATGCAAGTCGAGCGGAAACGGCAGTATTGAAGCTTCGGTGGATTTACTGGACGTCGAGCGGCGGACGGGTGAGTAACGGCTGGGAACCTGCCCTGACGAGGGGGATAACCGTTGGAAACGACGGCTAATACCGCATAATGTCTTGATTCGTTAGAGTCAGGACCAAAGGTGGCCTCTACATGTAAGCTATCGCGTTGGGATGGGCCCAGTTAGGATTAGCTAGTTGGTAAGGTAATGGCTTACCAAGGCAACGATCCTTAGCTGGTTTGAGAGGATGATCAGCCACACTGGGACTGAGACACGGCCCAGACTCCTACGGGAGGCAGCAGTGGGGAATATTGCACAATGGGGGAGACCCTGATGCAGCC…
AY643710.1	Photobacterium iliopiscarium ATCC 51760	ATTGAACGCTGGCGGCAGGCCTAACACATGCAAGTCGAGCGGTAACAGATTGATAGCTTGCTATCAATGCTGACGAGCGGCGGACGGGTGAGTAATGCCTGGGAATATACCCTGATGTGGGGGATAACTATTGGAAACGATAGCTAATACCGCATAATCTCTTCGGAGCAAAGAGGGGGACCTTCGGGCCTCTCGCGTCAGGATTAGCCCAGGTGGGATTAGCTAGTTGGTGGGGTAATGGCTCACCAAGGCGACGATCCCTAGCTGGTCTGAGAGGATGATCAGCCACACTGGAACTGAGACACGGTCCAGACTCCTACGGGAGGCAGCAGTGGGGAATATTGCACAATGGGGGAAACCCTGATGCAGCCATGCCGCGTGTATGAAGAAGGCCTTCGG…
AY781193.1	Photobacterium aplysiae GMD509	CAGATTGAACGCTGGCGGCAGGCCTAACACATGCAAGTCGAGCGGTAACAGGAGGAAAGCTTGCTTTCTTTGCTGACGAGCGGCGGACGGGTGAGTAATGCCTGGGAATATGCCTTGATGTGGGGGATAACTATTGGAAACGATAGCTAATACCGCATAATGCCTACGGGCCAAAGAGGGGGACCTTCGGGCCTCTCGCGTCAAGATTAGCCCAGGTGGGATTAGCTGGTTGGTGGGGTAACGGCTCACCAAGGCGACGATCCCTAGCTGGTCTGAGAGGATGATCAGCCACACTGGAACTGAGACACGGTCCAGACTCCTACGGGAGGCAGCAGTGGGGAATATTGCACAATGGGGGAAACCCTGATGCAGCCATGCCGCGTGTATGAAGAAGGCCTT…
AJ630103.1	V.ponticus type CECT 5869T	TAGAGTTTGATTATGGCTCAGATTGAACGCTGGCGGCAGGCCTAACACATGCAAGTCGAGCGGCAGCGACAACATTGAACCTTCGGGGGATTTGTTGGGCGGCGAGCGGCGGACGGGTGAGTAATGCCTAGGAAATTGCCCTGATGTGGGGGATAACCATTGGAAACGATGGCTAATACCGCATGATGCCTACGGGCCAAAGAGGGGGACCTTCGGGCCTCTCGCGTCAGGATATGCCTAGGTGGGATTAGCTAGTTGGTGAGGTAAGGGCTCACCAAGGCGACGATCCCTAGCTGGTCTGAGAGGATGATCAGCCACACTGGAACTGAGACACGGTCCAGACTCCTACGGGAGGCAGCAGTGGGGAATATTGCACAATGGGCGCAAGCCTGATGCAGC…
AJ842343.1	EnteroV.coralii LMG 22228T	ATTGAACGCTGGCGGCAGGCCTAACACATGCAAGTCGAGCGGCAGCGACTTAACTGAACCTTCGGGGGAYGTTAAGGGCGGCGAGCGGCGGACGGGTGAGTAATGGCTGGGAACCTGCCCGATAGAGGGGGATAACAGTTGGAAACGACTGCTAATACCGCATGATGTCTACGGACCAAAGRRGGGGATCTTCGGACCTTTCGCTATCGGATGGGCCCAGTTGGGATTAGCTAGTTGGTGAGGTAATGGCTCACCAAGGCGACGATCCCTAGCTGGTTTGAGAGGATGATCAGCCACACTGGAACTGAGACACGGTCCAGACTCCTACGGGAGGCAGCAGTGGGGAATATTGCACAATGGGCGCAAGCCTGATGCAGCCATGCCGCGTGTGTGAAGAAG…
AJ842344.1	Photobacterium eurosenbergii LMG 22223T	ATTGAACGCTGGCGGCAGGCCTAACACATGCAAGTCGAGCGGCAGCGACATAAACAATCCTTCGGGTGCGYTTATGGGCGGCGAGCGGCGGACGGGTGAGTAATGCCTGGGAATATGCCCTGATGTGGGGGATAACCATTGGAAACGATGGCTAATACCGCATAATCTCTTCGGAGCAAAGAGGGGGACCTTCGGGCCTCTCGCGTCAGGATTAGCCCAGGTGAGATTAGCTAGTTGGTGAGGTAAGAGCTCACCAAGGCGACGATCTCTAGCTGGTCTGAGAGGATGATCAGCCACACTGGAACTGAGACACGGTCCAGACTCCTACGGGAGGCAGCAGTGGGGAATATTGCACAATGGGGGAAACCCTGATGCAGCCATGCCGCGTGTGTGAAGAAG…
DQ092443.1	SaliniV.proteolyticus AF-2004	ATTGAACGCTGGCGGCAGGCCTAACACATGCAAGTCGAGCGGAAACGGCAGTATTGAAGCTTCGGTGGATTTACTGGACGTCGAGCGGCGGACGGGTGAGTAACGGCTGGGAACCTGCCCTGACGAGGGGGATAACCGTTGGAAACGACGGCTAATACCGCATAATGTCTACGGACCAAAGGTGGCCTCTACATGTAAGCTATCGCGTTGGGATGGGCCCAGTTAGGATTAGCTAGTTGGTAAGGTAACGGCTTACCAAGGCGACGATCCTTAGCTGGTTTGAGAGGATGATCAGCCACACTGGGACTGAGACACGGCCCAGACTCCTACGGGAGGCAGCAGTGGGGAATATTGCACAATGGGGGAGACCCTGATGCAGCCATGCCGCGTGTGTGAAGA…
DQ097523.1	V.litoralis MANO22D	GCAGGCCTAACACATGCAAGTCGAGCGGAAACGAGAAGGTGCTTGCACCTTCGGCGTCGAGCGGCGGACGGGTGAGTAATGCATAGGAAGTTGCCCAGTAGAGGGGGATACCAGTTGGAAACGACTGTTAATACCGCATAATCTCTTTGGAGCAAAGCGGGGGACCTTCGGGCCTCGCGCTACTGGATACGCCTATGTGGGATTAGCTAGTTGGTGAGGTAATGGCTCACCAAGGCGACGATCCCTAGCTGGTCTGAGAGGATGATCAGCCACACTGGGACTGAGACACGGCCCAGACTCCTACGGGAGGCAGCAGTGGGGAATATTGCACAATGGGCGAAAGCCTGATGCAGCCATGCCGCGTGTATGAAGAAGGCCTTCGGGTTGTAAAGTACTTTC…
AM162656.1	V.cyclitrophicus type LMG 21359T	TTAATGGGCGTCGAGCGGCGGACGGGTGAGTAATGCCTAGGAAATTGCCTTGATGTGGGGGATAACCATTGGAAACGATGGCTAATACCGCATGATGCCTACGGGCCAAAGAGGGGGACCTTCGGGCCTCTCGCGTCAAGATATGCCTAGGTGGGATTAGCTAGTTGGTGAGGTAATGGCTCACCAAGGCGACGATCCCTAGCTGGTCTGAGAGGATGATCAGCCACACTGGAACTGAGACACGGTCCAGACTCCTACGGGAGGCAGCAGTGGGGAATATTGCACAATGGGCGAAAGCCTGATGCAGCCATGCCGCGTGTATGAAGAAGGCCTTCGGGTTGTAAAGTACTTTCAGTTGTGAGGAAGGGTGTGTAGTTAATAGCTGCGCATCTTGACGTT…
DQ451211.1	V.sinaloensis CAIM 797	GAGTTTGAYCATGGCTCAGATTGAACGCTGGCGGCAGGCCTAACACATGCAAGTCGAGCGGAAACGAGTTATCTGAACCTTCGGGGAACGATAACGGCGTCGAGCGGCGGACGGGTGAGTAATGCCTGGGAAATTGCCCTGATGTGGGGGATAACCATTGGAAACGATGGCTAATACCGCATAATAGCTTCGGCTCAAAGAGGGGGACCTTCGGGCCTCTCGCGTCAGGATATGCCCAGGTGGGATTAGCTAGTTGGTGAGGTAAGGGCTCACCAAGGCGACGATCCCTAGCTGGTCTGAGAGGATGATCAGCCACACTGGAACTGAGACACGGTCCAGACTCCTACGGGAGGCAGCAGTGGGGAATATTGCACAATGGGCGCAAGCCTGATGCAGCCA…
AM279734.1	SaliniV.sharmensis type BAGT	GCTGGACGTCGAGCGGCGGACGGGTGAGTAACGGCTGGGAACCTGCCCTGACGAGGGGGATAACCGTTGGAAACGACGGCTAATACCGCATAATGTCTTCGGACCAAAGGTGGCCTCTACATGTAAGCTATCGCGTTGGGATGGGACCAGTTAGGATTAGCTAGTTGGTAAGGTAATGGCTTACCAAGGCGACGATCCTTAGCTGGTTTGAGAGGATGATCAGCCACACTGGGACTGAGACACGGCCCAGACTCCTACGGGAGGCAGCAGTGGGGAATATTGCACAATGGGGGAGACCCTGATGCAGCCATGCCGCGTGTGTGAAGAAGGCCTTCGGGTTGTAAAGCACTTTCAGCAGTGAGGAAGGTGGTGTACTTAATACGTGCATTGCTTGACGTT…
DQ847123.1	V.rhizosphaerae MSSRF3	ACATGCAAGTCGAGCGGAACGAGAGAAAGCTTGCTTTCTCGTCGTCGAGCGGCGGACGGGTGAGTAAAGCCTGGGAAATTGCCCTGATGTGGGGGATAACCATTGGAAACGATGGCTAATACCGCATGATGTCTACGGCCAAAGAGGGGGACCTTCGGGCCTCTCGCGTCAGGATATGCCCAGGTGGGATTAGCTAGTTGGTGGGGTAATGGCTCACCAAGGCGACGATCCCTAGCTGGTCTGAGAGGATGATCAGCCACACTGGAACTGAGACACGGTCCAGACTCCTACGGGAGGCAGCAGTGGGGAATATTGCACAATGGGCGCAAGCCTGATGCAGCCATGCCGCGTGTATGAAGAAGGCCTTCGGGTTGTAAAGTACTTTCAGCAGTGAGGAAG…
AY426979.2	V.neonatus HDD3-1	ATGCAAGTCGAGCGGAAACGAGTTMTCTGAACCTTCGGGGGACGATAACGGCGTCGAGCGGCGGACGGGTGAGTAATGCCTGGGAAATTGCCCTGATGTGGGGGATAACTATTGGAAACGATAGCTAATACCGCATAACGTCTACGGACCAAAGAGGGGGACCTTCGGGCCTCTCGCTTCAGGATATGCCCAGGTGGGATTAGCTAGTTGGTGAGGTAATGGCTCACCAAGGCGACGATCCCTAGCTGGTCTGAGAGGATGATCAGCCACACTGGAACTGAGACACGGTCCAGACTCCTACGGGAGGCAGCAGTGGGGAATATTGCACAATGGGCGCAAGCCTGATGCAGCCATGCCGCGTGTATGAAGAAGGCCTTCGGGTTGTAAAGTACTTTCAGT…
AB000390.2	V.halioticoli strain:IAM14596	CATGCAAGTCGAGCGGAAACGAGTTGTCTGAACCTTCGGGGAACGATAACGGCGTCGAGCGGCGGACGGGTGAGTAATGCCTGGGAAATTGCCCTGATGTGGGGGATAACTATTGGAAACGATAGCTAATACCGCATAATGTCTACGGACCAAAGAGGGGGACCTTCGGGCCTCTCGCTTCAGGATATGCCCAGGTGGGATTAGCTAGTTGGTGAGGTAATGGCTCACCAAGGCGACGATCCCTAGCTGGTCTGAGAGGATGATCAGCCACACTGGAACTGAGACACGGTCCAGACTCCTACGGGAGGCAGCAGTGGGGAATATTGCACAATGGGCGCAAGCCTGATGCAGCCATGCCGCGTGTATGAAGAAGGCCTTCGGGTTGTAAAGTACTTTCAG…
EF032499.1	V.albensis ATCC 14547	ATTGAACGCTGGCGGCAGGCCTAACACATGCAAGTCGAGCGGCAGCACAGAGGAACTTGTTCCTTGGGTGGCGAGCGGCGGACGGGTGAGTAATGCCTGGGAAATTGCCCGGTAGAGGGGGATAACCATTGGAAACGATGGCTAATACCGCATAACCTCGCAAGAGCAAAGCAGGGGACCTTCGGGCCTTGCGCTATCGGATATGCCCAGGTGGGATTAGCTAGTTGGTGAGGTAAGGGCTCACCAAGGCGACGATCCCTAGCTGGTCTGAGAGGATGATCAGCCACACTGGAACTGAGACACGGTCCAGACTCCTACGGGAGGCAGCAGTGGGGAATATTGCACAATGGGCGCAAGCCTGATGCAGCCATGCCGCGTGTATGAAGAAGGCCTTCGGGT…
DQ922915.1	V.comitans GHG2-1	CTAACACATGCAAGTCGAGCGGAAACGACAACATTGACCCTTCGGGTGATTTGTTGGGCGTCGAGCGGCGGACGGGTGAGTAATGCCTGGGAAATTGCCCTGATGTGGGGGATAACCATTGGAAACGATGGCTAATACCGCATAACGTCTACGGACCAAAGAGGGGGACCTTCGGGCCTCTCGCTTCAGGATATGCCCAGGTGGGATTAGCTAGTTGGTGAGGTAATGGCTCACCAAGGCGACGATCCCTAGCTGGTCTGAGAGGATGATCAGCCACACTGGAACTGAGACACGGTCCAGACTCCTACGGGAGGCAGCAGTGGGGAATATTGCACAATGGGCGCAAGCCTGATGCAGCCATGCCGCGTGTATGAAGAAGGCCTTCGGGTTGTAAAGTAC…
DQ922920.1	V.inusitatus RW14	CTAMCACATGCAAGTCGAGCGGAAACGACAACATTGACCCTTCGGGTGATTTATTGGGCGTCGAGCGGCGGACGGGTGAGTAATGCCTGGGAAATTGCCCTGATGTGGGGGATAACTATTGGAAACGATAGCTAATACCGCATAACGTCTACGGACCAAAGAGGGGGACCTTCGGGCCTCTCGCTTCAGGATATGCCCAGGTGGGATTAGCTAGTTGGTGAGGTAATGGCTCACCAAGGCGACGATCCCTAGCTGGTCTGAGAGGATGATCAGCCACACTGGAACTGAGACACGGTCCAGACTCCTACGGGAGGCAGCAGTGGGGAATATTGCACAATGGGCGAAAGCCTGATGCAGCCATGCCGCGTGTATGAAGAAGGCCTTCGGGTTGTAAAGTAC…
EF094887.1	V.crassostreae CAIM 1405	GGCTCAGATTGAACGCTGGCGGCAGGCCTAACACATGCAAGTCGAGCGGAAACGACACTAACAATCCTTCGGGTGCGTTAATGGGCGTCGAGCGGCGGACGGGTGAGTAATGCCTAGGAAATTGCCTTGATGTGGGGGATAACCATTGGAAACGATGGCTAATACCGCATAATGCCTACGGGCCAAAGAGGGGGACCTTCGGGCCTCTCGCGTCAAGATATGCCTAGGTGGGATTAGCTAGTTGGTGAGGTAATGGCTCACCAAGGCGACGATCCCTAGCTGGTCTGAGAGGATGATCAGCCACACTGGAACTGAGACACGGTCCAGACTCCTACGGGAGGCAGCAGTGGGGAATATTGCACAATGGGCGAAAGCCTGATGCAGCCATGCCGCGTGTAT…
EF094888.1	V.gigantis CAIM 25	ATGGCTCAGATTGAACGCTGGCGGCAGGCCTAACACATGCAAGTCGAGCGGAAACGACACTAACAATCCTTCGGGTGCGTTAATGGGCGTCGAGCGGCGGACGGGTGAGTAATGCCTAGGAAATTGCCTTGATGTGGGGGATAACCATTGGAAACGATGGCTAATACCGCATAATGCCTACGGGCCAAAGAGGGGGACCTTCGGGCCTCTCGCGTCAAGATATGCCTAGGTGGGATTAGCTAGTTGGTGAGGTAATGGCTCACCAAGGCGACGATCCCTAGCTGGTCTGAGAGGATGATCAGCCACACTGGAACTGAGACACGGTCCAGACTCCTACGGGAGGCAGCAGTGGGGAATATTGCACAATGGGCGAAAGCCTGATGCAGCCATGCCGCGTGT…
DQ914239.1	V.rarus RW22	CTAACACATGCAAGTCGAGCGGAAACGACAACATTGACCCTTCGGGTGATTTGTTGGGCGTCGAGCGGCGGACGGGTGAGTAATGCCTGGGAAATTGCCCTGATGTGGGGGATAACTATTGGAAACGATAGCTAATACCGCATGACGTCTACGGACCAAAGAGGGGGACCTTCGGGCCTCTCGCTTCAGGATATGCCCAGGTGGGATTAGCTAGTTGGTGAGGTAATGGCTCACCAAGGCGACGATCCCTAGCTGGTCTGAGAGGATGATCAGCCACACTGGAACTGAGACACGGTCCAGACTCCTACGGGAGGCAGCAGTGGGGAATATTGCACAATGGGCGCAAGCCTGATGCAGCCATGCCGCGTGTATGAAGAAGGCCTTCGGGTTGTAAAGTAC…
AB285018.1	SaliniV.siamensis	TGAGTTTGATCCTGGCTCAGATTGAACGCCGGCGGCAGGCCTAACACATGCAAGTCGAGCGGAAACGGCAGTATTGAAGCTTCGGTGGATTTACTGGACGTCGAGCGGCGGACGGGTGAGTAACGGCTGGGAACCTGCCCTGACGAGGGGGATAACCGTTGGAAACGACGGCTAATACCGCATAATGTCCTACGGACCAAAGGTGGCCTCTACATGTAAGCTATCGCGTTGGGATGGGCCCAGTTAGGATTAGCTAGTTGGTAAGGTAATGGCTTACCAAGGCGACGATCCTTAGCTGGTTTGAGAGGATGATCAGCCACACTGGGACTGAGACACGGCCCAGACTCCTACGGGAGGCAGCAGTGGGGAATATTCCACAATGGGGGAGACCCTGATGCA…
EF488079.1	V.porteresiae MSSRF30	GTGGCGAGCGGCGGACGGGTGAGTAATGTCTGGGAAGTTGCCCGATAGAGGGGGATAACCATTGGAAACGATGGCTAATACCGCATAACCTCGCAAGAGCAAAGAAGGGGATCTTCGGACCTTTCGCTATCGGATACGCCCAGATGGGATTAGCTAGTTGGTGAGGTAAGGGCTCACCAAGGCGACGATCCCTAGCTGGTCTGAGAGGATGATCAGCCACACTGGAACTGAGACACGGTCCAGACTCCTACGGGAGGCAGCAGTGGGGAATATTGCACAATGGGCGCAAGCCTGATGCAGCCATGCCGCGTGTATGAAGAAGGCCTTCGGGTTGTAAAGTACTTTCAGCAGTGAGGAAGATGGTGAGATTAATACTCTCATCATTTGACGTTAGCTGCA…
EF599162.1	V.celticus LMG 23850	GTATGTTTGATCCTGGCTCAGATTGAACGCTGGCGGCAGGCCTAACACATGCAAGTCGAGCGGAAACGACACTAACAATCCTTCGGGTGCGTTAATGGGCGTCGAGCGGCGGACGGGTGAGTAATGCCTAGGAAATTGCCTTGATGTGGGGGATAACCATTGGAAACGATGGCTAATACCGCATAATGCCTACGGGCCAAAGAGGGGGACCTTCGGGCCTCTCGCGTCAAGATATGCCTAGGTGGGATTAGCTAGTTGGTGAGGTAATGGCTCACCAAGGCGACGATCCCTAGCTGGTCTGAGAGGATGATCAGCCACACTGGAACTGAGACACGGTCCAGACTCCTACGGGAGGCAGCAGTGGGGAATATTGCACAATGGGCGAAAGCCTGATGCAGC…
EF599163.1	V.atlanticus LMG 24300	GTTTGATCCTGGCTCAGATTGAACGCTGGCGGCAGGCCTAACACATGCAAGTCGAGCGGAAACGACACTAACAATCCTTCGGGTGCGTTAATGGGCGTCGAGCGGCGGACGGGTGAGTAATGCCTAGGAAATTGCCTTGATGTGGGGGATAACCATTGGAAACGATGGCTAATACCGCATAATGCCTACGGGCCAAAGAGGGGGACCTTCGGGCCTCTCGCGTCAAGATATGCCTAGGTGGGATTAGCTAGTTGGTGAGGTAATGGCTCACCAAGGCGACGATCCCTAGCTGGTCTGAGAGGATGATCAGCCACACTGGAACTGAGACACGGTCCAGACTCCTACGGGAGGCAGCAGTGGGGAATATTGCACAATGGGCGAAAGCCTGATGCAGCCATG…
EF599164.1	V.artabrorum LMG 23865	GTTTGATTCCTGGCTCAGATTGAACGCTGGCGGCAGGCCTAACACATGCAAGTCGAGCGGAAACGACACTAACAATCCTTCGGGTGCGTTAATGGGCGTCGAGCGGCGGACGGGTGAGTAATGCCTAGGAAATTGCCTTGATGTGGGGGATAACCATTGGAAACGATGGCTAATACCGCATAATGCCTACGGGCCAAAGAGGGGGACCTTCGGGCCTCTCGCGTCAAGATATGCCTAGGTGGGATTAGCTAGTTGGTGAGGTAATGGCTCACCAAGGCGACGATCCCTAGCTGGTCTGAGAGGATGATCAGCCACACTGGAACTGAGACACGGTCCAGACTCCTACGGGAGGCAGCAGTGGGGAATATTGCACAATGGGCGCAAGCCTGATGCAGCCAT…
EU082035.1	V.sp. cn83	ATTGAACGCTGGCGGCAGGCCTAACACATGCAAGTCGAGCGGAAACGAGTTAACTGACCCTTCGGGTGACGTTAACGGCGTCGAGCGGCGGACGGGTGAGTAATGCCTGGGAATATGCCTTGATGTGGGGGATAACCATTGGAAACGATGGCTAATACCGCATAATCTCTACGGAGCAAAGAGGGGGACCTTCGGGCCTCTCGCGTCAAGATTAGCCCAGGTGGGATTAGCTAGTTGGTGAGGTAAAGGCTCACCAAGGCGACGATCCCTAGCTGGTCTGAGAGGATGATCAGCCACACTGGAACTGAGACACGGTCCAGACTCCTACGGGAGGCAGCAGTGGGGAATATTGCACAATGGGCGCAAGCCTGATGCAGCCATGCCGCGTGTGTGAAGAAG…
EU144014.1	V.mangrovi MSSRF38	AGCTTGCTTTCTCGGCGTCGAGCGGCGGACGGGTGAGTAAAGCCTGGGAAATTGCCCTGATGTGGGGGATAACCATTGGAAACGATGGCTAATACCGCATAATGTCTACGGACCAAAGAGGGGGACCTTCGGGCCTCTCGCGTCAGGATATGCCCAGGTGGGATTAGCTAGTTGGTGAGGTAAGGGCTCACCAAGGCGACGATCCCTAGCTGGTCTGAGAGGATGATCAGCCACACTGGAACTGAGACACGGTCCAGACTCCTACGGGAGGCAGCAGTGGGGAATATTGCACAATGGGCGCAAGCCTGATGCAGCCATGCCGCGTGTATGAAGAAGGCCTTCGGGTTGTAAAGTACTTTCAGCAGTGAGGAAGGGGATAGTTTTAATAGAGCTGTTCTT…
EU143360.1	V.areninigrae J74	CATGCAAGTCGAGCGGAAACGAGTTAACTGAACCTTCGGGGGACGTTAACGGCGTCGAGCGGCGGACGGGTGAGTAATGCCTGGGAAATTGCCCTGATGTGGGGGATAACCATTGGAAACGATGGCTAATACCGCATAATAGCTTCGGCTCAAAGAGGGGGACCTTCGGGCCTCTCGCGTCAGGATATGCCCAGGTGGGATTAGCTAGTTGGTGAGGTAAAGGCTCACCAAGGCGACGATCCCTAGCTGGTCTGAGAGGATGATCAGCCACACTGGAACTGAGACACGGTCCAGACTCCTACGGGAGGCAGCAGTGGGGAATATTGCACAATGGGCGCAAGCCTGATGCAGCCATGCCGCGTGTATGAAGAAGGCCTTCGGGTTGTAAAGTACTTTCAG…
AM942722.1	EnteroV.nigricans type DAL 1-1-5T	GTTTGAATTATGGCTCAGATTGAACGCTGGCGGCAGGCCTAACACATGCAAGTCGAGCGGTAACATTTCAAAAGCTTGCTTTTGAAGATGACGAGCGGCGGACGGGTGAGTAATGGCTGGGAACCTGCCCTGATGTGGGGGATAACAGTTGGAAACGACTGCTAATACCGCATGATGTCTACGGACCAAAGAGGAGGACCTTCGGGCTTCTCGCGTCAGGATGGGCCCAGTTGGGATTAGCTAGTTGGTGAGGTAATGGCTCACCAAGGCGACGATCCCTAGCTGGTTTGAGAGGATGATCAGCCACACTGGAACTGAGACACGGTCCAGACTCCTACGGGAGGCAGCAGTGGGGAATATTGCACAATGGGCGCAAGCCTGATGCAGCCATGCCGCGTG…
EU541604.1	AliiV.finisterrensis CECT 7228	GTTTGATCCTGGCTCAGATTGAACGCTGGCGGCAGGCCTAACACATGCAAGTCGAGCGGTAACAGAAATTAGCTTGCTAATTTGCTGACGAGCGGCGGACGGGTGAGTAATGCCTGGGAATATGCCTTAGTGTGGGGGATAACTATTGGAAACGATAGCTAATACCGCATAATGTCTTCGGACCAAAGAGGGGGACCTTCGGGCCTCTCGCGCTAAGATTAGCCCAGGTGAGATTAGCTAGTTGGTGAGGTAAGAGCTCACCAAGGCGACGATCTCTAGCTGGTCTGAGAGGATGATCAGCCACACTGGAACTGAGACACGGTCCAGACTCCTACGGGAGGCAGCAGTGGGGAATATTGCACAATGGGCGAAAGCCTGATGCAGCCATGCCGCGTGTAT…
EU541605.1	V.gallaecicus CECT 7244	GAGTTTGATCCTGGCTCAGATTGAACGCTGGCGGCAGGCCTAACACATGCAAGTCGAGCGGAAACGACAACATTGACTCTTCGGATGATTTGTTGGGCGTCGAGCGGCGGACGGGTGAGTAATGCCTAGGAAGTTGCCCGGTAGAGGGGGATAACCATTGGAAACGATGGCTAATACCGCATAATCTCTATGGAGCAAAGCAGGGGACCTTCGGGCCTTGTGCTACCGGATACGCCTAGGTGGGATTAGCTAGTTGGTGAGGTAATGGCTCACCAAGGCGACGATCCCTAGCTGGTCTGAGAGGATGATCAGCCACACTGGAACTGAGACACGGTCCAGACTCCTACGGGAGGCAGCAGTGGGGAATATTGCACAATGGGCGAAAGCCTGATGCAGCCA…
EF599161.2	V.breoganii LMG 23858	TGGCTCAGATTGAACGCTGGCGGCAGGCCTAACACATGCAAGTCGAGCGGAAACGACAACATTGACCCTTCGGGTGATTTGTTGGGCGTCGAGCGGCGGACGGGTGAGTAATGCCTGGGAAATTGCCCTGATGTGGGGGATAACCATTGGAAACGATGGCTAATACCGCATAACGTCTACGGACCAAAGAGGGGGACCTTCGGGCCTCTCGCTTCAGGATATGCCCAGGTGGGATTAGCTAGTTGGTGAGGTAATGGCTCACCAAGGCGACGATCCCTAGCTGGTCTGAGAGGATGATCAGCCACACTGGAACTGAGACACGGTCCAGACTCCTACGGGAGGCAGCAGTGGGGAATATTGCACAATGGGCGCAAGCCTGATGCAGCCATGCCGCGTGTA…
FJ009624.1	V.atypicus HHS02	CGAGTTATCTGAACCTTCGGGGGACGATAACGGCGTCGAGCGGCGGACGGGTGAGTAATGCCTGGGAAATTGCCCTGATGTGGGGGATAACCATTGGAAACGATGGCTAATACCGCATAATGCCTTCGGGCCAAAGAGGGGGACCTTCGGGCCTCTCGCGTCAGGATATGCCCAGGTGGGATTAGCTAGTTGGTGAGGTAATGGCTCACCAAGGCGACGATCCCTAGCTGGTCTGAGAGGATGATCAGCCACACTGGAACTGAGACACGGTCCAGACTCCTACGGGAGGCAGCAGTGGGGAATATTGCACAATGGGCGCAAGCCTGATGCAGCCATGCCGCGTGTATGAAGAAGGCCTTCGGGTTGTAAAGTACTTTCAGTCGTGAGGAAGGTTCATAC…
X99762.2	V.diabolicus	CATGCAAGTCGAGCGGAAACGAGTTATCTGAACCTTCGGGGAACGATAACGGCGTCGAGCGGCGGACGGGTGAGTAATGCCTAGGAAATTGCCCTGATGTGGGGGATAACCATTGGAAACGATGGCTAATACCGCATGATGCCTACGGGCCAAAGAGGGGGACCTTCGGGCCTCTCGCGTCAGGATATGCCTAGGTGGGATTAGCTAGTTGGTGAGGTAAGGGCTCACCAAGGCGACGATCCCTAGCTGGTCTGAGAGGATGATCAGCCACACTGGAACTGAGACACGGTCCAGACTCCTACGGGAGGCAGCAGTGGGGAATATTGCACAATGGGCGCAAGCCTGATGCAGCCATGCCGCGTGTGTGAAGAAGGCCTTCGGGTTGTAAAGCACTTTCAG…
AB428873.1	Photobacterium aquimaris LC2-065 NBRC 104633	CTGACGAGCGGCGGACGGGTGAGTAATGCCTGGGAATATACCCTGATGTGGGGGATAACTATTGGAAACGATAGCTAATACCGCATAATCTCTTCGGAGCAAAGAGGGGGACCTTCGGGCCTCTCGCGTCAGGATTAGCCCAGGTGGGATTAGCTAGTTGGTGGGGTAATGGCTCACCAAGGCAACGATCCCTAGCTGGTCTGAGAGGATGATCAGCCACACTGGAACTGAGACACGGTCCAGACTCCTACGGGAGGCAGCAGTGGGGAATATTGCACAATGGGGGAAACCCTGATGCAGCCATGCCGCGTGTATGAAGAAGGCCTTCGGGTTGTAAAGTACTTTCAGTTGTGAGGAAGGCNTTTAAGTTAATAGCTTNACNGTTTGACGTTAGCAACA…
AB428897.1	V.azureus LC2-005 NBRC 104587	GCGTCGAGCGGCGGACGGGTGAGTAATGCCTAGGAAATTGCCCTGATGTGGGGGATAACCATTGGAAACGATGGCTAATACCGCATAACGCCTACGGGCCAAAGAGGGGGACCTTCGGGCCTCTCGCGTCAGGATATGCCTAGGTGGGATTAGCTAGTTGGTGAGGTAAGGGCTCACCAAGGCGACGATCCCTAGCTGGTCTGAGAGGATGATCAGCCACACTGGAACTGAGACACGGTCCAGACTCCTACGGGAGGCAGCAGTGGGGAATATTGCACAATGGGCGCAAGCCTGATGCAGCCATGCCGCGTGTGTGAAGAAGGCCTTCGGGTTGTAAAGCACTTTCAGTCGTGAGGAAGGCAGTGTAGTTAATAGCGGCATTGTTTGACGTTAGCGACA…
FJ847833.1	V.marisflavi CECT 7928 WH134	CGGCGGACGGGTGAGTAATGCCTAGGAAGTTGCCCAGTAGAGGGGGATAACCATTGGAAACGATGGCTAATACCGCATATTCTCTTTGGAGCAAAGCAGGGGACCTTCGGGCCTTGCGCTATTGGATACGCCTAGGTGGGATTAGCTAGTTGGTGAGGTAATGGCTCACCAAGGCGACGATCCCTAGCTGGTCTGAGAGGATGATCAGCCACACTGGAACTGAGACACGGTCCAGACTCCTACGGGAGGCAGCAGTGGGGAATATTGCACAATGGGGGAAACCCTGATGCAGCCATGCCGCGTGTGTGAAGAAGGCCTTCGGGTTGTAAAGCACTTTCAGCAGTGAGGAAGGTAGTGTAGTTAATAACTGCATTGCTTGACGTTAGCTGCAGAAGAAGC…
FJ943235.1	Grimontia marina IMCC 5001	TAGGCTCAGATTGAACGCTGGCGGCAGGCCTAACACATGCAAGTCGAGCGGCAGCGACAATAAAGATTCTTCGGATGATTTATTGGGCGGCGAGCGGCGGACGGGTGAGTAATGGCTGGGAACCTGCCTGGTAGAGGGGGATAACCACTGGAAACGGTGGCTAATACCGCATGATGTCTTTGGACCAAAGAGGGGGACCTTCGGGCCTCTCGCTACCGGATGGGCCCAGTTGGGATTAGCTAGTTGGTGGGGTAAAGGCTCACCAAGGCGACGATCCCTAGCTGGTTTGAGAGGATGATCAGCCACACTGGAACTGAGACACGGTCCAGACTCCTACGGGAGGCAGCAGTGGGGAATATTGCACAATGGGCGCAAGCCTGATGCAGCCATGCCGCGTGT…
FN421434.1	V.hippocampi type BFLP-4T	AGAGTTTGATCATGGCTCAGATTGAACGCTGGCGGCAGGCCTAACACATGCAAGTCGAGCGGAAACGAGTTATCTGAACCTTCGGGGAACGATAACGGCGTCGAGCGGCGGACGGGTGAGTAATGCCTGGGAATATGCCTTGATGTGGGGGATAACCATTGGAAACGATGGCTAATACCGCATAATGCCTTCGGGCCAAAGAGGGGGATCTTCGGACCTCTCGCGTCAAGATTAGCCCAGGTGGGATTAGCTAGTTGGTGAGGTAATGGCTCACCAAGGCGACGATCCCTAGCTGGTCTGAGAGGATGATCAGCCACACTGGAACTGAGACACGGTCCAGACTCCTACGGGAGGCAGCAGTGGGGAATATTGCACAATGGGCGCAAGCCTGATGCAGCC…
GQ281380.1	V.stylophorae KTW-12	GCTACACATGCAAGTCGAGCGGCAGCGACATAAACAATCCTTCGGGTGCGTTTATGGGCGGCGAGCGGCGGACGGGTGAGTAATGCCTAGGAAGTTGCCCAGTAGAGGGGGATAACCATTGGAAACGATGGCTAATACCGCATAATCTCTTTGGAGCAAAGCAGGGGACCTTCGGGCCTTGTGCTACTGGATACGCCTAGGTGGGATTAGCTAGTTGGTGAGGTAAAGGCTCACCAAGGCGACGATCCCTAGCTGGTCTGAGAGGATGATCAGCCACACTGGAACTGAGACACGGTCCAGACTCCTACGGGAGGCAGCAGTGGGGAATATTGCACAATGGGCGCAAGCCTGATGCAGCCATGCCGCGTGTGTGAAGAAGGCCTTCGGGTTGTAAAGCAC…
GQ260188.1	Photobacterium gaetbulicola Gung47	ATTGAACGCTGGCGGCAGGCCTAACACATGCAAGTCGAGCGGCAGCGACATACACAATCCTTCGGGTGCGTTTATGGGCGGCGAGCGGCGGACGGGTGAGTAATGCCTGGGAATATGCCCTGATGTGGGGGATAACCATTGGAAACGATGGCTAATACCGCATAATCTCTTCGGAGCAAAGAGGGGGACCTTCGGGCCTCTCGCGTCAGGATTAGCCCAGGTGAGATTAGCTAGTTGGTGAGGTAAGAGCTCACCAAGGCGACGATCTCTAGCTGGTCTGAGAGGATGATCAGCCACACTGGAACTGAGACACGGTCCAGACTCCTACGGGAGGCAGCAGTGGGGAATATTGCACAATGGGGGAAACCCTGATGCAGCCATGCCGCGTGTGTGAAGAAG…
GQ352641.1	V.plantisponsor MSSRF60	TCTCGGGTGGCGAGCGGCGGACGGGTGAGTAATGCCTGGGAAATTGCCCTGATGTGGGGGATAACCATTGGAAACGATGGCTAATACCGCATGATAGCTTCGGCTCAAAGAGGGGGACCTTCGGGCCTCTCGCGTCAGGATATGCCCAGGTGGGATTAGCTAGTTGGTGAGGTAATGGCTCACCAAGGCGACGATCCCTAGCTGGTCTGAGAGGATGATCAGCCACACTGGAACTGAGACACGGTCCAGACTCCTACGGGAGGCAGCAGTGGGGAATATTGCACAATGGGCGCAAGCCTGATGCAGCCATGCCGCGTGTGTGAAGAAGGCCTTCGGGTTGTAAAGCACTTTCAGTCGTGAGGAAGGTGGTGTTGTTAATAGCAGCATCATTTGACGTTA…
FJ968722.1	V.casei WS 4539	AGAGTTTGATCCTGGCTCAGATTGAACGCTGGCGGCAGGCCTAACACATGCAAGTCGAGCGGAAACGAGAAGKWGCTTGCWMCTTCGGCGTCGAGCGGCGGACGGGTGAGTAATGCATAGGAAGTTGCCCTAACGAGGGGGATACCAGTTGGAAACGACTGTTAATACCGCATAATCTCCTTTCTGTTAAAGGAAAGAAGYAAAGCGGGGGACCTTCGGGCCTCGCGCGTTAGGATACGCCTATGTGGGATTAGCTAGTTGGTGAGGTAATGGCTCACCAAGGCGACGATCCCTAGCTGGTCTGAGAGGATGATCAGCCACACTGGGACTGAGACACGGCCCAGACTCCTACGGGAGGCAGCAGTGGGGAATATTGCACAATGGGCGAAAGCYTGATGC…
GQ386822.1	Photobacterium swingsii CAIM 1393	AGGCCTAACACATGCAAGTCGAGCGGTAACAGGAAGTAGCTTGCTACTTCGCTGACGAGCGGCGGACGGGTGAGTAATGCCTGGGAATATGCCTTGATGTGGGGGATAACTATTGGAAACGATAGCTAATACCGCATAATGCCTACGGGCCAAAGAGGGGGATCTTCGGACCTCTCGCGTCAAGATTAGCCCAGGTGGGATTAGCTAGTTGGTGGGGTAAAGGCTCACCAAGGCGACGATCCCTAGCTGGTCTGAGAGGATGATCAGCCACACTGGAACTGAGACACGGTCCAGACTCCTACGGGAGGCAGCAGTGGGGAATATTGCACAATGGGGGAAACCCTGATGCAGCCATGCCGCGTGTATGAAGAAGGCCTTCGGGTTGTAAAGTACTTTCAG…
GU223601.1	V.caribbeanicus ATCC BAA-2122	ATTGAACGCTGGCGGCAGGCCTAACACATGCAAGTCGAGCGGAAACGAGTTATCTGAACCTTCGGGGAACGATAACGGCGTCGAGCGGCGGACGGGTGAGTAATGCCTGGGAAATTGCCCTGATGTGGGGGATAACCATTGGAAACGATGGCTAATACCGCATAATAGCTTCGGCTCAAAGAGGGGGACCTTCGGGCCTCTCGCGTCAGGATATGCCCAGGTGGGATTAGCTAGTTGGTGAGGTAAGGGCTCACCAAGGCGACGATCCCTAGCTGGTCTGAGAGGATGATCAGCCACACTGGAACTGAGACACGGTCCAGACTCCTACGGGAGGCAGCAGTGGGGAATATTGCACAATGGGCGCAAGCCTGATGCAGCCATGCCGCGTGTATGAAGAAG…
GU018180.2	V.owensii CAIM 1854 LMG 25443 DY05	CATGCAAGTCGAGCGGAAACGAGTTATCTGAACCTTCGGGGAACGATAACGGCGTCGAGCGGCGGACGGGTGAGTAATGCCTAGGAAATTGCCCTGATGTGGGGGATAACCATTGGAAACGATGGCTAATACCGCATAATGCCTACGGGCCAAAGAGGGGGACCTTCGGGCCTCTCGCGTCAGGATATGCCTAGGTGGGATTAGCTAGTTGGTGAGGTAATGGCTCACCAAGGCGACGATCCCTAGCTGGTCTGAGAGGATGATCAGCCACACTGGAACTGAGACACGGTCCAGACTCCTACGGGAGGCAGCAGTGGGGAATATTGCACAATGGGCGCAAGCCTGATGCAGCCATGCCGCGTGTGTGAAGAAGGCCTTCGGGTTGTAAAGCACTTTCAG…
GU065210.1	Photobacterium jeanii R-40508	CCTGGCTCAGATTGAACGCTGGCGGCAGGCCTAACACATGCAAGTCGAGCGGCAGCGACATGATAGAAGCTTCGGTGGACATYATGGGCGGCGAGCGGCGGACGGGTGAGTAATGCCTGGGAATATGCCCTGATGTGGGGGATAACCATTGGAAACGATGGCTAATACCGCATAATCTCTTCGGAGCAAAGAGGGGGACCTTCGGGCCTCTCGCGTCAGGATTAGCCCAGGTGGGATTAGCTAGTTGGTGAGGTAAAGGCTCACCAAGGCGACGATCCCTAGCTGGTCTGAGAGGATGATCAGCCACACTGGAACTGAGACACGGTCCAGACTCCTACGGGAGGCAGCAGTGGGGAATATTGCACAATGGGGGAAACCCTGATGCAGCCATGCCGCGTG…
GQ397859.1	V.xiamenensis G21	ATTGAACGCTGGCGGCAGGCCTAACACATGCAAGTCGAGCGGCAGCGACATAAACAAACCTTCGGGGGCGCTTATGGGCGGCGAGCGGCGGACGGGTGAGTAATGCCTGGGAAATTGCCCTGATGTGGGGGATAACCATTGGAAACGATGGCTAATACCGCATGATAGCTTCGGCTCAAAGAGGGGGACCTTTTGGCCTCTCGCGTCAGGATATGCCCAGGTGGGATTAGCTAGTTGGTGAGGTAAGGGCTCACCAAGGCGACGATCCCTAGCTGGTCTGAGAGGATGATCAGCCACACTGGAACTGAGACACGGTCCAGACTCCTACGGGAGGCAGCAGTGGGGAATATTGCACAATGGGCGCAAGCCTGATGCAGCCATGCCGCGTGTGTGAAGAAG…
AB562589.1	V.jasicida TCFB 0772	TGCAAGTCGAGCGGAAACGACTTATCTGAACCTTCGGGGAACGTTAAGGGCGTCGAGCGGCGGACGGGTGAGTAATGCCTAGGAAATTGCCCTGATGTGGGGGATAACCATTGGAAACGATGGCTAATACCGCATGATGCCTACGGGCCAAAGAGGGGGACCTTCGGGCCTCTCGCGTCAGGATATGCCTAGGTGGGATTAGCTAGTTGGTGAGGTAATGGCTCACCAAGGCGACGATCCCTAGCTGGTCTGAGAGGATGATCAGCCACACTGGAACTGAGACACGGTCCAGACTCCTACGGGAGGCAGCAGTGGGGAATATTGCACAATGGGCGCAAGCCTGATGCAGCCATGCCGCGTGTGTGAAGAAGGCCTTCGGGTTGTAAAGCACTTTCAGTC…
FN796493.1	Photobacterium aphoticum CECT 7614	ATGGCTCAGATTGAACGCTGGCGGCAGGCCTAACACATGCAAGTCGAGCGGCAGCGACAATCAACAATCCTTCGGGTGCGTTGTTGGGCGGCGAGCGGCGGACGGGTGAGTAATGCCTGGGAACATGCCTTAGTGTGGGGGATAACCATTGGAAACGATGGCTAATACCGCATAATCTCTACGGAGCAAAGAGGGGGACCTTCGGGCCTCTCGCGCTAAGATTGGCCCAGGTGGGATTAGCTAGTAGGTGGGGTAACGGCTCACCTAGGCGACGATCCCTAGCTGGTCTGAGAGGATGATCAGCCACACTGGAACTGAGACACGGTCCAGACTCCTACGGGAGGCAGCAGTGGGGAATATTGCACAATGGGGGAAACCCTGATGCAGCCATGCCGCGTG…
AB428909.1	V.sagamiensis LC2-047	GCGTCGAGCGGCGGACGGGTGAGTAATGCCTAGGAAATTGCCCTGATGTGGGGGATAACCATTGGAAACGATGGCTAATACCGCATAATGCCTTCGGGCCAAAGAGGGGGACCTTCGGGCCTCTCGCGTCAGGATATGCCTAGGTGGGATTAGCTAGTTGGTGAGGTAAGGGCTCACCAAGGCGACGATCCCTAGCTGGTCTGAGAGGATGATCAGCCACACTGGAACTGAGACACGGTCCAGACTCCTACGGGAGGCAGCAGTGGGGAATATTGCACAATGGGCGCAAGCCTGATGCAGCCATGCCGCGTGTGTGAAGAAGGCCTTCGGGTTGTAAAGCACTTTCAGTCGTGAGGAAGGCGGTAATGTTAATAGCATTATCGTTTGACGTTAGCGACA…
AB464964.1	AliiV.sifiae partial cds H1-1	CGAGCGGTAACAGAAATTAGCTTGCTAATTTGCTGACGAGCGGCGGACGGGTGAGTAATGCCTGGGAATATGCCTTAGTGTGGGGGATAACTATTGGAAACGATAGCTAATACCGCATAATGTCTTCGGACCAAAGAGGGGGATCTTCGGACCTCTCGCGCTAAGATTAGCCCAGGTGAGATTAGCTTGTTGGTGAGGTAAGAGCTCACCAAGGCGACGATCTCTAGCTGGTCTGAGAGGATGATCAGCCACACTGGAACTGAGACACGGTCCAGACTCCTACGGGAGGCAGCAGTGGGGAATATTGCACAATGGGCGAAAGCCTGATGCAGCCATGCCGCGTGTATGAAGAAGGCCTTCGGGTTGTAAAGTACTTTCAGTCGTGAGGAAGGGTGTGTA…
GU929924.1	V.variabilis R-40492	CAAAGAGGGGGACCTTCGGGCCTCTCGCGTCAGGATATGCCCAGGTGGGATTAGCTAGTTGGTGAGGTAATGGCTCACCAAGGCGACGATCCCTAGCTGGTCTGAGAGGATGATCAGCCACACTGGAACTGAGACACGGTCCAGACTCCTACGGGAGGCAGCAGTGGGGAATATTGCACAATGGGCGCAAGCCTGATGCAGCCATGCCGCGTGTGTGAAGAAGGCCTTCGGGTTGTAAAGCACTTTCAGCAGTGAGGAAGGTGGTGTCGTTAATAGCGGCATYATTTGACGTTAGCTGCAGAAGAAGCACCGGCTAACTCCGTGCCAGCAGCCGCGGTAATACGGAGGGTGCGAGCGTTAATCGGAATTACTGGGCGTAAAGCGCATGCAGGTGGTTAG…
GU929925.1	V.maritimus R-40493	ATTGAACGCTGGCGGCAGGCCTAACACATGCAAGTCGAGCGGAAACGAGTTAACTGAACCTTCGGGGAACGTTAACGGCGTCGAGCGGCGGACGGGTGAGTAATGCCTGGGAAATTGCCCTGATGTGGGGGATAACCATTGGAAACGATGGCTAATACCGCATAATRSCTTCGGSYCAAAGAGGGGGACCTTCGGGCCTCTCGCGTCAGGATATGCCCAGGTGGGATTAGCTAGTTGGTGAGGTAATGGCTCACCAAGGCGACGATCCCTAGCTGGTCTGAGAGGATGATCAGCCACACTGGAACTGAGACACGGTCCAGACTCCTACGGGAGGCAGCAGTGGGGAATATTGCACAATGGGCGCAAGCCTGATGCAGCCATGCCGCGTGTGTGAAGAAG…
JF751050.1	Photobacterium aestuarii YA11	GCGACAACATTGACCCTTCGGGTGATTTGTTGGGCGGCGAGCGGCGGACGGGTGAGTAATGCCTGGGAATATGCCTTAGTGTGGGGGATAACTATTGGAAACGATAGCTAATACCGCATAACGTCTTCGGACCAAAGAGGGGGACCTTCGGGCCTCTCGCGCTAAGATTAGCCCAGGTGGGATTAGCTAGTTGGTGAGGTAATGGCTCACCAAGGCGACGATCCCTAGCTGGTTTGAGAGGATGATCAGCCACACTGGAACTGAGACACGGTCCAGACTCCTACGGGAGGCAGCAGTGGGGAATATTGCACAATGGGGGAAACCCTGATGCAGCCATGCCGCGTGTATGAAGAAGGCCTTCGGGTTGTAAAGTACTTTCAGTCGTGAGGAAGGGGTAGT…
NR_043902.1	Photobacterium lutimaris DF-42	ATTGAACGCTGGCGGCAGGCCTAACACATGCAAGTCGAGCGGCAGCGACAACATTGACCCTTCGGGTGATTTGTTGGGCGGCGAGCGGCGGACGGGTGAGTAATGCCTGGGAATATGCCCTGATGTGGGGGATAACCATTGGAAACGATGGTTAATACCGCATAATCTCTTCGGAGCAAAGAGGGGGACCTTCGGGCCTCTCGCGTCAGGATTAGCCCAGGTGAGATTAGCTTGTTGGTGAGGTAAGAGCTCACCAAGGCAACGATCTCTAGCTGGTCTGAGAGGATGATCAGCCACACTGGAACTGAGACACGGTCCAGACTCCTACGGGAGGCAGCAGTGGGGAATATTGCACAATGGGGGAAACCCTGATGCAGCCATGCCGCGTGTATGAAGAAG…
JF316656.1	V.alfacsensis CAIM 1831	CTCAGATTGAACGCTGGCGGCAGGCCTAACACATGCAAGTCGAGCGGCAGCGACAACATTGAATCTTCGGAGGATTTGTTGGGCGGCGAGCGGCGGACGGGTGAGTAATGCCTAGGAAATTGCCCTGATGTGGGGGATAACCATTGGAAACGATGGCTAATACCGCATGATGCCTACGGGCCAAAGAGGGGGACCTTCGGGCCTCTCGCGTCAGGATATGCCTAGGTGGGATTAGCTAGTTGGTGAGGTAAGGGCTCACCAAGGCGACGATCCCTAGCTGGTCTGAGAGGATGATCAGCCACACTGGAACTGAGACACGGTCCAGACTCCTACGGGAGGCAGCAGTGGGGAATATTGCACAATGGGCGCAAGCCTGATGCAGCCATGCCGCGTGTGTGA…
HE613734.1	V.aestivus type M22T	GCAGTCGAGCGGAAACGACTTAACTGAACCTTCGGGGAACGTTAAGGGCGTCGAGCGGCGGACGGGTGAGTAATGCCTAGGAAGTTGCCCAGTAGAGGGGGATAACCATTGGAAACGATGGCTAATACCGCATAACCTCTTCGGAGCAAAGCAGGGGACCTTCGGGCCTTGCGCTATTGGATACGCCTAGGTGGGATTAGCTAGTTGGTGAGGTAAGGGCTCACCAAGGCAACGATCCCTAGCTGGTCTGAGAGGATGATCAGCCACACTGGAACTGAGACACGGTCCAGACTCCTACGGGAGGCAGCAGTGGGGAATATTGCACAATGGGCGAAAGCCTGATGCAGCCATGCCGCGTGTGTGAAGAAGGCCTTCGGGTTGTAAAGCACTTTCAGCAGT…
HE613736.1	V.quintilis type M62T	GCTGGCGGCAGGCCTGACACATGCAAGTCGGGCGGAACGAAAGAAAGCTTGCTTTCTTGGCGTCGAGCGGCGGACGGGTGAGTAATGCCTGGGAAATTGCCCTGATGTGGGGGATAACCATTGGAAACGATGGCTAATACCGCATAATGTCTACGGACTAAAGAGGGGGACCTTCGGGCCTCTCGCGTCGGGATATGCCCAGGTGGGATTAGCTTGTTGGTGAGGTAAGAGCTCACCAAGGCGACGATCCCTAGCTGGTCTGAGAGGATGATCAGCCACACTGGAACTGAGACACGGTCCAGACTCCTACGGGAGGCAGCAGTGGGGAATATTGCACAATGGGCGCAAGCCTGATGCAGCCATGCCGCGTGTATGAAGAAGGCCTTCGGGTTGTAAAGT…
JQ948040.1	Photobacterium aquae AE6	ACAAAAGCTTGCTTTTGGAGATGACGAGCGGCGGACGGGTGAGTAATGCCTGGGAACATGCCTTGGTGTGGGGGATAACCATTGGAAACGATGGCTAATACCGCATAACGTCTACGGACCAAAGAGGGGGACCTTCGGGCCTCTCGCGCCAAGATTGGCCCAGGTGGGATTAGCTAGTAGGTGGGGTAACGGCTCACCTAGGCGACGATCCCTAGCTGGTCTGAGAGGATGATCAGCCACACTGGAACTGAGACACGGTCCAGACTCCTACGGGAGGCAGCAGTGGGGAATATTGCACAATGGGGGAAACCCTGATGCAGCCATGCCGCGTGTGTGAAGAAGGCCTTCGGGTTGTAAAGCACTTTCAGTAGGGAGGAAGGCAGTGTCGTTAATAGCGGC…
JX204734.1	V.hemicentroti AlyHP32	GGCAGGCCTAACACATGCAAGTCGAGCGGAAACGACAWYATTGAWTCTTCGGAGGATTTGWTGGGCGTCGAGCGGCGGACGGGTGAGTAATGCCTAGGAAATTGCCTTGATGTGGGGGATAACCATTGGAAACGATGGCTAATACCGCATAATGCCTACGGGCCAAAGAGGGGGATCTTCGGACCTCTCGCGTCAAGATATGCCTAGGTGGGATTAGCTAGTTGGTGAGGTAATGGCTCACCAAGGCGACGATCCCTAGCTGGTCTGAGAGGATGATCAGCCACACTGGAACTGAGACACGGTCCAGACTCCTACGGGAGGCAGCAGTGGGGAATATTGCACAATGGGCGAAAGCCTGATGCAGCCATGCCGCGTGTATGAAGAAGGCCTTCGGGTTGT…
AY960847.2	Photobacterium ganghwense FR1311	ATTGAACGCTGGCGGCAGGCCTAACACATGCAAGTCGAGCGGCAGCGACAACATTGACCCTTCGGGGGATTTGTTGGGCGGCGAGCGGCGGACGGGTGAGTAATGCCTGGGAACATGCCTTAGTGTGGGGGATAACCATTGGAAACGATGGCTAATACCGCATAATCTCTACGGAGCAAAGAGGGGGACCTTCGGGCCTCTCGCGCTAAGATTGGCCCAGGTGGGATTAGCTAGTAGGTGGGGTAACGGCTCACCTAGGCGACGATCCCTAGCTGGTCTGAGAGGATGATCAGCCACACTGGAACTGAGACACGGTCCAGACTCCTACGGGAGGCAGCAGTGGGGAATATTGCACAATGGGGGAAACCCTGATGCAGCCATGCCGCGTGTGTGAAGAAG…
HE978310.1	V.toranzoniae type Vb 10.8T	CTAACACATGCAAGTCGAGCGGTAACGACACTAACAATCCTTCGGGTGCGTTAATGGGCGTCGAGCGGCGGACGGGTGAGTAATGCCTAGGAAATTGCCTTGATGTGGGGGATAACCATTGGAAACGATGGCTAATACCGCATGATGCCTACGGGCCAAAGAGGGGGACCTTCGGGCCTCTCGCGTCAAGATATGCCTAGGTGGGATTAGCTAGTTGGTGAGGTAATGGCTCACCAAGGCGACGATCCCTAGCTGGTCTGAGAGGATGATCAGCCACACTGGAACTGAGACACGGTCCAGACTCCTACGGGAGGCAGCAGTGGGGAATATTGCACAATGGGCGCAAGCCTGATGCAGCCATGCCGCGTGTATGAAGAAGGCCTTCGGGTTGTAAAGTAC…
HF955040.1	V.cortegadensis Rd 13.7	TGCAAGTCGAGCGGTAACAGAGAAGTAGCTTGCTACTTCGCTGACGAGCGGCGGACGGGTGAGTAATGCCTAGGAAATTGCCCTGATGTGGGGGATAACCATTGGAAACGATGGCTAATACCGCATAATGCCTTCGGGCCAAAGAGGGGGACCTTCGGGCCTCTCGCGTCAGGATATGCCTAGGTGGGATTAGCTAGTTGGTGAGGTAATGGCTCACCAAGGCGACGATCCCTAGCTGGTCTGAGAGGATGATCAGCCACACTGGAACTGAGACACGGTCCAGACTCCTACGGGAGGCAGCAGTGGGGAATATTGCACAATGGGCGCAAGCCTGATGCAGCCATGCCGCGTGTATGAAGAAGGCCTTCGGGTTGTAAAGTACTTTCAGTCGTGAGGAAG…
AJ296159.2	V.ostreicida type PP-203T	ACATGCAAGTCGAGCGGAACGAGAAGGTGCTTGCACCTTCGGCGTCGAGCGGCGGACGGGTGAGTAATGCCTGGGAAATTGCCTTGATGTGGGGGATAACCATTGGAAACGATGGCTAATACCGCATAAYGCCTACGGGCCAAAGAGGGGGACCTTCGGGCCTCTCGCGTCAAGATATGCCCAGGTGGGATTAGCTAGTTGGTGAGGTAAAGGCTCACCAAGGCGACGATCCCTAGCTGGTCTGAGAGGATGATCAGCCACACTGGAACTGAGACACGGTCCAGACTCCTACGGGAGGCAGCAGTGGGGAATATTGCACAATGGGCGCAAGCCTGATGCAGCCATGCCGCGTGTATGAAGAAGGCCTTCGGGTTGTAAAGTACTTTCAGTCGTGAGGAA…
NR_114804.1	V.kanaloae LMG 20539	GCGGCAGGCCTAACACATGCAAGTCGAGCGGAAACGACACTAACAATCCTTCGGGTGCGTTAATGGGCGTCGAGCGGCGGACGGGTGAGTAATGCCTAGGAAATTGCCTTGATGTGGGGGATAACCATTGGAAACGATGGCTAATACCGCATRATGCCTACGGGCCAAAGAGGGGGACCTTCGGGCCTCTCGCGTCAAGATATGCCTAGGTGGGATTAGCTAGTTGGTGAGGTAATGGCTCACCAAGGCGACGATCCCTAGCTGGTCTGAGAGGATGATCAGCCACACTGGAACTGAGACACGGTCCAGACTCCTACGGGAGGCAGCAGTGGGGAATATTGCACAATGGGCGCAAGCCTGATGCAGCCATGCCGCGTGTATGAAGAAGGCCTTCGGGTT…
KJ647312.1	V.metoecus OP3H	AGAGTTTGATCATGGCTCAGATTGAACGCTGGCGGCAGGCCTAACACATGCAAGTCGAGCGGCAGCACAGAGGAACTTGTTCCTTGGGTGGCGAGCGGCGGACGGGTGAGTAATGCCTGGGAAATTGCCCGGTAGAGGGGGATAACCATTGGAAACGATGGCTAATACCGCATAACCTCGTAAAGAGCAAAGCAGGGGGACCTTTCGGGCCTTGCGCTACCGGGATATGCCCAGGTAGGGATTAGCTAGTTGGTGAGGTAAGGGCTCACCAAGGCGACGATCCCTAGCTGGTCTGAGAGGATGATCAGCCACACTGGAACTGAGACACGGTCCAGACTCCTACGGGAGGCAGCAGTGGGGAATATTGCTCAATGGGCGCAAGCCTGATGCAGCCATGCC…
